# Supplementary material for: Highly reversible extrinsic electrocaloric effects over a wide temperature range in epitaxially strained SrTiO3 films
Source: Nat Mater. 2024 Mar 21;23(5):639–47. doi: 10.1038/s41563-024-01831-1 (PMC11068575; doi:10.1038/s41563-024-01831-1)
Supplement: Supplementary file 2 — In-plane dielectric response of the strained STO film data plotted in Fig. 4a–e. [file 41563_2024_1831_MOESM2_ESM.xlsx]

## Sheet: Fig.4a
Temperature (K)	Frequency (Hz)	Dielectric response
300.001	100	2199.01
300.001	104.737	1940.76
300.001	109.699	1933
300.001	114.895	1926.2
300.001	120.338	2146.23
300.001	126.038	2045.19
300.001	132.009	1786.49
300.001	138.262	1825.01
300.001	144.812	1652.31
300.001	151.672	1877.54
300.001	158.857	1912.01
300.001	166.382	1831.76
300.001	174.263	1980.19
300.001	182.518	1808.12
300.001	191.164	1965.82
300.001	200.22	1948.73
300.001	209.705	1901.67
300.001	219.639	1991.61
300.001	230.043	1930.77
300.001	240.94	1943.29
300.001	252.354	1931.56
300.001	264.308	1984.19
300.001	276.829	1946.92
300.001	289.942	1865.76
300.001	303.677	2026.08
300.001	318.063	1717.79
300.001	333.129	1901.48
300.001	348.91	1811.03
300.001	365.438	1930.59
300.001	382.749	1927.5
300.001	400.881	1871.17
300.001	419.871	1877.17
300.001	439.76	1923.19
300.001	460.592	1886.03
300.001	482.411	1908.65
300.001	505.263	1917.48
300.001	529.198	1938.19
300.001	554.266	1905.2
300.001	580.523	1896.04
300.001	608.022	1908.89
300.001	636.825	1913.09
300.001	666.992	1885.7
300.001	698.588	1974.9
300.001	731.681	1933.1
300.001	766.341	1922.49
300.001	802.643	1900.38
300.001	840.665	1886.23
300.001	880.488	1867.48
300.001	922.198	1922.86
300.001	965.883	1906.01
300.001	1011.64	1894.09
300.001	1059.56	1880.88
300.001	1109.75	1899.36
300.001	1162.32	1920.69
300.001	1217.38	1897.86
300.001	1275.05	1874.75
300.001	1335.45	1892.62
300.001	1398.71	1898.56
300.001	1464.97	1889.81
300.001	1534.37	1875.68
300.001	1607.05	1897.61
300.001	1683.18	1890.65
300.001	1762.91	1881.08
300.001	1846.42	1876.2
300.001	1933.89	1887.54
300.001	2025.5	1899.32
300.001	2121.45	1916.33
300.001	2221.95	1878.88
300.001	2327.2	1885.27
300.001	2437.44	1878.18
300.001	2552.91	1874.02
300.001	2673.84	1871.37
300.001	2800.5	1850.97
300.001	2933.17	1863.07
300.001	3072.11	1877.78
300.001	3217.64	1874.89
300.001	3370.06	1886.63
300.001	3529.71	1870.54
300.001	3696.91	1871.72
300.001	3872.04	1877.32
300.001	4055.46	1868.52
300.001	4247.57	1865.27
300.001	4448.78	1868.33
300.001	4659.53	1870.01
300.001	4880.25	1856.41
300.001	5111.43	1865.48
300.001	5353.57	1858.71
300.001	5607.17	1863.76
300.001	5872.79	1862.32
300.001	6150.99	1866.52
300.001	6442.36	1861.64
300.001	6747.54	1858.37
300.001	7067.18	1851.24
300.001	7401.96	1857.9
300.001	7752.6	1853.93
300.001	8119.85	1857.36
300.001	8504.49	1854.13
300.001	8907.35	1852.3
300.001	9329.3	1849.93
300.001	9771.24	1849.31
300.001	10234.1	1851.73
300.001	10718.9	1850.34
300.001	11226.7	1845.8
300.001	11758.5	1844.91
300.001	12315.5	1841.95
300.001	12898.9	1849.95
300.001	13509.9	1843.85
300.001	14149.9	1843.44
300.001	14820.2	1842.05
300.001	15522.2	1843.97
300.001	16257.6	1845.2
300.001	17027.7	1847.91
300.001	17834.3	1841.59
300.001	18679.1	1842.49
300.001	19564	1843.54
300.001	20490.8	1839.38
300.001	21461.4	1843.99
300.001	22478.1	1840.06
300.001	23542.9	1837.97
300.001	24658.1	1836.59
300.001	25826.2	1837.15
300.001	27049.6	1836.07
300.001	28331	1835.53
300.001	29673	1836.1
300.001	31078.7	1832.11
300.001	32550.9	1836.51
300.001	34092.8	1833.22
300.001	35707.9	1829.47
300.001	37399.4	1833.16
300.001	39171	1832.31
300.001	41026.6	1827.58
300.001	42970.1	1830.74
300.001	45005.6	1829.55
300.001	47137.5	1830.11
300.001	49370.5	1830.8
300.001	51709.2	1828.38
300.001	54158.7	1829.27
300.001	56724.3	1826.52
300.001	59411.3	1826.19
300.001	62225.7	1826.02
300.001	65173.4	1826.31
300.001	68260.7	1824.59
300.001	71494.3	1825.75
300.001	74881	1828.47
300.001	78428.2	1828.43
300.001	82143.4	1823.97
300.001	86034.6	1823.69
300.001	90110.2	1823.97
300.001	94378.8	1823.15
300.001	98849.6	1827.08
300.001	103532	1824.44
300.001	108437	1823.73
300.001	113573	1821.17
300.001	118953	1823.84
300.001	124588	1820.88
300.001	130490	1821.01
300.001	136672	1823.17
300.001	143146	1821.62
300.001	149927	1820.59
300.001	157029	1822.39
300.001	164468	1820.58
300.001	172259	1819.59
300.001	180419	1820.14
300.001	188965	1818.33
300.001	197917	1817.6
300.001	207292	1814.88
300.001	217112	1815.07
300.001	227397	1817.94
300.001	238169	1817.01
300.001	249451	1817.64
300.001	261268	1815.67
300.001	273644	1818.44
300.001	286607	1818.37
300.001	300184	1816.88
300.001	314404	1818.8
300.001	329297	1819.14
300.001	344896	1822.68
300.001	361234	1821.04
300.001	378346	1824.89
300.001	396269	1823.88
300.001	415040	1823.14
300.001	434701	1825.14
300.001	455294	1826.92
300.001	476861	1827.77
300.001	499450	1829.04
300.001	523110	1830.24
300.001	547890	1832.09
300.001	573844	1835.1
300.001	601028	1834.95
300.001	629499	1835.77
300.001	659319	1842.14
300.001	690551	1843.33
300.001	723263	1850.27
300.001	757525	1850.2
300.001	793410	1853.18
300.001	830994	1860.9
300.001	870359	1866.14
300.001	911589	1871.25
300.001	954772	1876.63
300.001	1000000	1883.39
299.988	100	2038.59
299.988	104.737	2014.3
299.988	109.699	2000.08
299.988	114.895	1936.9
299.988	120.338	1890.38
299.988	126.038	2031.78
299.988	132.009	1913.16
299.988	138.262	1843.76
299.988	144.812	1966.61
299.988	151.672	1886.6
299.988	158.857	1780.24
299.988	166.382	1759.35
299.988	174.263	1953.69
299.988	182.518	1977.67
299.988	191.164	1897.12
299.988	200.22	1921.4
299.988	209.705	1941.02
299.988	219.639	1871.6
299.988	230.043	2023.75
299.988	240.94	1960.39
299.988	252.354	1974.35
299.988	264.308	1815.85
299.988	276.829	1931.07
299.988	289.942	1898.03
299.988	303.677	2015.95
299.988	318.063	1944.4
299.988	333.129	1841.25
299.988	348.91	2005.83
299.988	365.438	1710.76
299.988	382.749	1942.22
299.988	400.881	1953.7
299.988	419.871	1876.28
299.988	439.76	1912.78
299.988	460.592	1948.81
299.988	482.411	1919.13
299.988	505.263	1919.95
299.988	529.198	1902.61
299.988	554.266	1932.37
299.988	580.523	1897.41
299.988	608.022	1889.74
299.988	636.825	1891.89
299.988	666.992	1964.19
299.988	698.588	1853.73
299.988	731.681	1935.73
299.988	766.341	1921.03
299.988	802.643	1896.05
299.988	840.665	1921.67
299.988	880.488	1900.94
299.988	922.198	1892.12
299.988	965.883	1928.56
299.988	1011.64	1919.31
299.988	1059.56	1918.21
299.988	1109.75	1949.53
299.988	1162.32	1901.24
299.988	1217.38	1924.94
299.988	1275.05	1857.78
299.988	1335.45	1889.13
299.988	1398.71	1885.17
299.988	1464.97	1903.44
299.988	1534.37	1884.13
299.988	1607.05	1896.15
299.988	1683.18	1894.1
299.988	1762.91	1890.29
299.988	1846.42	1882.41
299.988	1933.89	1875.39
299.988	2025.5	1881.28
299.988	2121.45	1886.2
299.988	2221.95	1884
299.988	2327.2	1866
299.988	2437.44	1877.06
299.988	2552.91	1872.96
299.988	2673.84	1880.51
299.988	2800.5	1869.21
299.988	2933.17	1864.64
299.988	3072.11	1868.04
299.988	3217.64	1877.69
299.988	3370.06	1879.94
299.988	3529.71	1878.28
299.988	3696.91	1881.1
299.988	3872.04	1869.68
299.988	4055.46	1871.78
299.988	4247.57	1872.5
299.988	4448.78	1873.87
299.988	4659.53	1865.17
299.988	4880.25	1871.13
299.988	5111.43	1861.88
299.988	5353.57	1866.53
299.988	5607.17	1866.62
299.988	5872.79	1865.42
299.988	6150.99	1860.99
299.988	6442.36	1862.63
299.988	6747.54	1858.94
299.988	7067.18	1860.53
299.988	7401.96	1863.32
299.988	7752.6	1853.75
299.988	8119.85	1856.6
299.988	8504.49	1857.49
299.988	8907.35	1858.85
299.988	9329.3	1849.3
299.988	9771.24	1850.62
299.988	10234.1	1844.09
299.988	10718.9	1846.97
299.988	11226.7	1848.36
299.988	11758.5	1845.47
299.988	12315.5	1849.31
299.988	12898.9	1844.69
299.988	13509.9	1843.62
299.988	14149.9	1845.64
299.988	14820.2	1848.51
299.988	15522.2	1845.14
299.988	16257.6	1846.36
299.988	17027.7	1844.09
299.988	17834.3	1846.02
299.988	18679.1	1840.11
299.988	19564	1843.88
299.988	20490.8	1842.16
299.988	21461.4	1838.07
299.988	22478.1	1842.41
299.988	23542.9	1839.06
299.988	24658.1	1838.76
299.988	25826.2	1838.16
299.988	27049.6	1838.46
299.988	28331	1836.26
299.988	29673	1836.37
299.988	31078.7	1836.58
299.988	32550.9	1831.23
299.988	34092.8	1835.77
299.988	35707.9	1832.28
299.988	37399.4	1829.77
299.988	39171	1832.57
299.988	41026.6	1830.61
299.988	42970.1	1831.5
299.988	45005.6	1829.83
299.988	47137.5	1831.91
299.988	49370.5	1828.65
299.988	51709.2	1827.65
299.988	54158.7	1828.2
299.988	56724.3	1828.34
299.988	59411.3	1824.85
299.988	62225.7	1824.61
299.988	65173.4	1826.06
299.988	68260.7	1824.91
299.988	71494.3	1827.33
299.988	74881	1824.37
299.988	78428.2	1827.83
299.988	82143.4	1826.96
299.988	86034.6	1824
299.988	90110.2	1827.64
299.988	94378.8	1825.45
299.988	98849.6	1826.12
299.988	103532	1824.42
299.988	108437	1825.1
299.988	113573	1825.75
299.988	118953	1821.46
299.988	124588	1825.15
299.988	130490	1823.52
299.988	136672	1823.1
299.988	143146	1821.73
299.988	149927	1820.95
299.988	157029	1822.85
299.988	164468	1817.2
299.988	172259	1820.99
299.988	180419	1821.27
299.988	188965	1820.15
299.988	197917	1819.55
299.988	207292	1819.64
299.988	217112	1818.42
299.988	227397	1820.24
299.988	238169	1816.75
299.988	249451	1817.9
299.988	261268	1819.2
299.988	273644	1818.86
299.988	286607	1819.26
299.988	300184	1820.16
299.988	314404	1818.76
299.988	329297	1821.32
299.988	344896	1822.29
299.988	361234	1822.42
299.988	378346	1824.93
299.988	396269	1823.81
299.988	415040	1826.59
299.988	434701	1824.37
299.988	455294	1827.01
299.988	476861	1827.17
299.988	499450	1829.47
299.988	523110	1830.12
299.988	547890	1833.97
299.988	573844	1837.31
299.988	601028	1837.69
299.988	629499	1839.42
299.988	659319	1839.43
299.988	690551	1847.83
299.988	723263	1850.01
299.988	757525	1853.41
299.988	793410	1856.05
299.988	830994	1861.7
299.988	870359	1869.07
299.988	911589	1871.7
299.988	954772	1877.63
299.988	1000000	1884.78
299.946	100	1988.3
299.946	104.737	2139.81
299.946	109.699	1975.58
299.946	114.895	1856.06
299.946	120.338	1976.69
299.946	126.038	1949.59
299.946	132.009	1835.81
299.946	138.262	2016.87
299.946	144.812	2059.17
299.946	151.672	2018
299.946	158.857	1703.09
299.946	166.382	1804.97
299.946	174.263	1816.11
299.946	182.518	1924.98
299.946	191.164	1780.48
299.946	200.22	1951.21
299.946	209.705	1913.51
299.946	219.639	1875.23
299.946	230.043	1862.37
299.946	240.94	1836.22
299.946	252.354	1879.64
299.946	264.308	1915.84
299.946	276.829	1935.65
299.946	289.942	1990.05
299.946	303.677	1980.53
299.946	318.063	1764.72
299.946	333.129	1738.05
299.946	348.91	1909.76
299.946	365.438	1849.75
299.946	382.749	1940.49
299.946	400.881	1922.31
299.946	419.871	1871.18
299.946	439.76	1920.55
299.946	460.592	1910.22
299.946	482.411	1902.82
299.946	505.263	1890.28
299.946	529.198	1951.03
299.946	554.266	1884.59
299.946	580.523	1910.4
299.946	608.022	1891.22
299.946	636.825	1898.97
299.946	666.992	1898.34
299.946	698.588	1867.38
299.946	731.681	1955.49
299.946	766.341	1912.62
299.946	802.643	1926.8
299.946	840.665	1891.96
299.946	880.488	1896.03
299.946	922.198	1912.55
299.946	965.883	1867.08
299.946	1011.64	1877.43
299.946	1059.56	1910.68
299.946	1109.75	1890.95
299.946	1162.32	1882.13
299.946	1217.38	1904.4
299.946	1275.05	1927.69
299.946	1335.45	1887.27
299.946	1398.71	1895.29
299.946	1464.97	1895.06
299.946	1534.37	1896.71
299.946	1607.05	1908.75
299.946	1683.18	1872.58
299.946	1762.91	1898.89
299.946	1846.42	1888.89
299.946	1933.89	1872.85
299.946	2025.5	1901.48
299.946	2121.45	1889.16
299.946	2221.95	1885.01
299.946	2327.2	1899.91
299.946	2437.44	1883.57
299.946	2552.91	1877.12
299.946	2673.84	1879.79
299.946	2800.5	1881.9
299.946	2933.17	1872.09
299.946	3072.11	1871.77
299.946	3217.64	1888.91
299.946	3370.06	1882.01
299.946	3529.71	1878.89
299.946	3696.91	1870
299.946	3872.04	1875.65
299.946	4055.46	1876.83
299.946	4247.57	1866.85
299.946	4448.78	1872.47
299.946	4659.53	1860.35
299.946	4880.25	1865.31
299.946	5111.43	1877.01
299.946	5353.57	1874.4
299.946	5607.17	1863.35
299.946	5872.79	1867.15
299.946	6150.99	1869.26
299.946	6442.36	1871.84
299.946	6747.54	1864.5
299.946	7067.18	1857.03
299.946	7401.96	1859.95
299.946	7752.6	1861.58
299.946	8119.85	1857.6
299.946	8504.49	1851.52
299.946	8907.35	1858.94
299.946	9329.3	1856.55
299.946	9771.24	1854.02
299.946	10234.1	1847.45
299.946	10718.9	1858.18
299.946	11226.7	1854.67
299.946	11758.5	1852.76
299.946	12315.5	1851.73
299.946	12898.9	1851.02
299.946	13509.9	1849.56
299.946	14149.9	1848.53
299.946	14820.2	1847.54
299.946	15522.2	1844.46
299.946	16257.6	1847.33
299.946	17027.7	1843.72
299.946	17834.3	1848.81
299.946	18679.1	1846.82
299.946	19564	1846.8
299.946	20490.8	1847.05
299.946	21461.4	1843.18
299.946	22478.1	1842.3
299.946	23542.9	1842.73
299.946	24658.1	1839.63
299.946	25826.2	1839.77
299.946	27049.6	1840.43
299.946	28331	1838.5
299.946	29673	1836.43
299.946	31078.7	1842.25
299.946	32550.9	1836.08
299.946	34092.8	1833.71
299.946	35707.9	1834.78
299.946	37399.4	1836.07
299.946	39171	1835.49
299.946	41026.6	1834.83
299.946	42970.1	1832.96
299.946	45005.6	1833.53
299.946	47137.5	1830.77
299.946	49370.5	1834.89
299.946	51709.2	1829.84
299.946	54158.7	1829.46
299.946	56724.3	1832.15
299.946	59411.3	1830.85
299.946	62225.7	1826.76
299.946	65173.4	1829.81
299.946	68260.7	1827.94
299.946	71494.3	1829.41
299.946	74881	1831.04
299.946	78428.2	1827.57
299.946	82143.4	1832.29
299.946	86034.6	1826.75
299.946	90110.2	1826.62
299.946	94378.8	1826.33
299.946	98849.6	1825.83
299.946	103532	1826.33
299.946	108437	1825.24
299.946	113573	1828.1
299.946	118953	1826.32
299.946	124588	1824.78
299.946	130490	1822.84
299.946	136672	1824.65
299.946	143146	1822.34
299.946	149927	1823.22
299.946	157029	1820.95
299.946	164468	1823.53
299.946	172259	1821.85
299.946	180419	1823.74
299.946	188965	1823.87
299.946	197917	1821.26
299.946	207292	1821
299.946	217112	1821.56
299.946	227397	1821.69
299.946	238169	1819.45
299.946	249451	1822.28
299.946	261268	1821.51
299.946	273644	1819.46
299.946	286607	1821.75
299.946	300184	1821.24
299.946	314404	1819.94
299.946	329297	1823.33
299.946	344896	1825.37
299.946	361234	1824.97
299.946	378346	1824.52
299.946	396269	1827.41
299.946	415040	1829.23
299.946	434701	1828.72
299.946	455294	1830.21
299.946	476861	1829.95
299.946	499450	1832
299.946	523110	1834.39
299.946	547890	1834.53
299.946	573844	1840.17
299.946	601028	1841.58
299.946	629499	1842.29
299.946	659319	1846.11
299.946	690551	1849.67
299.946	723263	1851.24
299.946	757525	1855.63
299.946	793410	1857.37
299.946	830994	1863.22
299.946	870359	1868.07
299.946	911589	1875.01
299.946	954772	1881.46
299.946	1000000	1886.9
299.879	100	2171.99
299.879	104.737	2031.44
299.879	109.699	2107.44
299.879	114.895	1987.49
299.879	120.338	1975.85
299.879	126.038	1958.87
299.879	132.009	2064
299.879	138.262	1915.74
299.879	144.812	2027.26
299.879	151.672	2037.35
299.879	158.857	1673.49
299.879	166.382	1824.84
299.879	174.263	2089.84
299.879	182.518	1933.82
299.879	191.164	1930.36
299.879	200.22	1856.67
299.879	209.705	1905.16
299.879	219.639	1937.83
299.879	230.043	1975.79
299.879	240.94	1925.48
299.879	252.354	1913.13
299.879	264.308	1803.35
299.879	276.829	1932.63
299.879	289.942	1970.23
299.879	303.677	1949.09
299.879	318.063	1731.21
299.879	333.129	1680.01
299.879	348.91	1884.16
299.879	365.438	1865.01
299.879	382.749	2014.62
299.879	400.881	1977.65
299.879	419.871	1904.75
299.879	439.76	1950.47
299.879	460.592	1927.5
299.879	482.411	1894.93
299.879	505.263	1877.13
299.879	529.198	1892.13
299.879	554.266	1916.53
299.879	580.523	1922.49
299.879	608.022	1876.76
299.879	636.825	1865.66
299.879	666.992	1967.3
299.879	698.588	1881.56
299.879	731.681	1978.65
299.879	766.341	2013.52
299.879	802.643	1900.61
299.879	840.665	1898.99
299.879	880.488	1931.78
299.879	922.198	1887.11
299.879	965.883	1885.21
299.879	1011.64	1900.78
299.879	1059.56	1911.5
299.879	1109.75	1889.83
299.879	1162.32	1874.75
299.879	1217.38	1922.79
299.879	1275.05	1893.02
299.879	1335.45	1922.03
299.879	1398.71	1891.2
299.879	1464.97	1894.18
299.879	1534.37	1904.34
299.879	1607.05	1893.25
299.879	1683.18	1877.84
299.879	1762.91	1892.54
299.879	1846.42	1885.53
299.879	1933.89	1898.43
299.879	2025.5	1918.36
299.879	2121.45	1887.38
299.879	2221.95	1884.48
299.879	2327.2	1880.27
299.879	2437.44	1886.31
299.879	2552.91	1892.06
299.879	2673.84	1896.93
299.879	2800.5	1877.45
299.879	2933.17	1887.76
299.879	3072.11	1877.16
299.879	3217.64	1874.54
299.879	3370.06	1877.61
299.879	3529.71	1870.52
299.879	3696.91	1886.59
299.879	3872.04	1882.57
299.879	4055.46	1879.58
299.879	4247.57	1880.04
299.879	4448.78	1874.48
299.879	4659.53	1864.33
299.879	4880.25	1870.51
299.879	5111.43	1874.51
299.879	5353.57	1868.83
299.879	5607.17	1879.92
299.879	5872.79	1868.28
299.879	6150.99	1861.73
299.879	6442.36	1861.68
299.879	6747.54	1869.26
299.879	7067.18	1859.28
299.879	7401.96	1863.5
299.879	7752.6	1862.43
299.879	8119.85	1862.12
299.879	8504.49	1860.08
299.879	8907.35	1862.37
299.879	9329.3	1856.06
299.879	9771.24	1851.59
299.879	10234.1	1856.25
299.879	10718.9	1852.8
299.879	11226.7	1852.98
299.879	11758.5	1853.16
299.879	12315.5	1849.28
299.879	12898.9	1852.49
299.879	13509.9	1851.78
299.879	14149.9	1852.42
299.879	14820.2	1849.44
299.879	15522.2	1847.62
299.879	16257.6	1854.69
299.879	17027.7	1850.01
299.879	17834.3	1846.21
299.879	18679.1	1848.83
299.879	19564	1848.76
299.879	20490.8	1847.05
299.879	21461.4	1847.49
299.879	22478.1	1845
299.879	23542.9	1841.33
299.879	24658.1	1842.89
299.879	25826.2	1841.87
299.879	27049.6	1841.59
299.879	28331	1844.64
299.879	29673	1841
299.879	31078.7	1843.52
299.879	32550.9	1832.97
299.879	34092.8	1836.96
299.879	35707.9	1839.37
299.879	37399.4	1837.5
299.879	39171	1837.22
299.879	41026.6	1837.4
299.879	42970.1	1837.06
299.879	45005.6	1836.44
299.879	47137.5	1839.03
299.879	49370.5	1834.63
299.879	51709.2	1836.3
299.879	54158.7	1834.6
299.879	56724.3	1834.76
299.879	59411.3	1831.48
299.879	62225.7	1833.4
299.879	65173.4	1832.64
299.879	68260.7	1830.18
299.879	71494.3	1834.28
299.879	74881	1831.05
299.879	78428.2	1832.45
299.879	82143.4	1829.24
299.879	86034.6	1831.39
299.879	90110.2	1830.65
299.879	94378.8	1829.24
299.879	98849.6	1828.91
299.879	103532	1830.03
299.879	108437	1827.3
299.879	113573	1829.67
299.879	118953	1825.08
299.879	124588	1829.36
299.879	130490	1829.28
299.879	136672	1827.67
299.879	143146	1825.41
299.879	149927	1825.05
299.879	157029	1825.71
299.879	164468	1825.71
299.879	172259	1825.62
299.879	180419	1825.48
299.879	188965	1825.58
299.879	197917	1825.28
299.879	207292	1823.62
299.879	217112	1824.34
299.879	227397	1824.38
299.879	238169	1823.96
299.879	249451	1825.06
299.879	261268	1825.42
299.879	273644	1822.51
299.879	286607	1825.87
299.879	300184	1825.44
299.879	314404	1824.16
299.879	329297	1824.49
299.879	344896	1828.11
299.879	361234	1828.48
299.879	378346	1831.15
299.879	396269	1830.53
299.879	415040	1830.67
299.879	434701	1830.04
299.879	455294	1832.84
299.879	476861	1836.63
299.879	499450	1833.69
299.879	523110	1836.23
299.879	547890	1839.25
299.879	573844	1841.16
299.879	601028	1845.03
299.879	629499	1847.59
299.879	659319	1848.25
299.879	690551	1851.93
299.879	723263	1855.14
299.879	757525	1856.62
299.879	793410	1864.32
299.879	830994	1867.18
299.879	870359	1872.36
299.879	911589	1877.61
299.879	954772	1885.57
299.879	1000000	1890.16
299.763	100	2018.45
299.763	104.737	1946.24
299.763	109.699	2101.25
299.763	114.895	1929.85
299.763	120.338	2168.07
299.763	126.038	1888.59
299.763	132.009	1921.03
299.763	138.262	1872.09
299.763	144.812	2097.19
299.763	151.672	2001.41
299.763	158.857	1831.84
299.763	166.382	1859.2
299.763	174.263	2073.44
299.763	182.518	1832.96
299.763	191.164	1995.07
299.763	200.22	1979.64
299.763	209.705	1891.77
299.763	219.639	1935.52
299.763	230.043	1973.35
299.763	240.94	1953.67
299.763	252.354	1909.24
299.763	264.308	1860.48
299.763	276.829	1970.5
299.763	289.942	1895.87
299.763	303.677	1877.93
299.763	318.063	1939.76
299.763	333.129	2010.61
299.763	348.91	1869.54
299.763	365.438	1914.02
299.763	382.749	1894.6
299.763	400.881	1874.23
299.763	419.871	1951.6
299.763	439.76	1911.61
299.763	460.592	1929.57
299.763	482.411	1925.91
299.763	505.263	1924.82
299.763	529.198	1951.55
299.763	554.266	1908.12
299.763	580.523	1993.71
299.763	608.022	1938.05
299.763	636.825	2009.12
299.763	666.992	1856.43
299.763	698.588	1942.68
299.763	731.681	1934.69
299.763	766.341	1904.09
299.763	802.643	1914.16
299.763	840.665	1928.47
299.763	880.488	1933.89
299.763	922.198	1905.48
299.763	965.883	1908.39
299.763	1011.64	1911.37
299.763	1059.56	1910.2
299.763	1109.75	1900.4
299.763	1162.32	1902.49
299.763	1217.38	1918
299.763	1275.05	1924.02
299.763	1335.45	1924.63
299.763	1398.71	1884.23
299.763	1464.97	1897.53
299.763	1534.37	1890.93
299.763	1607.05	1895.94
299.763	1683.18	1895.29
299.763	1762.91	1911.14
299.763	1846.42	1918.26
299.763	1933.89	1895.92
299.763	2025.5	1904.9
299.763	2121.45	1892.63
299.763	2221.95	1881.23
299.763	2327.2	1898.78
299.763	2437.44	1885.29
299.763	2552.91	1895.59
299.763	2673.84	1885.83
299.763	2800.5	1900.42
299.763	2933.17	1875.5
299.763	3072.11	1887.52
299.763	3217.64	1885.02
299.763	3370.06	1873.06
299.763	3529.71	1884.24
299.763	3696.91	1875.76
299.763	3872.04	1881.08
299.763	4055.46	1877.91
299.763	4247.57	1878.31
299.763	4448.78	1881.44
299.763	4659.53	1880.03
299.763	4880.25	1874.67
299.763	5111.43	1868.65
299.763	5353.57	1880.66
299.763	5607.17	1871.29
299.763	5872.79	1870.16
299.763	6150.99	1871.6
299.763	6442.36	1873.5
299.763	6747.54	1872.59
299.763	7067.18	1868.46
299.763	7401.96	1869.27
299.763	7752.6	1865.13
299.763	8119.85	1862.54
299.763	8504.49	1866.72
299.763	8907.35	1860.05
299.763	9329.3	1861.89
299.763	9771.24	1857.94
299.763	10234.1	1863.66
299.763	10718.9	1860.03
299.763	11226.7	1860.12
299.763	11758.5	1855.32
299.763	12315.5	1860.55
299.763	12898.9	1856.58
299.763	13509.9	1855.59
299.763	14149.9	1859.29
299.763	14820.2	1858.76
299.763	15522.2	1851.7
299.763	16257.6	1855.88
299.763	17027.7	1853.67
299.763	17834.3	1857.22
299.763	18679.1	1853.4
299.763	19564	1851.47
299.763	20490.8	1849.49
299.763	21461.4	1847.48
299.763	22478.1	1850.83
299.763	23542.9	1847.99
299.763	24658.1	1847.33
299.763	25826.2	1847.96
299.763	27049.6	1848.44
299.763	28331	1846.29
299.763	29673	1843
299.763	31078.7	1845.59
299.763	32550.9	1855.75
299.763	34092.8	1844.81
299.763	35707.9	1843.51
299.763	37399.4	1840.74
299.763	39171	1844.66
299.763	41026.6	1841.09
299.763	42970.1	1840.86
299.763	45005.6	1841.48
299.763	47137.5	1841.29
299.763	49370.5	1840.94
299.763	51709.2	1839.81
299.763	54158.7	1837.83
299.763	56724.3	1838.17
299.763	59411.3	1837.56
299.763	62225.7	1838.02
299.763	65173.4	1835.69
299.763	68260.7	1834.25
299.763	71494.3	1833.86
299.763	74881	1836.41
299.763	78428.2	1836.17
299.763	82143.4	1837.12
299.763	86034.6	1834.66
299.763	90110.2	1834.69
299.763	94378.8	1838.32
299.763	98849.6	1833.82
299.763	103532	1832.61
299.763	108437	1834.03
299.763	113573	1833.9
299.763	118953	1833.97
299.763	124588	1831.72
299.763	130490	1832.22
299.763	136672	1831.06
299.763	143146	1830.85
299.763	149927	1833.37
299.763	157029	1831.79
299.763	164468	1832.11
299.763	172259	1829.84
299.763	180419	1829.63
299.763	188965	1830.91
299.763	197917	1831.15
299.763	207292	1827.46
299.763	217112	1828.06
299.763	227397	1828.61
299.763	238169	1827.17
299.763	249451	1827.17
299.763	261268	1828.77
299.763	273644	1829.23
299.763	286607	1831.49
299.763	300184	1829.08
299.763	314404	1829.62
299.763	329297	1832.69
299.763	344896	1831.85
299.763	361234	1834.12
299.763	378346	1835.28
299.763	396269	1836.3
299.763	415040	1834.37
299.763	434701	1838.27
299.763	455294	1838.21
299.763	476861	1838.27
299.763	499450	1841.97
299.763	523110	1841.27
299.763	547890	1843.35
299.763	573844	1845.56
299.763	601028	1846.69
299.763	629499	1850.07
299.763	659319	1852.26
299.763	690551	1856.87
299.763	723263	1860.58
299.763	757525	1863.49
299.763	793410	1866.93
299.763	830994	1870.48
299.763	870359	1878.27
299.763	911589	1881.79
299.763	954772	1887.91
299.763	1000000	1896.13
299.623	100	1927.18
299.623	104.737	1835.54
299.623	109.699	2034.72
299.623	114.895	2024.19
299.623	120.338	2069.27
299.623	126.038	2105.95
299.623	132.009	2041.62
299.623	138.262	2028.46
299.623	144.812	2029.02
299.623	151.672	1992.51
299.623	158.857	1745.15
299.623	166.382	1893.31
299.623	174.263	1847.24
299.623	182.518	1726.07
299.623	191.164	1952.26
299.623	200.22	1935.55
299.623	209.705	1901.07
299.623	219.639	1975.29
299.623	230.043	1893.69
299.623	240.94	1989.77
299.623	252.354	1976.31
299.623	264.308	2055.83
299.623	276.829	1953.69
299.623	289.942	1979.93
299.623	303.677	1918.93
299.623	318.063	1788.63
299.623	333.129	1829.79
299.623	348.91	1791.12
299.623	365.438	1979.23
299.623	382.749	1903.25
299.623	400.881	1899.23
299.623	419.871	1937.41
299.623	439.76	1932.96
299.623	460.592	1933.4
299.623	482.411	1945.01
299.623	505.263	1942.32
299.623	529.198	1961.23
299.623	554.266	1950.04
299.623	580.523	1920.04
299.623	608.022	1887.92
299.623	636.825	1966.12
299.623	666.992	1906.38
299.623	698.588	1991.08
299.623	731.681	1920.7
299.623	766.341	1920.61
299.623	802.643	1943.24
299.623	840.665	1925.69
299.623	880.488	1914.74
299.623	922.198	1892.95
299.623	965.883	1911.41
299.623	1011.64	1910.64
299.623	1059.56	1938.41
299.623	1109.75	1909.92
299.623	1162.32	1912.18
299.623	1217.38	1897.18
299.623	1275.05	1894.96
299.623	1335.45	1895.28
299.623	1398.71	1927.27
299.623	1464.97	1912.03
299.623	1534.37	1897.02
299.623	1607.05	1919.83
299.623	1683.18	1904.22
299.623	1762.91	1911.88
299.623	1846.42	1894.82
299.623	1933.89	1902.11
299.623	2025.5	1882.93
299.623	2121.45	1909.86
299.623	2221.95	1891.5
299.623	2327.2	1907.29
299.623	2437.44	1887.28
299.623	2552.91	1894.34
299.623	2673.84	1899.99
299.623	2800.5	1892.94
299.623	2933.17	1893.28
299.623	3072.11	1891.78
299.623	3217.64	1902.68
299.623	3370.06	1889.07
299.623	3529.71	1896.5
299.623	3696.91	1889.52
299.623	3872.04	1889.15
299.623	4055.46	1887.86
299.623	4247.57	1889.23
299.623	4448.78	1892.52
299.623	4659.53	1881.1
299.623	4880.25	1872.75
299.623	5111.43	1883.55
299.623	5353.57	1877.63
299.623	5607.17	1886.52
299.623	5872.79	1881.8
299.623	6150.99	1878.55
299.623	6442.36	1878.46
299.623	6747.54	1878.05
299.623	7067.18	1866.79
299.623	7401.96	1867.84
299.623	7752.6	1872.53
299.623	8119.85	1870.98
299.623	8504.49	1873.5
299.623	8907.35	1871.58
299.623	9329.3	1873.95
299.623	9771.24	1863.81
299.623	10234.1	1866.71
299.623	10718.9	1863.49
299.623	11226.7	1860.07
299.623	11758.5	1862.38
299.623	12315.5	1865.08
299.623	12898.9	1864.64
299.623	13509.9	1860.82
299.623	14149.9	1864.1
299.623	14820.2	1860.97
299.623	15522.2	1860.09
299.623	16257.6	1860.36
299.623	17027.7	1857.78
299.623	17834.3	1859.46
299.623	18679.1	1862.59
299.623	19564	1855.78
299.623	20490.8	1857.29
299.623	21461.4	1855.99
299.623	22478.1	1853.23
299.623	23542.9	1849.22
299.623	24658.1	1854.12
299.623	25826.2	1853.84
299.623	27049.6	1854.77
299.623	28331	1853.42
299.623	29673	1849.47
299.623	31078.7	1851.72
299.623	32550.9	1848.86
299.623	34092.8	1846.07
299.623	35707.9	1851.32
299.623	37399.4	1847.63
299.623	39171	1847.43
299.623	41026.6	1850.62
299.623	42970.1	1845.63
299.623	45005.6	1846.35
299.623	47137.5	1848.44
299.623	49370.5	1846.03
299.623	51709.2	1845.99
299.623	54158.7	1844.29
299.623	56724.3	1844.06
299.623	59411.3	1844.96
299.623	62225.7	1845.96
299.623	65173.4	1841.75
299.623	68260.7	1840.87
299.623	71494.3	1843.43
299.623	74881	1843.86
299.623	78428.2	1843.01
299.623	82143.4	1841.22
299.623	86034.6	1843.11
299.623	90110.2	1842.94
299.623	94378.8	1838.49
299.623	98849.6	1838.97
299.623	103532	1840.19
299.623	108437	1841.18
299.623	113573	1838.61
299.623	118953	1840.04
299.623	124588	1836.01
299.623	130490	1838.06
299.623	136672	1840.04
299.623	143146	1837.75
299.623	149927	1839.18
299.623	157029	1837.58
299.623	164468	1836.07
299.623	172259	1835.36
299.623	180419	1836.34
299.623	188965	1836.04
299.623	197917	1835.66
299.623	207292	1834.32
299.623	217112	1834.86
299.623	227397	1834.83
299.623	238169	1832.28
299.623	249451	1836.4
299.623	261268	1835.7
299.623	273644	1834.24
299.623	286607	1831.48
299.623	300184	1833.08
299.623	314404	1834.4
299.623	329297	1836.94
299.623	344896	1839.62
299.623	361234	1839.51
299.623	378346	1839.97
299.623	396269	1840.04
299.623	415040	1842.75
299.623	434701	1841.19
299.623	455294	1843.92
299.623	476861	1843.57
299.623	499450	1846.48
299.623	523110	1847.25
299.623	547890	1848.97
299.623	573844	1850.33
299.623	601028	1856.9
299.623	629499	1855.83
299.623	659319	1860.88
299.623	690551	1862.92
299.623	723263	1865.35
299.623	757525	1868.53
299.623	793410	1874.27
299.623	830994	1877.38
299.623	870359	1883.35
299.623	911589	1887.26
299.623	954772	1893.76
299.623	1000000	1900.69
299.465	100	1915.5
299.465	104.737	1877.62
299.465	109.699	1970.9
299.465	114.895	1982.32
299.465	120.338	1857.59
299.465	126.038	2098.12
299.465	132.009	2082.35
299.465	138.262	2199.02
299.465	144.812	2107.53
299.465	151.672	1987.68
299.465	158.857	1589.07
299.465	166.382	2074.34
299.465	174.263	2296.89
299.465	182.518	1763.22
299.465	191.164	1798.86
299.465	200.22	1891.98
299.465	209.705	1986.8
299.465	219.639	2107.25
299.465	230.043	1923.82
299.465	240.94	1970.09
299.465	252.354	1988.35
299.465	264.308	1910.67
299.465	276.829	2009.31
299.465	289.942	2001.27
299.465	303.677	1971.01
299.465	318.063	1734.79
299.465	333.129	1742.61
299.465	348.91	1794.81
299.465	365.438	1925.86
299.465	382.749	1929.09
299.465	400.881	2016.74
299.465	419.871	1970.57
299.465	439.76	1941.73
299.465	460.592	1958.91
299.465	482.411	1920.65
299.465	505.263	1968.49
299.465	529.198	1932.63
299.465	554.266	1919.6
299.465	580.523	1938.34
299.465	608.022	1926.02
299.465	636.825	1916.55
299.465	666.992	1864.29
299.465	698.588	1991.99
299.465	731.681	1991.59
299.465	766.341	1986.84
299.465	802.643	1921.17
299.465	840.665	1918.6
299.465	880.488	1886.22
299.465	922.198	1941.87
299.465	965.883	1930.56
299.465	1011.64	1912.26
299.465	1059.56	1945.03
299.465	1109.75	1896.89
299.465	1162.32	1943.48
299.465	1217.38	1926.71
299.465	1275.05	1918.97
299.465	1335.45	1926.13
299.465	1398.71	1920.75
299.465	1464.97	1898.11
299.465	1534.37	1914.55
299.465	1607.05	1916.45
299.465	1683.18	1884.39
299.465	1762.91	1933.04
299.465	1846.42	1912.01
299.465	1933.89	1920.85
299.465	2025.5	1901.23
299.465	2121.45	1897.13
299.465	2221.95	1901.25
299.465	2327.2	1889.21
299.465	2437.44	1891.24
299.465	2552.91	1897.44
299.465	2673.84	1890.11
299.465	2800.5	1915.46
299.465	2933.17	1900.57
299.465	3072.11	1899.61
299.465	3217.64	1906.52
299.465	3370.06	1907.73
299.465	3529.71	1897.61
299.465	3696.91	1902.45
299.465	3872.04	1897.02
299.465	4055.46	1891.09
299.465	4247.57	1891.61
299.465	4448.78	1894.31
299.465	4659.53	1891.46
299.465	4880.25	1890.69
299.465	5111.43	1887.73
299.465	5353.57	1883.67
299.465	5607.17	1882.17
299.465	5872.79	1882.35
299.465	6150.99	1880.51
299.465	6442.36	1881.38
299.465	6747.54	1881
299.465	7067.18	1880.89
299.465	7401.96	1875.72
299.465	7752.6	1875.43
299.465	8119.85	1880.39
299.465	8504.49	1880.68
299.465	8907.35	1872.55
299.465	9329.3	1874.66
299.465	9771.24	1872.08
299.465	10234.1	1869.36
299.465	10718.9	1871.71
299.465	11226.7	1868.73
299.465	11758.5	1869.33
299.465	12315.5	1869.55
299.465	12898.9	1866.03
299.465	13509.9	1864.36
299.465	14149.9	1865.85
299.465	14820.2	1863.01
299.465	15522.2	1867.48
299.465	16257.6	1868.48
299.465	17027.7	1866.34
299.465	17834.3	1866.72
299.465	18679.1	1864.69
299.465	19564	1864.37
299.465	20490.8	1857.54
299.465	21461.4	1860.24
299.465	22478.1	1861.9
299.465	23542.9	1861.24
299.465	24658.1	1859.55
299.465	25826.2	1859.62
299.465	27049.6	1857.09
299.465	28331	1859.61
299.465	29673	1860.62
299.465	31078.7	1858.09
299.465	32550.9	1863.26
299.465	34092.8	1855.42
299.465	35707.9	1854.04
299.465	37399.4	1853.45
299.465	39171	1850.94
299.465	41026.6	1852.43
299.465	42970.1	1852.05
299.465	45005.6	1854.56
299.465	47137.5	1850.37
299.465	49370.5	1852.87
299.465	51709.2	1849.69
299.465	54158.7	1852.24
299.465	56724.3	1850.12
299.465	59411.3	1849.51
299.465	62225.7	1852.07
299.465	65173.4	1848.32
299.465	68260.7	1847.01
299.465	71494.3	1848.51
299.465	74881	1851.67
299.465	78428.2	1846.11
299.465	82143.4	1846.96
299.465	86034.6	1849.64
299.465	90110.2	1848.79
299.465	94378.8	1846.69
299.465	98849.6	1843.81
299.465	103532	1848.85
299.465	108437	1847.71
299.465	113573	1848.72
299.465	118953	1848.14
299.465	124588	1844.74
299.465	130490	1844.44
299.465	136672	1843.95
299.465	143146	1842.25
299.465	149927	1843
299.465	157029	1842.72
299.465	164468	1839.86
299.465	172259	1842.95
299.465	180419	1842.32
299.465	188965	1841.61
299.465	197917	1841.67
299.465	207292	1840.88
299.465	217112	1841.85
299.465	227397	1840.56
299.465	238169	1838.85
299.465	249451	1838.85
299.465	261268	1841.53
299.465	273644	1840.65
299.465	286607	1841.73
299.465	300184	1840.35
299.465	314404	1840.5
299.465	329297	1842.37
299.465	344896	1844.83
299.465	361234	1845.78
299.465	378346	1844.96
299.465	396269	1848.17
299.465	415040	1847.64
299.465	434701	1847.1
299.465	455294	1848.22
299.465	476861	1851.13
299.465	499450	1850.26
299.465	523110	1853.26
299.465	547890	1854.45
299.465	573844	1857.32
299.465	601028	1860.31
299.465	629499	1858.83
299.465	659319	1864.64
299.465	690551	1869.03
299.465	723263	1871.93
299.465	757525	1876.08
299.465	793410	1878.07
299.465	830994	1884.06
299.465	870359	1888.38
299.465	911589	1895.64
299.465	954772	1899.98
299.465	1000000	1905.79
299.297	100	1798.64
299.297	104.737	2020.63
299.297	109.699	1858.38
299.297	114.895	1941.7
299.297	120.338	2079.05
299.297	126.038	1589.64
299.297	132.009	1990.14
299.297	138.262	2039.8
299.297	144.812	2064.92
299.297	151.672	2106.73
299.297	158.857	1767.96
299.297	166.382	1932.47
299.297	174.263	1849.44
299.297	182.518	1958.61
299.297	191.164	1837.91
299.297	200.22	1944.44
299.297	209.705	1924.48
299.297	219.639	1882.95
299.297	230.043	1944.01
299.297	240.94	1976.99
299.297	252.354	1997.7
299.297	264.308	2068.53
299.297	276.829	1985.24
299.297	289.942	1935.46
299.297	303.677	2029.23
299.297	318.063	1754.38
299.297	333.129	1682
299.297	348.91	1920.85
299.297	365.438	1977.39
299.297	382.749	1927.09
299.297	400.881	1917.65
299.297	419.871	1940.87
299.297	439.76	1878.47
299.297	460.592	1944.05
299.297	482.411	1952.28
299.297	505.263	1892.36
299.297	529.198	1927.86
299.297	554.266	1927.19
299.297	580.523	1962.9
299.297	608.022	2066.68
299.297	636.825	1924.89
299.297	666.992	1913.88
299.297	698.588	1981.39
299.297	731.681	2015
299.297	766.341	1979.44
299.297	802.643	1942.92
299.297	840.665	1927.05
299.297	880.488	1944.39
299.297	922.198	1892.41
299.297	965.883	1917.39
299.297	1011.64	1918.12
299.297	1059.56	1937.89
299.297	1109.75	1940.81
299.297	1162.32	1940.03
299.297	1217.38	1944.19
299.297	1275.05	1904.95
299.297	1335.45	1931.84
299.297	1398.71	1929.87
299.297	1464.97	1921.48
299.297	1534.37	1907.94
299.297	1607.05	1915.86
299.297	1683.18	1906.03
299.297	1762.91	1923.07
299.297	1846.42	1915.87
299.297	1933.89	1943.29
299.297	2025.5	1892.79
299.297	2121.45	1927.65
299.297	2221.95	1911.75
299.297	2327.2	1911.57
299.297	2437.44	1908.23
299.297	2552.91	1914.88
299.297	2673.84	1914.76
299.297	2800.5	1921.29
299.297	2933.17	1903.81
299.297	3072.11	1894.97
299.297	3217.64	1895.97
299.297	3370.06	1910.47
299.297	3529.71	1905.65
299.297	3696.91	1905.81
299.297	3872.04	1903.52
299.297	4055.46	1899.96
299.297	4247.57	1903.17
299.297	4448.78	1903.78
299.297	4659.53	1901.84
299.297	4880.25	1892.67
299.297	5111.43	1892.21
299.297	5353.57	1893.71
299.297	5607.17	1888.93
299.297	5872.79	1890.99
299.297	6150.99	1891.6
299.297	6442.36	1886.2
299.297	6747.54	1889.85
299.297	7067.18	1894.45
299.297	7401.96	1881.82
299.297	7752.6	1883.58
299.297	8119.85	1889.11
299.297	8504.49	1886.65
299.297	8907.35	1889.3
299.297	9329.3	1881.48
299.297	9771.24	1874.94
299.297	10234.1	1880.84
299.297	10718.9	1880.91
299.297	11226.7	1874.55
299.297	11758.5	1871.76
299.297	12315.5	1870
299.297	12898.9	1879.69
299.297	13509.9	1873.52
299.297	14149.9	1872.29
299.297	14820.2	1868.98
299.297	15522.2	1870.27
299.297	16257.6	1874.34
299.297	17027.7	1871.76
299.297	17834.3	1869.93
299.297	18679.1	1870.84
299.297	19564	1870.53
299.297	20490.8	1866.59
299.297	21461.4	1864.75
299.297	22478.1	1867.79
299.297	23542.9	1866.68
299.297	24658.1	1862.14
299.297	25826.2	1867.31
299.297	27049.6	1863.04
299.297	28331	1866.56
299.297	29673	1864.98
299.297	31078.7	1865.55
299.297	32550.9	1859.68
299.297	34092.8	1861.76
299.297	35707.9	1861.46
299.297	37399.4	1862.08
299.297	39171	1860.77
299.297	41026.6	1857.67
299.297	42970.1	1859.76
299.297	45005.6	1860.59
299.297	47137.5	1857.68
299.297	49370.5	1858.44
299.297	51709.2	1853.08
299.297	54158.7	1855.59
299.297	56724.3	1855.09
299.297	59411.3	1854.56
299.297	62225.7	1855.94
299.297	65173.4	1856.44
299.297	68260.7	1854.86
299.297	71494.3	1854.9
299.297	74881	1856.31
299.297	78428.2	1854.09
299.297	82143.4	1855.86
299.297	86034.6	1855.16
299.297	90110.2	1851.97
299.297	94378.8	1858.17
299.297	98849.6	1851.37
299.297	103532	1852.75
299.297	108437	1851.97
299.297	113573	1852.52
299.297	118953	1853.4
299.297	124588	1851.27
299.297	130490	1853.01
299.297	136672	1851.72
299.297	143146	1849.43
299.297	149927	1849.06
299.297	157029	1849.19
299.297	164468	1848.43
299.297	172259	1848.29
299.297	180419	1849.8
299.297	188965	1848.39
299.297	197917	1849.4
299.297	207292	1845.09
299.297	217112	1846.39
299.297	227397	1845.87
299.297	238169	1846.55
299.297	249451	1845.75
299.297	261268	1846.32
299.297	273644	1847.71
299.297	286607	1846.19
299.297	300184	1845.96
299.297	314404	1848.07
299.297	329297	1849.3
299.297	344896	1852.79
299.297	361234	1852.81
299.297	378346	1851.81
299.297	396269	1854.84
299.297	415040	1854.32
299.297	434701	1854.17
299.297	455294	1854.69
299.297	476861	1857.8
299.297	499450	1857.71
299.297	523110	1859.08
299.297	547890	1860.98
299.297	573844	1863.05
299.297	601028	1866.69
299.297	629499	1870.1
299.297	659319	1870.03
299.297	690551	1875.58
299.297	723263	1880
299.297	757525	1881.51
299.297	793410	1885.23
299.297	830994	1889.99
299.297	870359	1896.65
299.297	911589	1901.13
299.297	954772	1906.56
299.297	1000000	1912.06
299.127	100	2030.34
299.127	104.737	1623.2
299.127	109.699	1830.19
299.127	114.895	2049.16
299.127	120.338	2073.22
299.127	126.038	2027.68
299.127	132.009	2023.71
299.127	138.262	1761.03
299.127	144.812	2031.23
299.127	151.672	2179.54
299.127	158.857	1562.67
299.127	166.382	1780.47
299.127	174.263	1797.31
299.127	182.518	2023.54
299.127	191.164	1858.66
299.127	200.22	1788.48
299.127	209.705	1850.37
299.127	219.639	1939.38
299.127	230.043	1961.66
299.127	240.94	2008.43
299.127	252.354	2030.9
299.127	264.308	1961.66
299.127	276.829	2157.61
299.127	289.942	1959.03
299.127	303.677	1976.71
299.127	318.063	1731.66
299.127	333.129	1477.09
299.127	348.91	1920.57
299.127	365.438	1864.23
299.127	382.749	2000.61
299.127	400.881	1970.14
299.127	419.871	1976.03
299.127	439.76	1959.13
299.127	460.592	1984.35
299.127	482.411	1912.71
299.127	505.263	1968.6
299.127	529.198	1977.29
299.127	554.266	1927.96
299.127	580.523	1937.75
299.127	608.022	1940.39
299.127	636.825	1909
299.127	666.992	1953.77
299.127	698.588	1920.32
299.127	731.681	1975.65
299.127	766.341	1991.55
299.127	802.643	1978.2
299.127	840.665	1908.06
299.127	880.488	1917.82
299.127	922.198	1973.24
299.127	965.883	1932.86
299.127	1011.64	1935.51
299.127	1059.56	1954.05
299.127	1109.75	1937.86
299.127	1162.32	1934.44
299.127	1217.38	1923.31
299.127	1275.05	1909.03
299.127	1335.45	1914.33
299.127	1398.71	1916.44
299.127	1464.97	1928.58
299.127	1534.37	1935.23
299.127	1607.05	1918.88
299.127	1683.18	1914.92
299.127	1762.91	1910.16
299.127	1846.42	1923.92
299.127	1933.89	1937.14
299.127	2025.5	1914.11
299.127	2121.45	1907.46
299.127	2221.95	1931.86
299.127	2327.2	1922.01
299.127	2437.44	1905.72
299.127	2552.91	1919.03
299.127	2673.84	1932.16
299.127	2800.5	1918.5
299.127	2933.17	1910.67
299.127	3072.11	1914.42
299.127	3217.64	1904.9
299.127	3370.06	1918.18
299.127	3529.71	1908.53
299.127	3696.91	1909.19
299.127	3872.04	1904.73
299.127	4055.46	1906.92
299.127	4247.57	1902.57
299.127	4448.78	1903.53
299.127	4659.53	1903.1
299.127	4880.25	1901.03
299.127	5111.43	1901.83
299.127	5353.57	1906
299.127	5607.17	1902.47
299.127	5872.79	1901.69
299.127	6150.99	1893.15
299.127	6442.36	1899.89
299.127	6747.54	1891.7
299.127	7067.18	1893.93
299.127	7401.96	1893.2
299.127	7752.6	1889.78
299.127	8119.85	1889.55
299.127	8504.49	1887.17
299.127	8907.35	1887.84
299.127	9329.3	1884.29
299.127	9771.24	1883.16
299.127	10234.1	1884.45
299.127	10718.9	1882.25
299.127	11226.7	1882.39
299.127	11758.5	1877.53
299.127	12315.5	1885.33
299.127	12898.9	1876.57
299.127	13509.9	1879.99
299.127	14149.9	1882.88
299.127	14820.2	1878.64
299.127	15522.2	1874.91
299.127	16257.6	1880.28
299.127	17027.7	1877.3
299.127	17834.3	1878.24
299.127	18679.1	1876.2
299.127	19564	1876.21
299.127	20490.8	1874.92
299.127	21461.4	1873.54
299.127	22478.1	1875.72
299.127	23542.9	1872.53
299.127	24658.1	1872.63
299.127	25826.2	1870.96
299.127	27049.6	1871.53
299.127	28331	1869.9
299.127	29673	1872.62
299.127	31078.7	1869.65
299.127	32550.9	1867.05
299.127	34092.8	1868.39
299.127	35707.9	1867.46
299.127	37399.4	1867.36
299.127	39171	1867.62
299.127	41026.6	1867.91
299.127	42970.1	1867.63
299.127	45005.6	1863.48
299.127	47137.5	1864.01
299.127	49370.5	1868.48
299.127	51709.2	1864.22
299.127	54158.7	1864.68
299.127	56724.3	1862.02
299.127	59411.3	1861.34
299.127	62225.7	1862.18
299.127	65173.4	1861.25
299.127	68260.7	1859.49
299.127	71494.3	1861
299.127	74881	1862.07
299.127	78428.2	1860.5
299.127	82143.4	1859.07
299.127	86034.6	1860.01
299.127	90110.2	1859.77
299.127	94378.8	1860.27
299.127	98849.6	1857.47
299.127	103532	1858.52
299.127	108437	1858.81
299.127	113573	1860.92
299.127	118953	1859.91
299.127	124588	1858.55
299.127	130490	1858.24
299.127	136672	1858.2
299.127	143146	1855.29
299.127	149927	1857.06
299.127	157029	1853.25
299.127	164468	1855.94
299.127	172259	1854.83
299.127	180419	1857.7
299.127	188965	1854.21
299.127	197917	1855.77
299.127	207292	1852.99
299.127	217112	1852.78
299.127	227397	1851.89
299.127	238169	1852.31
299.127	249451	1853
299.127	261268	1854.7
299.127	273644	1851.19
299.127	286607	1853.76
299.127	300184	1854.79
299.127	314404	1852.15
299.127	329297	1856.47
299.127	344896	1857.27
299.127	361234	1858.67
299.127	378346	1858.82
299.127	396269	1858.76
299.127	415040	1860.66
299.127	434701	1861.06
299.127	455294	1863.95
299.127	476861	1863.8
299.127	499450	1865.38
299.127	523110	1868.15
299.127	547890	1866.45
299.127	573844	1870.45
299.127	601028	1873.71
299.127	629499	1875.16
299.127	659319	1877.11
299.127	690551	1879.54
299.127	723263	1882.99
299.127	757525	1888.61
299.127	793410	1890.85
299.127	830994	1897.61
299.127	870359	1901.48
299.127	911589	1907.68
299.127	954772	1912.38
299.127	1000000	1918.65
298.963	100	2029.83
298.963	104.737	1959.08
298.963	109.699	1992.61
298.963	114.895	1837.24
298.963	120.338	2021.93
298.963	126.038	1973.01
298.963	132.009	2001.24
298.963	138.262	1884.05
298.963	144.812	1983.38
298.963	151.672	1837.45
298.963	158.857	1934.27
298.963	166.382	1539.41
298.963	174.263	1805.56
298.963	182.518	2042.03
298.963	191.164	1961.9
298.963	200.22	1901.88
298.963	209.705	1940.89
298.963	219.639	2036.93
298.963	230.043	1996.89
298.963	240.94	1979.29
298.963	252.354	1998.01
298.963	264.308	1922.34
298.963	276.829	1995.71
298.963	289.942	1995.68
298.963	303.677	2042.97
298.963	318.063	1900.22
298.963	333.129	1990.51
298.963	348.91	1832.88
298.963	365.438	1890.55
298.963	382.749	1870.87
298.963	400.881	1933.05
298.963	419.871	1968.37
298.963	439.76	1974.99
298.963	460.592	1944.07
298.963	482.411	1924.51
298.963	505.263	1899.9
298.963	529.198	2009.62
298.963	554.266	1907.51
298.963	580.523	1970.75
298.963	608.022	1923.85
298.963	636.825	2019.04
298.963	666.992	1983.88
298.963	698.588	1901.35
298.963	731.681	1946.7
298.963	766.341	1941.66
298.963	802.643	1932.83
298.963	840.665	1952.28
298.963	880.488	1972.86
298.963	922.198	1934.78
298.963	965.883	1950.95
298.963	1011.64	1917.47
298.963	1059.56	1940.24
298.963	1109.75	1930.33
298.963	1162.32	1951.3
298.963	1217.38	1955.84
298.963	1275.05	1933.63
298.963	1335.45	1965
298.963	1398.71	1926.92
298.963	1464.97	1929.7
298.963	1534.37	1930.92
298.963	1607.05	1955.35
298.963	1683.18	1934.97
298.963	1762.91	1949.61
298.963	1846.42	1931.42
298.963	1933.89	1924.47
298.963	2025.5	1906.89
298.963	2121.45	1922.09
298.963	2221.95	1908.74
298.963	2327.2	1936.33
298.963	2437.44	1933.97
298.963	2552.91	1926.49
298.963	2673.84	1927.53
298.963	2800.5	1920.68
298.963	2933.17	1915.23
298.963	3072.11	1918.38
298.963	3217.64	1916.89
298.963	3370.06	1922.5
298.963	3529.71	1906.02
298.963	3696.91	1913.72
298.963	3872.04	1913.62
298.963	4055.46	1914.77
298.963	4247.57	1901.48
298.963	4448.78	1912.73
298.963	4659.53	1911.56
298.963	4880.25	1904.66
298.963	5111.43	1907.69
298.963	5353.57	1904.22
298.963	5607.17	1900.64
298.963	5872.79	1905.41
298.963	6150.99	1903.22
298.963	6442.36	1898.41
298.963	6747.54	1903.32
298.963	7067.18	1904.83
298.963	7401.96	1900.25
298.963	7752.6	1900.64
298.963	8119.85	1894.91
298.963	8504.49	1902.26
298.963	8907.35	1894.68
298.963	9329.3	1893.49
298.963	9771.24	1890.24
298.963	10234.1	1888.29
298.963	10718.9	1896.85
298.963	11226.7	1889.08
298.963	11758.5	1888.63
298.963	12315.5	1889.41
298.963	12898.9	1886.75
298.963	13509.9	1885.57
298.963	14149.9	1891.8
298.963	14820.2	1886.47
298.963	15522.2	1885.73
298.963	16257.6	1884.06
298.963	17027.7	1885.08
298.963	17834.3	1886.1
298.963	18679.1	1886.36
298.963	19564	1881.98
298.963	20490.8	1880.84
298.963	21461.4	1883.62
298.963	22478.1	1877.9
298.963	23542.9	1875.74
298.963	24658.1	1876.07
298.963	25826.2	1878.46
298.963	27049.6	1879.19
298.963	28331	1878.77
298.963	29673	1873.8
298.963	31078.7	1875.01
298.963	32550.9	1871.38
298.963	34092.8	1873.08
298.963	35707.9	1873.91
298.963	37399.4	1872.71
298.963	39171	1875.96
298.963	41026.6	1873.16
298.963	42970.1	1871.65
298.963	45005.6	1873.48
298.963	47137.5	1875.36
298.963	49370.5	1871.59
298.963	51709.2	1871.88
298.963	54158.7	1868.51
298.963	56724.3	1870.63
298.963	59411.3	1867.52
298.963	62225.7	1868.34
298.963	65173.4	1868.81
298.963	68260.7	1866.9
298.963	71494.3	1864.77
298.963	74881	1867.34
298.963	78428.2	1868.56
298.963	82143.4	1865.98
298.963	86034.6	1866.64
298.963	90110.2	1867.15
298.963	94378.8	1869.4
298.963	98849.6	1869.09
298.963	103532	1864.51
298.963	108437	1865.87
298.963	113573	1866.12
298.963	118953	1865.31
298.963	124588	1864.05
298.963	130490	1865.61
298.963	136672	1865
298.963	143146	1864.06
298.963	149927	1861.64
298.963	157029	1861.03
298.963	164468	1861.53
298.963	172259	1862.17
298.963	180419	1860.73
298.963	188965	1857.23
298.963	197917	1861.39
298.963	207292	1860.27
298.963	217112	1859.14
298.963	227397	1858.4
298.963	238169	1858.25
298.963	249451	1858.15
298.963	261268	1860.17
298.963	273644	1858.52
298.963	286607	1860.8
298.963	300184	1858.78
298.963	314404	1862.15
298.963	329297	1862.76
298.963	344896	1862.87
298.963	361234	1863.75
298.963	378346	1867.06
298.963	396269	1864.92
298.963	415040	1866.95
298.963	434701	1868.85
298.963	455294	1868.14
298.963	476861	1872.14
298.963	499450	1872.09
298.963	523110	1872.53
298.963	547890	1876.27
298.963	573844	1876.78
298.963	601028	1876.7
298.963	629499	1881.79
298.963	659319	1887.42
298.963	690551	1887.9
298.963	723263	1891.4
298.963	757525	1893.65
298.963	793410	1898.23
298.963	830994	1901.4
298.963	870359	1907.93
298.963	911589	1912.35
298.963	954772	1919.09
[truncated: 320,801+ more rows]

## Sheet: Fig.4b
Voltage (V)	Dielectric response at 100 K	Dielectric response at 150 K	Dielectric response at 200 K	Dielectric response at 225 K	Dielectric response at 243 K	Dielectric response at 260 K	Dielectric response at 280 K	Dielectric response at 300 K
-40	699.487	914.701	1452.64	1987.36	2458.93	2764.13	2502.06	1992.15
-39.598	704.238	915.443	1460.28	1999.19	2473.98	2781.97	2512.83	1993.12
-39.196	704.089	917.194	1467.24	2012.57	2492.69	2801.06	2517.53	1993.59
-38.794	703.26	918.556	1472.66	2023.23	2510.72	2818.68	2527.1	1999.82
-38.392	705.391	921.686	1479.78	2033.9	2525.73	2834.58	2536.09	2002.8
-37.99	706.656	924.162	1488.05	2047.99	2546.82	2855.99	2544.9	2004.28
-37.588	705.189	923.234	1493.72	2062.51	2564.32	2874.35	2553.5	2006.02
-37.186	709.343	928.035	1500.84	2075.37	2584.04	2893.4	2561.29	2007.9
-36.784	709.494	931.068	1508.06	2090.7	2601.8	2911.24	2570.18	2011.56
-36.382	711.052	930.75	1514.47	2100.57	2621.64	2934.69	2578.53	2014.49
-35.98	712.646	934.596	1522.83	2118.74	2642.16	2951.96	2586.45	2016.93
-35.578	712.208	936.559	1531.24	2133.33	2662.68	2971.87	2596.11	2019.76
-35.176	713.568	938.389	1537.75	2147.22	2683.2	2993.53	2604.22	2023.74
-34.774	713.763	940.68	1546.82	2162.74	2705.39	3015.35	2613.62	2025.26
-34.372	716.022	944.694	1554.9	2176.15	2727.17	3036.32	2621.41	2029.07
-33.97	716.162	947.692	1563.74	2194.58	2748.45	3057.3	2630.33	2030.34
-33.568	718.915	948.912	1572.07	2211.6	2771.56	3079.18	2638.39	2034.45
-33.166	720.176	949.381	1581.74	2225.75	2794.82	3101.63	2649.14	2036.33
-32.764	720.028	954.624	1588.22	2242.87	2819	3124.93	2657.11	2039.8
-32.362	721.877	955.8	1597.82	2259.13	2843.45	3147.4	2664.32	2042.19
-31.96	721.903	958.692	1607.58	2277.69	2867.63	3171.85	2676.73	2043.22
-31.558	724.331	960.663	1616.49	2294.67	2891.22	3193.32	2684.86	2046.99
-31.156	724.382	965.014	1625.29	2312.47	2918.17	3219.88	2691.38	2048.93
-30.754	724.737	966.738	1635.98	2332.76	2943.74	3241.17	2702.23	2051.56
-30.352	727.225	970.346	1644.07	2350.29	2972.6	3267.54	2709.85	2054.21
-29.95	726.97	971.973	1654.9	2371.75	2998.52	3292.14	2718.88	2056.3
-29.548	729.318	972.274	1664.73	2390.27	3025.32	3318.63	2725.48	2057.48
-29.146	728.831	977.048	1672.52	2411.08	3055.7	3343.84	2736.37	2062.31
-28.744	731.214	978.543	1684.02	2431.44	3084.33	3371.04	2744.81	2063.44
-28.342	732.033	981.602	1693.87	2451.89	3113.15	3398.09	2755.97	2066
-27.94	732.138	983.689	1704.94	2473.26	3144.1	3424.74	2762.78	2067.46
-27.538	731.903	986.386	1713.97	2494.46	3174.19	3452.68	2771.49	2069.01
-27.136	735.6	990.604	1726.96	2517.99	3206.32	3480.3	2782.13	2072.08
-26.734	736.139	991.974	1737.8	2539.32	3239.84	3508.9	2790.13	2076.29
-26.332	735.445	994.15	1747.42	2562.87	3272.17	3537.39	2798.97	2078.65
-25.93	736.314	997.015	1759.5	2588.82	3306.7	3568.37	2809.9	2079.31
-25.528	740.233	1000.56	1773.25	2612.41	3341.2	3597.99	2816.58	2082.37
-25.126	740.174	1002.65	1784.58	2636.24	3378.2	3628.04	2826.21	2083.77
-24.724	741.023	1006.27	1795.44	2662.21	3412.42	3660.62	2834.71	2086.61
-24.322	743.802	1009.31	1808.24	2688.51	3450.66	3690.22	2842.86	2089.19
-23.92	744.032	1011.34	1820.97	2714.98	3487.84	3722.34	2850.42	2090.21
-23.518	746.011	1014.39	1835.2	2742.14	3528.27	3754.53	2860.45	2093.79
-23.116	746.21	1018.68	1845.75	2770.94	3569.09	3789.22	2870.07	2093.78
-22.714	745.404	1020.98	1860.65	2798.48	3607.85	3818.99	2878.64	2096.74
-22.312	749.73	1025.39	1873.9	2828.47	3651.8	3854.13	2887.77	2098.39
-21.91	749.78	1027.42	1888.66	2858.99	3694.68	3889.01	2894.88	2102.24
-21.508	751.037	1030.55	1902.3	2889.39	3737.27	3924.63	2902.97	2102.5
-21.106	752.214	1034.36	1919.62	2922.94	3783.1	3962.09	2910.37	2105.63
-20.704	754.114	1036.93	1933.23	2952.14	3829.73	3998.07	2920.55	2106.46
-20.302	754.024	1038.95	1948.22	2987.76	3877.29	4033.36	2930.02	2108.83
-19.899	755.337	1041.95	1964.27	3022.14	3927.32	4071.13	2938.2	2112.73
-19.497	757.424	1047.95	1981.64	3053.21	3975.75	4110.42	2946.89	2112.72
-19.095	758.498	1051.63	1995.54	3091.15	4027.86	4147.22	2953.16	2114.05
-18.693	758.292	1052.76	2012.84	3127.94	4079.15	4187.35	2962.37	2116.92
-18.291	761.647	1056.75	2030.18	3167.25	4133.46	4228.34	2970.63	2117.32
-17.889	761.195	1060.76	2047.21	3204.2	4187.51	4267.53	2980.29	2121.61
-17.487	763.627	1065.08	2064.93	3243.43	4246.72	4306.93	2986.64	2123.8
-17.085	763.731	1068.63	2083.33	3285.67	4308.5	4347.6	2993.53	2122.34
-16.683	766.299	1071.42	2101.49	3325.86	4365.15	4390.67	3001.16	2127.32
-16.281	765.191	1074.89	2119.61	3369.91	4427.05	4432.93	3010.09	2127.27
-15.879	769.511	1078.52	2140.51	3412.93	4491.46	4476.23	3019.25	2129.9
-15.477	769.378	1082.73	2162.18	3460.42	4556.3	4519.98	3027.24	2131.77
-15.075	770.192	1088.63	2179.41	3506.19	4625.92	4562.24	3033.73	2133.8
-14.673	771.969	1090.87	2202.64	3553.45	4695.26	4607.97	3040.3	2134.9
-14.271	774.701	1095.24	2224.72	3602.18	4764.07	4654.8	3048.42	2134.75
-13.869	776.479	1097.8	2245	3652.38	4838.4	4700.02	3058.23	2137.91
-13.467	776.956	1103.86	2267.84	3704.34	4912.84	4746.69	3064.19	2137.7
-13.065	777.425	1108.61	2292.39	3758.58	4989.94	4794.77	3068.51	2140.46
-12.663	779.282	1110.12	2314.92	3813.08	5072.87	4839.31	3076.3	2141.92
-12.261	780.369	1113.95	2338.38	3867.79	5153.19	4886.33	3083.08	2140.87
-11.859	782.509	1119.2	2364.74	3925.96	5239.73	4936.47	3087.52	2145.2
-11.457	781.881	1124.77	2391.39	3984.48	5326.59	4985.7	3095.5	2146.26
-11.055	784.437	1127.6	2414.95	4047.15	5417.55	5031.61	3102.84	2145.33
-10.653	786.364	1132.97	2442.67	4110.63	5509.74	5081.26	3108.94	2146.67
-10.251	788.557	1136.97	2471.54	4173.99	5606.43	5131.62	3113.77	2149.19
-9.849	788.858	1142.53	2497.63	4239.59	5704.84	5179.98	3119.02	2149.73
-9.447	790.405	1145.57	2528.2	4305.48	5803.37	5228.57	3124.97	2151.3
-9.045	793.076	1150.15	2557.57	4375.52	5908.33	5277.69	3128.89	2151.5
-8.643	792.156	1155.75	2586.59	4446.44	6016.64	5328.68	3134.9	2153.38
-8.241	796.551	1159.1	2618.8	4521.03	6130.36	5377.3	3142.52	2151.83
-7.839	799.266	1166.36	2651.32	4596.89	6243.51	5425.39	3147.24	2155.47
-7.437	796.984	1169.98	2682.06	4671.12	6362.22	5473.25	3150.96	2157.49
-7.035	800.486	1173.68	2717.39	4753.34	6482.59	5518.74	3155.29	2156.78
-6.633	801.936	1180.74	2750.45	4833.48	6608.76	5565.51	3159.77	2155.75
-6.231	803.961	1185.49	2786.34	4916.09	6738.96	5609.3	3162.61	2157.26
-5.829	804.226	1190.19	2825.33	4998.85	6872.76	5656.11	3167.06	2159.01
-5.427	805.703	1197.41	2862.39	5085.38	7009.26	5698.86	3172.43	2160.28
-5.025	806.702	1201.6	2900.05	5174.9	7148.02	5741.06	3173.18	2159.8
-4.623	809.364	1206.91	2938.99	5263.99	7291.01	5783.84	3178.11	2161.49
-4.221	811.539	1211.08	2983.74	5353.82	7442.34	5818.84	3181.67	2162.13
-3.819	814.103	1216.46	3023.33	5449.9	7588.23	5855.27	3184.02	2161.99
-3.417	814.324	1222.6	3066.64	5542.25	7742.66	5894.31	3185.75	2161.09
-3.015	817.003	1228.04	3109.68	5635.02	7896.05	5924.68	3186.55	2162.23
-2.613	819.311	1236.34	3153.18	5734.12	8056.37	5952.21	3190.74	2161.7
-2.211	820.417	1241.2	3198.66	5828.94	8211.62	5975.23	3191.86	2163.06
-1.809	822.088	1245.53	3246.13	5926.39	8367.49	6001.65	3192.6	2161.76
-1.407	822.972	1252.29	3291.84	6023.29	8516.34	6021.15	3195.69	2163.36
-1.005	825.421	1257.32	3340.51	6119.63	8665.72	6037.69	3196.96	2161.99
-0.603	826.067	1263.52	3389.59	6217.82	8802.48	6045.06	3195.77	2164.96
-0.201	828.136	1270.42	3435.51	6313.32	8927.42	6056.22	3197.69	2163.13
0.201	828.233	1277.65	3484.98	6408.73	9032.18	6060.36	3197.71	2163.21
0.603	830.638	1283.04	3533.77	6499.07	9112.5	6060.3	3198.28	2164.44
1.005	835.139	1290.97	3581.67	6590.77	9163.04	6054.21	3198.64	2164.94
1.407	836.855	1293.73	3629.47	6679.28	9177.55	6046.81	3197.54	2163.96
1.809	840.374	1302.24	3675.27	6761.64	9156.38	6035.52	3194.99	2162.85
2.211	840.268	1309.28	3717.19	6836.53	9097.73	6020.08	3195.71	2162.86
2.613	841.904	1314.95	3758.04	6907.8	9000.49	6001.12	3193.76	2163.01
3.015	846.475	1323.17	3792.76	6961.46	8878.81	5973.9	3192.85	2162.34
3.417	846.281	1329.48	3824.66	7000.9	8731.3	5949.52	3190.27	2162.31
3.819	848.146	1334.69	3850.96	7013.25	8573.01	5919.13	3187.5	2160.9
4.221	849.499	1343.68	3868.81	6976.04	8402.4	5888.06	3187.26	2161.02
4.623	849.561	1348.74	3880.38	6874.17	8226.57	5852.7	3182.24	2162.54
5.025	853.885	1355.83	3887.14	6678.08	8048.01	5816.21	3180.77	2161.88
5.427	855.751	1363.33	3886.13	6391.13	7872.85	5778.27	3175.67	2160.88
5.829	858.006	1371.24	3877.26	6107.32	7700.64	5736.5	3175.66	2160.11
6.231	858.925	1376.31	3861.3	5877.28	7527.68	5692.02	3172.29	2157.77
6.633	859.597	1385.01	3841.79	5707.73	7359.27	5648.74	3167.15	2159.05
7.035	863.638	1391.06	3815.53	5562.81	7199.64	5603.6	3165.24	2156.22
7.437	862.551	1398.65	3783.94	5434.78	7043.96	5556	3160.46	2156.12
7.839	867.405	1405.9	3744.26	5315.9	6893.38	5510.12	3155.56	2155.57
8.241	868.263	1410.26	3696.89	5201.72	6746.23	5459.91	3150.31	2154.45
8.643	869.103	1419.96	3629.17	5095.13	6600.63	5411.62	3145.51	2154.61
9.045	871.534	1423.41	3517.86	4992.87	6464.87	5364.4	3139.95	2153.74
9.447	873.188	1430.09	3326.01	4890.9	6334.06	5310.66	3136.57	2151.06
9.849	873.639	1436.31	3104.31	4796.77	6204.34	5260.91	3131.32	2150.72
10.251	876.76	1441.78	2934.13	4704.96	6082.15	5215.66	3124.66	2150.99
10.653	878.051	1448.27	2831.74	4619.17	5965.25	5163.96	3119.79	2148.69
11.055	879.811	1451.38	2766.26	4531.4	5850.1	5113.01	3115.22	2146.94
11.457	880.952	1456.95	2716.55	4449.5	5740.66	5064.12	3108.26	2145.1
11.859	882.879	1461.55	2671.16	4370.16	5632.98	5014.72	3100.77	2145.93
12.261	884.754	1463.76	2629.32	4293.26	5530.98	4964.26	3095.44	2144.3
12.663	888.149	1465.57	2589.6	4220.03	5431.13	4916.91	3088.3	2141.34
13.065	888.406	1462.03	2552.11	4147.61	5335.63	4866.68	3082.42	2141.17
13.467	890.554	1452.73	2517.55	4080.49	5243.23	4821.13	3073.44	2139.28
13.869	891.386	1434.6	2482.94	4010.93	5152.1	4773.4	3067.84	2139.12
14.271	891.518	1412.74	2445.92	3946.43	5066.33	4724.47	3061.31	2135.84
14.673	892.296	1389.35	2414.75	3885.58	4980.01	4679.51	3054.69	2136.01
15.075	894.463	1360.47	2384.05	3822.63	4900.36	4631.66	3046.92	2133.12
15.477	896.726	1331.8	2354.01	3764.04	4821.31	4585.71	3039.47	2132.41
15.879	895.851	1301.43	2323.98	3707.18	4745.01	4542.19	3032.36	2130.05
16.281	897.204	1263.62	2296.51	3650.36	4670.72	4495.89	3025.11	2129.52
16.683	898.778	1230.64	2269.29	3596.56	4599.98	4453.86	3015.93	2127.92
17.085	899.989	1198.06	2243.73	3543.93	4529.05	4410.13	3007.16	2126.03
17.487	901.546	1168.75	2217.46	3494.15	4462.58	4366.88	2999.54	2123.16
17.889	900.688	1143.44	2192.2	3445.15	4395.57	4324.03	2992.99	2121.2
18.291	903.747	1119.73	2171.04	3398.71	4333.7	4283.2	2985.07	2120.2
18.693	902.288	1103.99	2146.81	3349.73	4271.53	4242.48	2975.56	2117.33
19.095	904.587	1090.89	2125.45	3306.17	4211.41	4201.96	2968.03	2117.95
19.497	904.207	1082.25	2103.44	3262.15	4152.23	4160.28	2959.99	2115.08
19.899	903.765	1076.36	2081.86	3219.46	4093.78	4122.78	2952.53	2113.61
20.302	905.94	1068.58	2063.3	3180.24	4039.91	4082.13	2942.04	2111.66
20.704	905.153	1066.04	2041.95	3137.61	3985.74	4042.4	2935.12	2108.92
21.106	905.71	1061.35	2023.38	3100.01	3935.73	4007.67	2927.03	2106.34
21.508	906.329	1057.79	2004.31	3061.64	3885.27	3972.16	2919.15	2105.11
21.91	906.382	1054.58	1986.62	3024.68	3834.02	3933.47	2910.81	2102.32
22.312	905.595	1048.38	1969.16	2987.88	3789.15	3898.27	2899.58	2102.15
22.714	907.399	1045.99	1953.74	2951.53	3741.03	3864.37	2893.23	2100.67
23.116	905.463	1041.1	1935.63	2921.81	3696.73	3829.49	2882.44	2097.77
23.518	907.099	1038.18	1919.18	2887.93	3653.65	3795.98	2874.05	2094.83
23.92	902.509	1034.32	1903.25	2852.65	3607.76	3760.95	2864.62	2092.15
24.322	901.316	1030.79	1887.99	2822.58	3565.58	3727.63	2856.49	2091.24
24.724	893.747	1028.79	1872.85	2792.67	3524.61	3694.64	2848.05	2089.27
25.126	884.657	1025.03	1858.31	2764.72	3484.31	3664.52	2838.5	2085.63
25.528	870.394	1019.22	1841.46	2731.74	3444.03	3632.21	2828.25	2085.06
25.93	856.069	1017.63	1828.57	2703.64	3406.22	3601.27	2820.43	2080.06
26.332	837.739	1015.08	1814.7	2677.15	3371.11	3570.78	2809.16	2078.37
26.734	818.719	1010.41	1800.43	2649.05	3334.36	3541.73	2802.23	2077.06
27.136	800.424	1006.8	1788.8	2625.29	3296.13	3511.88	2793.91	2074.07
27.538	783.517	1004.42	1774.92	2598.53	3264.62	3484.34	2784.62	2072.04
27.94	770.563	1000.85	1764.44	2572.85	3226.6	3454.53	2774.93	2071.75
28.342	759.4	998.138	1749.41	2547.46	3194.72	3426.92	2765.19	2065.35
28.744	751.776	998.04	1738.93	2525.51	3162.64	3398.99	2756.79	2065.05
29.146	746.907	993.274	1725.5	2501.6	3132.94	3371.03	2749.62	2061.19
29.548	741.022	989.286	1715.34	2478.78	3100.14	3342.98	2739.04	2059.78
29.95	739.199	988.915	1703.52	2455.89	3069.76	3317.62	2728.04	2057.84
30.352	737.73	985.714	1692.06	2435.18	3042.6	3291.09	2723.38	2054.55
30.754	736.453	981.089	1683.58	2412.96	3013.92	3266.11	2710.63	2051.17
31.156	734.484	980.028	1672.77	2391.07	2985.07	3240.75	2702.19	2050.77
31.558	731.741	977.243	1661.41	2372.26	2959.15	3216.39	2693.59	2046.99
31.96	731.42	972.804	1651.99	2349.83	2930.52	3191.48	2685.27	2044.68
32.362	728.634	971.548	1640.94	2332.51	2902.47	3167.47	2675.41	2042.37
32.764	727.318	968.913	1633.11	2312.4	2877.94	3143.8	2667.58	2037.55
33.166	727.222	966.791	1620.76	2294.17	2853.59	3121.21	2659.54	2037.43
33.568	724.263	963.794	1609.96	2274.25	2828.69	3098.82	2648.89	2035.03
33.97	724.334	960.372	1600.67	2256.14	2803.44	3075.14	2641.19	2033.64
34.372	723.514	956.711	1591.93	2237.9	2780.68	3052.9	2631.19	2029.23
34.774	721.803	955.004	1584.67	2222.42	2757.01	3030.4	2620.85	2025.54
35.176	720.034	952.042	1574.97	2205.43	2734.97	3008.91	2614.21	2023.53
35.578	721.226	950.955	1566.77	2188.81	2710.65	2987.96	2604.48	2021.52
35.98	719.056	946.887	1557.44	2170.15	2689.59	2969.24	2594.95	2019.22
36.382	715.558	945.101	1548.87	2156.3	2665.69	2947.58	2588.21	2017.67
36.784	716.555	940.98	1540.71	2140.36	2644.51	2926.02	2577.08	2012.65
37.186	716.71	940.45	1531.38	2125.15	2625.38	2907.5	2568.93	2010.53
37.588	712.668	938.672	1523.86	2110.7	2605.86	2885.37	2559.91	2008.47
37.99	713.021	935.18	1516.16	2095.28	2585.57	2866.84	2552.28	2004.78
38.392	712.082	933.747	1511.51	2081.59	2565.07	2850.5	2543.86	2002.27
38.794	711.936	931.961	1503.1	2066.17	2545.45	2828.5	2534.86	2000.63
39.196	710.866	928.866	1493.78	2054.79	2527.79	2811.93	2525.83	1997.46
39.598	708.184	926.346	1486.45	2039.21	2508.5	2792.67	2517.52	1994
40	707.489	923.791	1480.3	2027.79	2489.95	2773.2	2510.46	1991.17
-40	709.519	922.793	1481.88	2030.02	2493.27	2780.64	2510.87	1992.89
-39.598	711.041	927.498	1488.56	2046.24	2513.66	2795.43	2518.36	1996.12
-39.196	711.199	930.371	1494.31	2058.05	2531.5	2813.22	2527.15	1998.72
-38.794	712.342	931.901	1502.42	2071.73	2550.34	2832.7	2535.85	2000.32
-38.392	713.85	934.165	1509.91	2084.41	2570.19	2851.64	2543.41	2002.85
-37.99	712.812	936.924	1518.42	2100.55	2588.38	2869.97	2552.44	2005.69
-37.588	716.357	938.374	1525.28	2115.04	2608.3	2890.25	2561.24	2010.19
-37.186	719.758	940.496	1534.6	2129.87	2627.65	2910.18	2569.76	2011.95
-36.784	717.589	945.651	1543.01	2145.88	2649.46	2931.41	2580.23	2013.58
-36.382	720.085	945.465	1550.48	2161.6	2671.84	2950.84	2586.79	2018.21
-35.98	720.726	947.154	1560.24	2176.69	2693.08	2971.32	2596.89	2019.17
-35.578	721.229	950.647	1565.87	2195.49	2717.16	2993.04	2604.99	2023.34
-35.176	722.898	952.964	1575.83	2210.45	2738.36	3012.44	2613.25	2026.42
-34.774	723.147	955.793	1586.51	2226.59	2760.11	3034.72	2620.24	2027.38
-34.372	725.525	957.854	1593.15	2244.16	2784.23	3057.99	2629.9	2031.53
-33.97	725.397	960.842	1604.07	2261.89	2807.05	3079.52	2639.49	2034.16
-33.568	726.363	961.841	1612.51	2280.73	2832.38	3101.93	2648.9	2037.18
-33.166	729.421	965.255	1621.37	2298.44	2857.25	3124.7	2657.64	2035.86
-32.764	728.146	967.907	1631.92	2317.04	2883.07	3150	2667.04	2040.96
-32.362	728.486	970.507	1640.7	2338.08	2909.57	3172.76	2673.88	2044
-31.96	731.295	974.716	1650.79	2356.27	2933.7	3196.79	2685.26	2046.67
-31.558	733.171	974.866	1662.74	2375.43	2962.87	3220.4	2693.15	2049.3
-31.156	734.93	978.094	1672.61	2397.42	2989.26	3245.18	2701.19	2052.08
-30.754	736.563	982.939	1682.42	2418.1	3019.06	3271.45	2711.13	2055.13
-30.352	738.828	984.107	1692.05	2439.59	3047.15	3295.5	2720.52	2055.92
-29.95	739.322	987.608	1704.43	2461.87	3076.07	3320.1	2728.72	2059.47
-29.548	742.466	989.633	1715.28	2483.99	3106.95	3346.79	2737.43	2062.88
-29.146	747.665	992.781	1726.1	2508.58	3138.12	3375.8	2746.68	2060.76
-28.744	750.997	997.476	1740.24	2531.63	3169.87	3404.32	2754.88	2065.61
-28.342	757.505	998.838	1751.5	2556.29	3201.23	3430.51	2763.61	2069.24
-27.94	769.656	1002.19	1763.81	2580.89	3233.87	3456.31	2773.26	2070.38
-27.538	783.724	1004.81	1776.49	2605.33	3269.25	3485.72	2783.28	2074.03
-27.136	800.374	1008.16	1789.29	2630.91	3302.2	3516.81	2793.01	2075.42
-26.734	817.175	1011.39	1802.94	2657.67	3337.82	3545.55	2801.03	2077.21
-26.332	836.478	1017.01	1815.74	2686.39	3376.75	3575.9	2810.98	2081.43
-25.93	855.153	1018.06	1829.63	2713.25	3409.8	3605.53	2818.27	2084.33
-25.528	870.176	1023.23	1843.56	2739.8	3449.8	3635.21	2828.88	2085.23
-25.126	883.396	1024.56	1858.76	2770.66	3490.71	3669.94	2837.34	2086.74
-24.724	892.114	1027.9	1872.44	2801.18	3529.71	3700.97	2844.89	2089.24
-24.322	898.313	1031.59	1887.23	2830.17	3572.01	3734.67	2856.2	2091.8
-23.92	902.407	1035.26	1904.72	2863.41	3615.79	3764.66	2865.57	2095.45
-23.518	904.874	1038.35	1918.54	2895.81	3656.47	3799.61	2874.54	2097.74
-23.116	904.75	1043.06	1936.4	2929.3	3702.9	3831.78	2881.72	2098.16
-22.714	906.023	1045.86	1952.27	2960.74	3747.08	3868.98	2891.31	2100.08
-22.312	905.334	1051.27	1969.02	2997.65	3795.51	3903.88	2900.37	2101.86
-21.91	905.82	1052	1986.88	3033.16	3841.07	3939.95	2905.94	2103.84
-21.508	904.679	1056.15	2004.3	3070.77	3891.59	3975.71	2915.74	2107.48
-21.106	905.917	1061.02	2025.67	3108.85	3941.98	4012.99	2923.47	2109.73
-20.704	906.235	1065.24	2041.25	3147.38	3994.03	4050.29	2933.6	2110.06
-20.302	905.687	1070.69	2062.71	3189.33	4048.29	4088.02	2943.83	2112.65
-19.899	906.12	1073.93	2082.62	3228.96	4103.17	4127.23	2949.52	2113.11
-19.497	904.768	1081.03	2103.99	3272.24	4159.84	4163.56	2958.89	2115.43
-19.095	902.318	1089.72	2126.08	3316.79	4217.03	4203.73	2967.49	2117.38
-18.693	903.167	1101.75	2146.26	3361.85	4278.04	4243.53	2974.12	2118.53
-18.291	903.07	1119.53	2169.28	3407.49	4340.25	4286.07	2982.27	2122.66
-17.889	901.823	1138.98	2192.72	3456.03	4402.66	4329.48	2992.16	2122.22
-17.487	901.938	1163.82	2216.42	3505.17	4467.49	4372.23	3001.03	2126.03
-17.085	900.311	1194	2241.45	3557.97	4535.9	4412.51	3009.52	2125.85
-16.683	898.578	1223.33	2267.42	3608.23	4603.99	4456.22	3014.82	2128.62
-16.281	898.658	1257.12	2294.99	3661.91	4677.46	4502.11	3022.79	2131.48
-15.879	897.19	1291.27	2322.22	3717.97	4750.47	4544.12	3031.89	2133.02
-15.477	895.996	1326.69	2349.86	3774.83	4829.42	4589.19	3038.6	2133.7
-15.075	894.802	1355.46	2380.54	3834.81	4905.75	4635.41	3045.38	2134.85
-14.673	891.99	1383.71	2411.53	3894.28	4987.58	4680.8	3052.04	2137.42
-14.271	892.804	1408.56	2444.27	3958.33	5071.22	4727.64	3059.57	2137.95
-13.869	890.947	1429.93	2478.21	4023.29	5159.56	4777.06	3064.65	2140.54
-13.467	889.249	1446.87	2512.12	4091.53	5248.17	4823.29	3072.56	2140.38
-13.065	889.081	1459.22	2550.29	4161.23	5343.55	4870.52	3079.62	2142.52
-12.663	885.783	1464.53	2585.6	4233.12	5437.88	4919.02	3086.9	2144.46
-12.261	884.987	1462.57	2623.56	4308.86	5537.66	4965.92	3092.29	2144.44
-11.859	882.299	1461.03	2664.07	4385.09	5639.98	5017.74	3100.25	2147.11
-11.457	882.202	1455.69	2711.14	4463.82	5746.45	5067.13	3106.48	2147.81
-11.055	881.574	1450.13	2755.83	4547.33	5856.36	5114.19	3109.66	2150.31
-10.653	879.699	1446.66	2814.7	4633.83	5969.42	5165.06	3116.41	2150.73
-10.251	876.074	1441.83	2893.19	4719.81	6090.18	5214.94	3122.57	2150.47
-9.849	874.748	1436.4	3036.04	4813.88	6211.08	5263.76	3126.65	2152.71
-9.447	872.758	1429.14	3243.28	4908.56	6337.71	5315.31	3134.53	2152.16
-9.045	871.803	1422.84	3463.91	5007.88	6470.36	5363.48	3141.18	2155.86
-8.643	868.929	1417.05	3609.1	5111.27	6607.67	5412.35	3144.11	2155
-8.241	867.727	1409.74	3687.08	5222.29	6748.92	5461.64	3148.18	2156.96
-7.839	864.614	1404.31	3738.14	5336.14	6896.12	5509.25	3155	2157.49
-7.437	864.818	1397.03	3777.71	5455.09	7045.5	5557.53	3157.39	2158.23
-7.035	862.068	1391.22	3813.29	5587.17	7202.64	5600.96	3161.34	2157.88
-6.633	859.309	1382.09	3838.82	5733.08	7363.35	5650.03	3165.31	2159.54
-6.231	860.29	1377.43	3862.91	5912.46	7532.68	5690.9	3166.79	2160.97
-5.829	857.753	1370.77	3877.04	6150.45	7700.92	5732.78	3172.65	2161.87
-5.427	855.383	1363.37	3888.73	6443.01	7874.97	5775.44	3175.87	2162.38
-5.025	852.482	1355.11	3893.86	6718.07	8050.95	5814.87	3177.57	2162.73
-4.623	851.315	1347.91	3887.82	6898.35	8227.31	5852.37	3178.28	2163.27
-4.221	848.707	1342.68	3877.66	6988.21	8403.65	5885.56	3183.8	2161.77
-3.819	847.301	1335.56	3860.73	7012.18	8573.84	5916.98	3187.39	2163.09
-3.417	844.613	1327.89	3836.6	6996.96	8734.68	5947.22	3189.89	2163.95
-3.015	843.543	1319.45	3806.1	6953.69	8879.53	5973.68	3189.48	2163.27
-2.613	842.031	1314.33	3773.01	6896.15	8999.23	5997.74	3189.69	2163.68
-2.211	840.245	1307.39	3732.52	6828.27	9095.36	6014.62	3191.38	2166.53
-1.809	836.831	1301.03	3692.63	6748.99	9156.08	6030.15	3194.69	2166.38
-1.407	835.611	1294.37	3646	6668.61	9179.17	6041.36	3194.59	2165.05
-1.005	832.941	1288.5	3600.58	6579.53	9158.94	6048.76	3196.3	2163.07
-0.603	831.676	1281.88	3550.88	6490.14	9111.48	6051.59	3195.44	2165.98
-0.201	829.209	1275.65	3501.96	6397.51	9029.87	6051.28	3193.71	2166.62
0.201	828.688	1271.33	3453.23	6304.07	8927.31	6048.88	3194.02	2164.9
0.603	827.556	1263.17	3402.61	6208.59	8800.54	6039.54	3192.61	2164.51
1.005	824.204	1257.81	3356.12	6109.57	8665.89	6028.3	3194.38	2164.82
1.407	823.338	1249.61	3306.31	6013.23	8516.64	6012.36	3189.98	2164.06
1.809	820.738	1246.54	3259.94	5914.55	8363	5992.54	3189.83	2164.4
2.211	819.385	1238.01	3212.64	5818.31	8208.54	5971.31	3190.84	2165.09
2.613	819.394	1235.1	3167.48	5719.74	8052.98	5944.71	3188.65	2164.07
3.015	815.84	1229.02	3120.65	5623.36	7899.15	5913.59	3186.33	2164.92
3.417	813.912	1222.38	3078.89	5530.2	7740.35	5883.92	3183.57	2164.82
3.819	811.914	1217.24	3033.81	5433.63	7588.38	5848.92	3182	2164.12
4.221	810.578	1210.41	2992.89	5341.31	7437.61	5810.56	3177.12	2162.83
4.623	810.357	1205.16	2951.61	5250.71	7292.4	5774.08	3176.74	2159.71
5.025	807.926	1200.16	2911.66	5160.01	7144.93	5733.21	3173.32	2161.41
5.427	806.352	1193.56	2872.16	5072.72	7005.41	5690.24	3167.57	2159.93
5.829	804.212	1187.36	2835.53	4986.72	6869.62	5647.02	3165.2	2159.18
6.231	803.142	1184.57	2797.98	4901.89	6736.49	5604.29	3161.61	2160.05
6.633	800.993	1178.65	2761.34	4820.15	6610	5556.37	3158.63	2157.33
7.035	800.065	1173.97	2726	4739.19	6483.28	5508.71	3152.94	2156.65
7.437	797.686	1170.27	2692.44	4659.1	6360.52	5464.56	3148.86	2156.6
7.839	797.456	1163.46	2659.21	4581.68	6241.44	5414.09	3145.37	2155.58
8.241	794.618	1160.39	2626.23	4509.41	6127.47	5369.93	3138.61	2154.09
8.643	792.628	1154.31	2594.37	4436.85	6015.72	5317.7	3133.47	2155.48
9.045	794.503	1150.11	2563.75	4362.31	5906.56	5268.94	3128.84	2153.03
9.447	790.32	1143.41	2533.77	4293.03	5802.57	5218.38	3122.47	2154.81
9.849	787.146	1141.04	2502.65	4228.21	5701.24	5172.61	3119.35	2151.61
10.251	786.439	1135.61	2475.76	4158.75	5602.39	5123.57	3113.48	2150.31
10.653	785.457	1130.38	2448.33	4094.35	5506.37	5071.57	3108.65	2148.25
11.055	785.864	1126.18	2421.96	4032.81	5413.66	5025.88	3100.63	2148.61
11.457	783.158	1122.07	2393.67	3971.13	5324.4	4974.97	3095.31	2145.84
11.859	780.443	1118.19	2368.71	3913.28	5237.99	4927.19	3088.71	2144.71
12.261	778.87	1114.2	2344.68	3855	5149.98	4881.68	3081.66	2143.89
12.663	779.011	1108.93	2318.97	3799.32	5070.32	4832.36	3074.29	2142.92
13.065	776.199	1105.5	2296.53	3744.41	4986.43	4784.96	3066.95	2142.84
13.467	774.705	1101.55	2272.95	3692.36	4910.17	4738.79	3060.62	2139.44
13.869	774.218	1098.22	2249.64	3639.29	4833.73	4692.46	3052.98	2137.82
14.271	773.157	1092.96	2228.92	3589.01	4761.88	4647.83	3046.8	2137.05
14.673	772.158	1089.65	2206.48	3541.31	4689.29	4600.58	3039.67	2137.24
15.075	768.135	1085.13	2183.9	3493.93	4622.98	4556.14	3032.4	2131.93
15.477	768.444	1080.57	2163.57	3447.91	4552.79	4512.39	3024.88	2133.6
15.879	768.524	1076.46	2144.19	3402.66	4489.21	4468.69	3016.3	2130.83
16.281	766.531	1074.23	2123.9	3356.67	4423.2	4426.94	3011.46	2128.54
16.683	765.352	1070.21	2106.27	3313.53	4363.47	4383.92	3000.99	2126.85
17.085	765.14	1067.48	2087.46	3272.73	4303.7	4341.31	2993.74	2125.86
17.487	763.584	1061.6	2068.39	3234.11	4244.18	4300.72	2986.29	2123.11
17.889	761.773	1059.67	2051.71	3193.78	4187.19	4258.95	2978.29	2121.19
18.291	760.811	1057.22	2033.99	3156.61	4132.66	4218.99	2968.86	2118.76
18.693	757.219	1052.89	2015.12	3117.85	4075.48	4179.42	2963.34	2117.11
19.095	759.178	1049.05	1999.56	3079.87	4023.77	4139.4	2951.16	2115.32
19.497	756.494	1045.46	1984.09	3044.64	3971.54	4101.14	2946.07	2112.98
19.899	755.533	1042.31	1966.8	3009.61	3922.48	4065.15	2936.21	2114.08
20.302	753.846	1039.34	1951.43	2977.11	3875.58	4028.08	2928.72	2109.91
20.704	751.352	1036.15	1934.97	2944.17	3824.27	3991.6	2919.39	2107.57
21.106	751.9	1032.24	1921.13	2910.21	3777.88	3956.67	2913.36	2106.07
21.508	750.453	1031.02	1905.76	2877.56	3734.55	3919.05	2902.62	2105.26
21.91	749.35	1026.28	1890.55	2847.7	3690.03	3882.62	2893.93	2102.6
22.312	747.916	1022.23	1877.7	2818.89	3646.03	3847.61	2884.67	2100.98
22.714	746.58	1020.93	1864.81	2789.1	3605.16	3813.59	2876.34	2097.17
23.116	746.162	1017.3	1849.76	2760.81	3565.82	3782.05	2868.97	2096.73
23.518	744.141	1014.52	1837.1	2731.76	3526.03	3749.43	2859.32	2095.37
23.92	744.368	1012.13	1824.03	2705.23	3485.61	3716.25	2850.41	2092.45
24.322	742.374	1007.57	1810.83	2677.2	3445.89	3683.35	2840.78	2089.2
24.724	741.538	1004.35	1797.52	2652.6	3409.73	3652.51	2833.73	2087.36
25.126	739.81	1003.32	1787.02	2626.45	3373.49	3621.31	2824.52	2086.81
25.528	738.504	999.926	1774.09	2601.59	3338.93	3591.98	2816.41	2084.29
25.93	738.408	997.087	1760.84	2577.66	3303.7	3559.98	2807.47	2079.96
26.332	737.518	993.904	1751.44	2553.93	3270.75	3531.86	2796.99	2079.83
26.734	736.309	991.649	1740.77	2531.27	3235.77	3501.61	2788.54	2075.64
27.136	734.989	988.333	1728.09	2507.98	3204.11	3472.79	2779.63	2075.65
27.538	733.051	985.194	1718.62	2485.55	3171.82	3444.79	2770.59	2072.15
27.94	733.413	980.747	1705.07	2463.89	3140.04	3418.05	2761.55	2069.09
28.342	731.077	979.491	1696.39	2442.67	3111.45	3391.43	2753.4	2065.6
28.744	730.235	977.148	1683.99	2421.77	3080.36	3363.71	2742.63	2064.38
29.146	728.918	973.593	1674.79	2401.84	3052.48	3338.9	2733.55	2062.45
29.548	727.475	974.292	1665.43	2378.92	3024.2	3313.53	2726.48	2061
29.95	726.066	970.127	1654.37	2363.69	2995.22	3286.83	2718.5	2058.66
30.352	724.521	967.509	1645.52	2343.63	2968	3261.16	2706.44	2055.67
30.754	725.763	964.194	1636.21	2321.85	2940.17	3236.89	2700.64	2053.76
31.156	723.175	962.505	1628.62	2303.52	2914.5	3211.75	2690.62	2050.12
31.558	722.338	960.462	1618.59	2287.64	2889.04	3188.87	2682.34	2047.24
31.96	722.023	956.996	1607.45	2268.86	2864.81	3164.1	2673.95	2045.79
32.362	719.404	955.475	1600.06	2252.81	2840.6	3141.09	2666.15	2043.14
32.764	720.345	950.956	1592.17	2235.19	2816.69	3116.68	2656.07	2038.58
33.166	718.614	949.727	1582.39	2216.66	2792.13	3095.35	2646.59	2037.17
33.568	716.752	947.57	1576.09	2203.16	2769.41	3073.66	2638.47	2037.39
33.97	716.067	944.952	1565.88	2185.81	2745.55	3051.28	2628.91	2031.83
34.372	715.258	943.555	1557.6	2170.36	2723.54	3029.47	2620.55	2031.21
34.774	715.051	940.779	1549.75	2154.08	2702.14	3009.67	2610.64	2027.89
35.176	714.512	939.382	1541.25	2138.38	2679.28	2986.69	2603.63	2026.59
35.578	713.412	936.039	1532.05	2124.22	2660.37	2967.58	2595.97	2022.53
35.98	711.551	935.022	1527.27	2111.24	2640.42	2944.94	2588.39	2020.38
36.382	710.255	931.45	1517.44	2095.45	2617.78	2927.11	2576.92	2017.8
36.784	710.339	928.797	1508.99	2081.18	2600.08	2907.65	2571.07	2015
37.186	706.986	925.773	1500.08	2067.65	2581.13	2886.15	2558.6	2010.33
37.588	706.548	924.014	1496.09	2054.54	2560.9	2869.91	2554.18	2009.46
37.99	706.969	921.14	1487.77	2040.53	2542.33	2852.22	2543	2006.64
38.392	706.282	920.839	1481.15	2028.76	2524.74	2835.28	2535.42	2004.7
38.794	703.495	918.302	1473.65	2016.78	2506.96	2813.23	2527.49	2004.28
39.196	703.7	916.674	1465.99	2002.55	2488.04	2796.31	2519.36	2001.17
39.598	701.983	914.128	1460.66	1992.74	2471.21	2777.36	2511.86	1995.86
40	702.968	912.015	1455.99	1982.19	2457.39	2760.25	2501.09	1993.3

## Sheet: Fig.4c
Voltage (V)	Temperature (K)	Dielectric response
-40	299.97	1992.15
-40	299.965	1990.66
-40	299.945	1989.87
-40	299.913	1989.6
-40	299.86	1991.44
-40	299.808	1990.8
-40	299.746	1992.29
-40	299.68	1992.51
-40	299.612	1994.98
-40	299.542	1996.48
-40	299.463	1994.18
-40	299.396	1997.65
-40	299.329	1997.83
-40	299.263	1998.93
-40	299.196	2003.38
-40	299.129	2004.79
-40	299.054	2003.08
-40	298.989	2004.12
-40	298.927	2007.19
-40	298.868	2006.59
-40	298.808	2007.83
-40	298.749	2009.64
-40	298.679	2010.23
-40	298.616	2008.55
-40	298.555	2012.98
-40	298.492	2014.77
-40	298.429	2014.2
-40	298.367	2015.77
-40	298.298	2016.83
-40	298.236	2018.19
-40	298.176	2017.87
-40	298.117	2019.86
-40	298.058	2021.25
-40	297.992	2023.26
-40	297.933	2022.89
-40	297.876	2025.44
-40	297.819	2027.57
-40	297.761	2027.19
-40	297.704	2026.76
-40	297.638	2029.49
-40	297.581	2031.05
-40	297.523	2030.86
-40	297.46	2032.97
-40	297.4	2034.16
-40	297.339	2036.32
-40	297.272	2038.17
-40	297.214	2038.31
-40	297.157	2039.15
-40	297.101	2039.67
-40	297.044	2041.07
-40	296.989	2041.7
-40	296.924	2041.99
-40	296.866	2043.78
-40	296.808	2043.83
-40	296.75	2046.22
-40	296.691	2053.48
-40	296.624	2056.38
-40	296.567	2054.99
-40	296.51	2057.53
-40	296.453	2061.32
-40	296.393	2060.68
-40	296.334	2061.71
-40	296.267	2063.87
-40	296.209	2067.25
-40	296.152	2066.61
-40	296.094	2100.26
-40	296.039	2100.81
-40	295.984	2102.01
-40	295.919	2103.38
-40	295.863	2103.27
-40	295.807	2105.16
-40	295.751	2106.06
-40	295.694	2107.65
-40	295.629	2107.44
-40	295.571	2109.38
-40	295.513	2111.34
-40	295.455	2113.47
-40	295.396	2113.57
-40	295.339	2115.83
-40	295.273	2114.27
-40	295.216	2117.56
-40	295.157	2118.52
-40	295.1	2120.03
-40	295.041	2122.01
-40	294.985	2122.48
-40	294.919	2122.55
-40	294.861	2123.05
-40	294.803	2127.99
-40	294.745	2129.15
-40	294.684	2129.6
-40	294.624	2131.13
-40	294.553	2131.6
-40	294.491	2133.05
-40	294.433	2135.61
-40	294.375	2136.47
-40	294.319	2138.59
-40	294.253	2137.87
-40	294.197	2140.78
-40	294.14	2141.06
-40	294.084	2143.32
-40	294.028	2147.55
-40	293.972	2146.62
-40	293.908	2148.33
-40	293.851	2148.53
-40	293.795	2148.62
-40	293.738	2149.74
-40	293.682	2153.46
-40	293.627	2154.61
-40	293.563	2157
-40	293.505	2155.55
-40	293.447	2158.3
-40	293.388	2161.66
-40	293.33	2161.36
-40	293.27	2162.49
-40	293.202	2161.75
-40	293.143	2164.6
-40	293.084	2166.68
-40	293.026	2169.19
-40	292.967	2170.97
-40	292.902	2171.66
-40	292.843	2171.93
-40	292.786	2175.23
-40	292.731	2175.07
-40	292.674	2175.98
-40	292.618	2177.64
-40	292.554	2179.67
-40	292.497	2179.73
-40	292.441	2179.62
-40	292.385	2183.91
-40	292.328	2184.18
-40	292.271	2185.78
-40	292.206	2186.51
-40	292.149	2187.32
-40	292.092	2189.17
-40	292.034	2189.85
-40	291.977	2192.82
-40	291.91	2193.96
-40	291.84	2194.59
-40	291.78	2195.64
-40	291.72	2197.88
-40	291.66	2199.01
-40	291.601	2200.98
-40	291.534	2201.01
-40	291.477	2205.15
-40	291.421	2206.18
-40	291.364	2206.57
-40	291.309	2207.1
-40	291.252	2208.84
-40	291.188	2210.79
-40	291.13	2212.46
-40	291.074	2212.72
-40	291.018	2215.25
-40	290.961	2217.94
-40	290.904	2218.58
-40	290.839	2218.63
-40	290.781	2222.33
-40	290.725	2221.41
-40	290.668	2226.18
-40	290.611	2224.89
-40	290.544	2226.96
-40	290.479	2226.51
-40	290.421	2229.3
-40	290.36	2229.48
-40	290.301	2231.75
-40	290.241	2234.74
-40	290.173	2235.95
-40	290.117	2238.78
-40	290.058	2237.23
-40	290	2237.88
-40	289.943	2241.4
-40	289.886	2243.95
-40	289.821	2248.46
-40	289.764	2250.34
-40	289.708	2250.14
-40	289.651	2251.98
-40	289.595	2253.94
-40	289.538	2256.63
-40	289.472	2255.69
-40	289.416	2259.19
-40	289.359	2258.38
-40	289.302	2260.93
-40	289.244	2262.36
-40	289.178	2264.4
-40	289.113	2265.89
-40	289.055	2265.26
-40	288.998	2267.53
-40	288.94	2269.82
-40	288.882	2271.32
-40	288.817	2271.6
-40	288.756	2273.34
-40	288.697	2275.45
-40	288.637	2276.82
-40	288.578	2281.35
-40	288.52	2281.17
-40	288.454	2282.07
-40	288.397	2285.11
-40	288.339	2284.71
-40	288.283	2287.25
-40	288.227	2290.52
-40	288.162	2289.61
-40	288.097	2291.23
-40	288.041	2291.24
-40	287.983	2291.66
-40	287.925	2294.69
-40	287.869	2296.16
-40	287.803	2299.91
-40	287.746	2300.05
-40	287.689	2300.24
-40	287.629	2302.66
-40	287.57	2305.06
-40	287.509	2309.84
-40	287.444	2310.28
-40	287.385	2308.53
-40	287.327	2311.71
-40	287.272	2315.9
-40	287.215	2314.92
-40	287.149	2314.21
-40	287.094	2316.73
-40	287.036	2317.9
-40	286.98	2321.34
-40	286.923	2320.8
-40	286.866	2323.88
-40	286.802	2323.36
-40	286.744	2326.83
-40	286.686	2326.77
-40	286.629	2330.02
-40	286.572	2329.41
-40	286.504	2331.41
-40	286.444	2331.91
-40	286.386	2334.61
-40	286.326	2337.36
-40	286.268	2339.32
-40	286.209	2342.1
-40	286.142	2341.85
-40	286.084	2344.11
-40	286.027	2344.73
-40	285.969	2346.83
-40	285.912	2347.87
-40	285.855	2351.07
-40	285.792	2351.99
-40	285.736	2351.99
-40	285.679	2355.18
-40	285.622	2355.76
-40	285.566	2356.81
-40	285.502	2358.33
-40	285.437	2359.92
-40	285.379	2362.7
-40	285.322	2363.51
-40	285.265	2364.8
-40	285.208	2366.43
-40	285.142	2367.72
-40	285.084	2369.87
-40	285.027	2370.82
-40	284.97	2372.72
-40	284.912	2374.32
-40	284.855	2376.16
-40	284.789	2376.31
-40	284.731	2379.73
-40	284.671	2380.8
-40	284.611	2381.63
-40	284.551	2384.51
-40	284.482	2384.32
-40	284.423	2386.98
-40	284.365	2386.87
-40	284.307	2390.93
-40	284.249	2392.86
-40	284.192	2394.08
-40	284.128	2395.18
-40	284.073	2397.1
-40	284.016	2398.78
-40	283.96	2396.95
-40	283.904	2402.16
-40	283.848	2404.87
-40	283.782	2404.12
-40	283.726	2404.49
-40	283.669	2406.92
-40	283.612	2410.17
-40	283.555	2411.01
-40	283.497	2412.29
-40	283.432	2413.67
-40	283.374	2415.27
-40	283.316	2416.02
-40	283.26	2419.09
-40	283.201	2420.43
-40	283.142	2420.47
-40	283.075	2422.6
-40	283.017	2422.09
-40	282.958	2426.64
-40	282.899	2429.04
-40	282.84	2429.24
-40	282.773	2431.52
-40	282.714	2434.05
-40	282.657	2434.15
-40	282.601	2436.26
-40	282.542	2438.18
-40	282.485	2438.42
-40	282.421	2439.95
-40	282.363	2441.63
-40	282.306	2442.25
-40	282.25	2446.46
-40	282.194	2447.15
-40	282.137	2450.54
-40	282.072	2451.63
-40	282.014	2449.32
-40	281.958	2450.59
-40	281.901	2454.61
-40	281.845	2456.93
-40	281.787	2458.56
-40	281.721	2457.36
-40	281.663	2459.01
-40	281.607	2459.3
-40	281.548	2465.27
-40	281.491	2465.87
-40	281.424	2466.55
-40	281.367	2466.6
-40	281.31	2467.79
-40	281.252	2469.63
-40	281.195	2474.45
-40	281.136	2475.75
-40	281.07	2475.43
-40	281.013	2475.9
-40	280.956	2479.3
-40	280.896	2478.71
-40	280.835	2484.15
-40	280.775	2485.05
-40	280.708	2483.61
-40	280.651	2488.15
-40	280.592	2488.1
-40	280.535	2492.57
-40	280.479	2491.83
-40	280.422	2493.65
-40	280.357	2495.03
-40	280.3	2494.95
-40	280.244	2497.82
-40	280.187	2500.11
-40	280.13	2501.81
-40	280.065	2502.2
-40	280.008	2502.06
-40	279.95	2504.23
-40	279.893	2506.51
-40	279.837	2509.98
-40	279.779	2511.6
-40	279.713	2511.52
-40	279.655	2511.11
-40	279.598	2512.17
-40	279.541	2516.78
-40	279.483	2518.85
-40	279.417	2518.01
-40	279.352	2520.63
-40	279.294	2521.81
-40	279.237	2523.18
-40	279.177	2526.85
-40	279.12	2526.75
-40	279.055	2528.54
-40	278.996	2526.34
-40	278.94	2530.13
-40	278.874	2532.25
-40	278.816	2535.94
-40	278.758	2537.15
-40	278.693	2537.76
-40	278.636	2538.39
-40	278.578	2538.73
-40	278.517	2542.69
-40	278.455	2545.3
-40	278.387	2545.23
-40	278.319	2547.2
-40	278.26	2548.44
-40	278.203	2548.4
-40	278.145	2552.34
-40	278.088	2552.2
-40	278.026	2555.09
-40	277.97	2556.26
-40	277.913	2555.84
-40	277.858	2560.06
-40	277.802	2559.97
-40	277.745	2561.45
-40	277.681	2560.77
-40	277.624	2564.2
-40	277.567	2563.57
-40	277.51	2567.98
-40	277.453	2569.22
-40	277.395	2570.97
-40	277.33	2572.82
-40	277.272	2571.43
-40	277.215	2571.59
-40	277.158	2575.14
-40	277.1	2577.82
-40	277.041	2578.4
-40	276.977	2579.55
-40	276.918	2580.44
-40	276.86	2580.78
-40	276.803	2584.52
-40	276.745	2586.41
-40	276.678	2585.76
-40	276.621	2588.76
-40	276.565	2588.26
-40	276.507	2590.03
-40	276.449	2592.88
-40	276.392	2595.68
-40	276.326	2596.11
-40	276.268	2594.99
-40	276.207	2596.29
-40	276.137	2598.95
-40	276.077	2602.15
-40	276.018	2602.92
-40	275.951	2602.96
-40	275.892	2604.94
-40	275.836	2606.9
-40	275.781	2608.32
-40	275.725	2610.82
-40	275.669	2611.76
-40	275.605	2611.1
-40	275.548	2612.76
-40	275.492	2613.28
-40	275.435	2617.77
-40	275.379	2616.93
-40	275.314	2618.27
-40	275.248	2620.25
-40	275.192	2620.64
-40	275.134	2621.71
-40	275.078	2626.79
-40	275.02	2624.15
-40	274.954	2627.11
-40	274.897	2626.78
-40	274.838	2626.89
-40	274.781	2629.72
-40	274.723	2633.74
-40	274.664	2632.75
-40	274.6	2633.13
-40	274.542	2635.63
-40	274.485	2636.43
-40	274.419	2638.06
-40	274.361	2639.54
-40	274.305	2640.65
-40	274.238	2641.27
-40	274.181	2639.17
-40	274.122	2642.1
-40	274.065	2645.25
-40	274.007	2648.32
-40	273.949	2649.38
-40	273.883	2650.15
-40	273.825	2648.94
-40	273.767	2650.68
-40	273.709	2651.88
-40	273.653	2652.32
-40	273.595	2655.02
-40	273.529	2654.05
-40	273.472	2653.85
-40	273.414	2655.58
-40	273.356	2657.92
-40	273.299	2660.3
-40	273.233	2659.31
-40	273.174	2657.83
-40	273.118	2659.48
-40	273.06	2662.5
-40	273.002	2665.66
-40	272.945	2665.34
-40	272.878	2666.67
-40	272.821	2666.81
-40	272.763	2667.57
-40	272.701	2672.19
-40	272.639	2673.77
-40	272.579	2673.22
-40	272.511	2673.45
-40	272.452	2676.36
-40	272.394	2674.03
-40	272.336	2677.75
-40	272.28	2679.37
-40	272.216	2680.04
-40	272.16	2681.41
-40	272.105	2680.02
-40	272.049	2681.39
-40	271.993	2685
-40	271.938	2685.52
-40	271.873	2685.51
-40	271.817	2685.08
-40	271.761	2685.65
-40	271.704	2691.26
-40	271.648	2692.07
-40	271.591	2695.35
-40	271.525	2693.1
-40	271.468	2693.43
-40	271.411	2696.4
-40	271.353	2698.99
-40	271.296	2699.72
-40	271.23	2701.03
-40	271.172	2698.31
-40	271.115	2701.54
-40	271.057	2699.95
-40	271	2702.76
-40	270.942	2704.06
-40	270.877	2704.58
-40	270.819	2705.88
-40	270.761	2705.56
-40	270.695	2707.91
-40	270.637	2710.03
-40	270.58	2711.25
-40	270.514	2711.05
-40	270.456	2710.72
-40	270.399	2710.55
-40	270.34	2714.54
-40	270.283	2716.79
-40	270.224	2713.84
-40	270.159	2716.23
-40	270.101	2715.56
-40	270.044	2714.81
-40	269.987	2718.08
-40	269.931	2719.94
-40	269.873	2719.55
-40	269.809	2719.78
-40	269.752	2722.15
-40	269.692	2719.37
-40	269.636	2722.08
-40	269.578	2723.71
-40	269.512	2724.11
-40	269.455	2722.55
-40	269.396	2722.23
-40	269.338	2723.77
-40	269.281	2727.71
-40	269.223	2727.26
-40	269.158	2727.84
-40	269.1	2727.41
-40	269.043	2729.26
-40	268.984	2729.1
-40	268.926	2733.34
-40	268.869	2733.7
-40	268.803	2731.78
-40	268.744	2731.9
-40	268.686	2732.96
-40	268.628	2735
-40	268.572	2738.48
-40	268.513	2737.96
-40	268.448	2737.8
-40	268.39	2736.07
-40	268.333	2737.08
-40	268.275	2741.36
-40	268.218	2741.28
-40	268.16	2743.15
-40	268.088	2741.31
-40	268.029	2742.48
-40	267.967	2743.52
-40	267.908	2741.65
-40	267.851	2743.98
-40	267.786	2741.44
-40	267.729	2742.95
-40	267.672	2741.81
-40	267.617	2742.09
-40	267.56	2745.77
-40	267.504	2748.81
-40	267.44	2745.39
-40	267.384	2746.39
-40	267.327	2745.39
-40	267.271	2746.24
-40	267.213	2747.83
-40	267.155	2747.92
-40	267.088	2747.92
-40	267.031	2747.83
-40	266.974	2748.95
-40	266.916	2750.49
-40	266.859	2752.65
-40	266.802	2753.82
-40	266.737	2753.05
-40	266.68	2750.28
-40	266.624	2751.06
-40	266.567	2753.8
-40	266.509	2754.12
-40	266.452	2757.85
-40	266.386	2756.38
-40	266.331	2755.79
-40	266.273	2753.3
-40	266.216	2756.18
-40	266.157	2757.11
-40	266.093	2756.68
-40	266.035	2757.62
-40	265.978	2756.75
-40	265.92	2756.58
-40	265.862	2760.54
-40	265.804	2760.98
-40	265.739	2759.03
-40	265.681	2758.47
-40	265.622	2758.77
-40	265.557	2761.12
-40	265.499	2762.95
-40	265.442	2764.88
-40	265.377	2761.9
-40	265.318	2763.47
-40	265.261	2759.96
-40	265.203	2764.33
-40	265.145	2764
-40	265.086	2764.78
-40	265.021	2766.27
-40	264.963	2763.08
-40	264.906	2760.86
-40	264.848	2765.02
-40	264.791	2764.72
-40	264.734	2768.03
-40	264.667	2765.49
-40	264.61	2765.05
-40	264.552	2765.09
-40	264.495	2768.14
-40	264.437	2769.03
-40	264.37	2766.56
-40	264.313	2766.29
-40	264.255	2768.42
-40	264.194	2765.73
-40	264.133	2770.06
-40	264.075	2770.31
-40	264.006	2767.97
-40	263.948	2769.33
-40	263.891	2768.8
-40	263.834	2770.59
-40	263.777	2771.23
-40	263.721	2769.31
-40	263.656	2767.76
-40	263.6	2768.34
-40	263.544	2766.07
-40	263.488	2771.02
-40	263.432	2771.59
-40	263.368	2770.27
-40	263.31	2767.78
-40	263.255	2765.53
-40	263.196	2769.98
-40	263.14	2771.08
-40	263.081	2772.75
-40	263.016	2770.48
-40	262.958	2769.22
-40	262.898	2767.53
-40	262.831	2769.43
-40	262.772	2771.47
-40	262.714	2770.49
-40	262.647	2771.47
-40	262.591	2768.87
-40	262.533	2768.64
-40	262.476	2771.62
-40	262.418	2773.02
-40	262.354	2771.22
-40	262.289	2770.8
-40	262.233	2768.09
-40	262.176	2769.21
-40	262.119	2770.98
-40	262.061	2770.7
-40	261.996	2768.6
-40	261.939	2768.78
-40	261.881	2770.59
-40	261.825	2768.45
-40	261.769	2771.27
-40	261.71	2770.85
-40	261.644	2768.13
-40	261.586	2767.05
-40	261.529	2767.85
-40	261.471	2766.76
-40	261.413	2771.13
-40	261.356	2770.23
-40	261.289	2768.2
-40	261.232	2767.05
-40	261.174	2766.83
-40	261.118	2769.53
-40	261.059	2770.11
-40	260.999	2771.01
-40	260.931	2768.04
-40	260.872	2766.22
-40	260.814	2765.67
-40	260.757	2768.71
-40	260.699	2767.67
-40	260.64	2767
-40	260.575	2764.16
-40	260.518	2765.61
-40	260.461	2763.32
-40	260.404	2763.83
-40	260.349	2766.85
-40	260.284	2765.1
-40	260.227	2764.57
-40	260.169	2763.5
-40	260.113	2762.64
-40	260.055	2764.43
-40	259.997	2764.13
-40	259.932	2763.66
-40	259.876	2759.58
-40	259.817	2761.19
-40	259.761	2760.98
-40	259.703	2764.66
-40	259.647	2763.86
-40	259.58	2759.09
-40	259.523	2759.17
-40	259.465	2760.1
-40	259.407	2761.87
-40	259.35	2762.93
-40	259.284	2758.59
-40	259.224	2758.63
-40	259.166	2756.05
-40	259.109	2758.68
-40	259.052	2761.23
-40	258.994	2758.45
-40	258.927	2755.39
-40	258.87	2755.91
-40	258.813	2755.95
-40	258.756	2758.4
-40	258.698	2757
-40	258.641	2756.1
-40	258.575	2754.07
-40	258.515	2751
-40	258.458	2750.42
-40	258.401	2753.6
-40	258.341	2753.67
-40	258.274	2750.78
-40	258.215	2749.64
-40	258.156	2747.9
-40	258.098	2750.87
-40	258.041	2749.78
-40	257.983	2750.85
-40	257.918	2746.86
-40	257.861	2746.69
-40	257.804	2742.84
-40	257.747	2745.91
-40	257.691	2746.53
-40	257.635	2746.27
-40	257.57	2742.51
-40	257.512	2742.04
-40	257.455	2742.13
-40	257.399	2741.17
-40	257.341	2742.77
-40	257.284	2743.5
-40	257.219	2741.91
-40	257.162	2741.45
-40	257.104	2738.21
-40	257.037	2739.54
-40	256.977	2740.13
-40	256.919	2737.26
-40	256.852	2737.57
-40	256.794	2733.14
-40	256.735	2735.25
-40	256.677	2734.73
-40	256.62	2736.06
-40	256.563	2735.83
-40	256.498	2731.22
-40	256.44	2730.04
-40	256.384	2730.52
-40	256.328	2733.24
-40	256.271	2732.35
-40	256.215	2729.78
-40	256.149	2727.65
-40	256.091	2726.51
-40	256.034	2725.32
-40	255.978	2726.61
-40	255.921	2726.08
-40	255.855	2724.41
-40	255.798	2723.95
-40	255.739	2722.87
-40	255.682	2720.02
-40	255.624	2722.42
-40	255.566	2723.07
-40	255.501	2719
-40	255.443	2718.94
-40	255.387	2717.24
-40	255.329	2721.08
-40	255.272	2720.56
-40	255.214	2719.48
-40	255.148	2712.73
-40	255.09	2713.61
-40	255.032	2712.01
-40	254.974	2714.44
-40	254.917	2713.68
-40	254.85	2710.72
-40	254.794	2709.54
-40	254.735	2706.86
-40	254.679	2706.94
-40	254.62	2710.14
-40	254.561	2709.98
-40	254.493	2703.99
-40	254.435	2705.48
-40	254.376	2701.39
-40	254.309	2700.77
-40	254.251	2704.92
-40	254.194	2703.67
-40	254.129	2700.08
-40	254.072	2698.81
-40	254.015	2697.41
-40	253.958	2698.16
-40	253.901	2697.21
-40	253.836	2693.33
-40	253.772	2693.83
-40	253.715	2692.43
-40	253.657	2691.36
-40	253.601	2693.27
-40	253.544	2691.99
-40	253.477	2689.55
-40	253.421	2689.09
-40	253.363	2686.37
-40	253.298	2685.67
-40	253.241	2688.85
-40	253.184	2685.5
-40	253.116	2681.94
-40	253.059	2681.07
-40	253.001	2679.93
-40	252.944	2680.92
-40	252.886	2681.44
-40	252.829	2681.79
-40	252.762	2676.75
-40	252.705	2677.19
-40	252.647	2675.53
-40	252.588	2676.06
-40	252.528	2674.48
-40	252.461	2670.04
-40	252.402	2670.29
-40	252.343	2668.48
-40	252.285	2666.6
-40	252.228	2669.44
-40	252.172	2668.35
-40	252.106	2665.12
-40	252.049	2663.78
-40	251.992	2661.96
-40	251.936	2664.63
-40	251.879	2663.52
-40	251.822	2663.96
-40	251.757	2658.6
-40	251.7	2657.21
-40	251.643	2654.77
-40	251.585	2657.9
-40	251.529	2656.74
-40	251.465	2653.14
-40	251.406	2651.85
-40	251.35	2651.33
-40	251.292	2649.26
-40	251.234	2649.75
-40	251.177	2649.94
-40	251.11	2646.03
-40	251.053	2644.36
-40	250.995	2644.34
-40	250.937	2641.78
-40	250.881	2641.77
-40	250.822	2643.65
-40	250.757	2638.11
-40	250.699	2638.19
-40	250.641	2636.42
-40	250.584	2636.78
-40	250.526	2635.23
-40	250.46	2633.39
-40	250.402	2631.38
-40	250.344	2628.32
-40	250.286	2626.12
-40	250.23	2630.29
-40	250.173	2628.14
-40	250.107	2627.78
-40	250.048	2624.28
-40	249.989	2621.69
-40	249.93	2619.38
-40	249.87	2621.98
-40	249.811	2619.63
-40	249.745	2616.39
-40	249.687	2615.38
-40	249.629	2615.41
-40	249.571	2611.31
-40	249.516	2614.22
-40	249.458	2613.18
-40	249.393	2610.23
-40	249.337	2608.91
-40	249.279	2607.5
-40	249.223	2608.75
-40	249.165	2607.01
-40	249.109	2607.35
-40	249.045	2603.28
-40	248.987	2601.13
-40	248.931	2599.41
-40	248.873	2601.23
-40	248.817	2600.48
-40	248.751	2596.19
-40	248.694	2594.18
-40	248.636	2593.46
-40	248.578	2592.89
-40	248.52	2593.41
-40	248.463	2592.33
-40	248.397	2588.01
-40	248.34	2586.13
-40	248.283	2585.99
-40	248.226	2585.83
-40	248.168	2584.87
-40	248.11	2585.4
-40	248.044	2580.37
-40	247.986	2576.82
-40	247.929	2578.22
-40	247.871	2576.9
-40	247.813	2577.12
-40	247.747	2575.67
-40	247.689	2573.23
-40	247.631	2568.84
-40	247.574	2568.33
-40	247.514	2571.41
-40	247.454	2568.05
-40	247.387	2566.53
-40	247.329	2562.77
-40	247.271	2561.42
-40	247.212	2561.83
-40	247.154	2562.06
-40	247.097	2560.11
-40	247.031	2555.41
-40	246.973	2556.28
-40	246.916	2553.1
-40	246.859	2554.25
-40	246.803	2552.72
-40	246.747	2552.05
-40	246.683	2548.07
-40	246.625	2546.43
-40	246.569	2545.16
-40	246.511	2546.53
-40	246.455	2547.43
-40	246.39	2542.98
-40	246.333	2539.8
-40	246.276	2538.47
-40	246.218	2535.65
-40	246.162	2539.07
-40	246.103	2537.75
-40	246.038	2531.59
-40	245.981	2531.74
-40	245.923	2529.3
-40	245.857	2528.09
-40	245.8	2530.53
-40	245.742	2526.39
-40	245.677	2523.25
-40	245.619	2523.65
-40	245.561	2519.69
-40	245.503	2522.77
-40	245.445	2521.39
-40	245.38	2516.59
-40	245.322	2516.79
-40	245.264	2510.59
-40	245.206	2514.94
-40	245.148	2512.58
-40	245.089	2511.84
-40	245.022	2507.01
-40	244.962	2503.23
-40	244.904	2505.04
-40	244.846	2505.81
-40	244.789	2504.14
-40	244.724	2499.93
-40	244.665	2497.48
-40	244.608	2496.73
-40	244.552	2494.57
-40	244.496	2499.22
-40	244.439	2496.99
-40	244.374	2490.37
-40	244.317	2489.84
-40	244.259	2488.41
-40	244.202	2491.57
-40	244.145	2489.62
-40	244.088	2486.36
-40	244.022	2483.2
-40	243.965	2482.56
-40	243.907	2478.36
-40	243.851	2480.89
-40	243.793	2481.09
-40	243.727	2476.27
-40	243.67	2472.96
-40	243.611	2470.83
-40	243.554	2473.38
-40	243.496	2473.61
-40	243.438	2472.41
-40	243.372	2466.25
-40	243.314	2465.3
-40	243.258	2462.23
-40	243.2	2466.14
-40	243.142	2463.74
-40	243.085	2461.87
-40	243.019	2458.93
-40	242.961	2456.36
-40	242.904	2453.81
-40	242.846	2457.12
-40	242.788	2453.92
-40	242.731	2453.99
-40	242.665	2448.77
-40	242.607	2447.46
-40	242.549	2445.44
-40	242.49	2446.22
-40	242.431	2445.94
-40	242.363	2438.82
-40	242.304	2435.31
-40	242.246	2436.97
-40	242.189	2431.48
-40	242.131	2436.03
-40	242.074	2435.57
-40	242.009	2430.2
-40	241.953	2428.75
-40	241.897	2427.55
-40	241.832	2426.92
-40	241.775	2427.94
-40	241.717	2426.28
-40	241.653	2422.29
-40	241.594	2417.82
-40	241.539	2418.02
-40	241.481	2421.74
-40	241.424	2418.7
-40	241.366	2419.33
-40	241.301	2413.77
-40	241.243	2410.69
-40	241.186	2407.41
-40	241.128	2410
-40	241.072	2408.41
-40	241.014	2407.32
-40	240.947	2400.39
-40	240.891	2400.46
-40	240.832	2399.23
-40	240.775	2403.98
-40	240.717	2400.46
-40	240.65	2393.03
-40	240.582	2393.25
-40	240.522	2391.65
-40	240.465	2389.74
-40	240.406	2392.99
-40	240.348	2388.97
-40	240.283	2384.89
-40	240.224	2381.75
-40	240.168	2382.73
-40	240.111	2378.67
-40	240.054	2383.42
-40	239.997	2379.17
-40	239.932	2374.1
-40	239.876	2373.01
-40	239.818	2370.63
-40	239.761	2374.27
-40	239.705	2374.02
-40	239.648	2370.96
-40	239.583	2366.25
-40	239.526	2364.13
-40	239.467	2362.22
-40	239.411	2364.34
-40	239.352	2365.73
-40	239.295	2362.95
-40	239.23	2357.34
-40	239.173	2355.15
-40	239.115	2353.72
-40	239.057	2356.35
-40	239	2356.33
-40	238.933	2349.35
-40	238.876	2347.01
-40	238.819	2346.62
-40	238.762	2344.03
-40	238.702	2345.98
-40	238.647	2344.23
-40	238.581	2341.06
-40	238.522	2336.95
-40	238.465	2336.52
-40	238.407	2338.58
-40	238.348	2335.78
-40	238.291	2336.22
-40	238.225	2328.19
-40	238.168	2327.35
-40	238.11	2327.33
-40	238.052	2328.71
-40	237.993	2328.62
-40	237.926	2320.64
-40	237.866	2319.17
-40	237.808	2317.57
-40	237.749	2317.67
-40	237.691	2319.61
-40	237.634	2317.34
-40	237.569	2313
-40	237.511	2310.72
-40	237.454	2306.97
-40	237.397	2310.05
-40	237.341	2310.17
-40	237.285	2308.14
-40	237.22	2303.53
-40	237.163	2298.89
-40	237.106	2296.99
-40	237.049	2302.09
-40	236.992	2301
-40	236.927	2295.34
-40	236.87	2291.25
-40	236.812	2290.98
-40	236.754	2288.56
-40	236.696	2292.33
-40	236.64	2290.03
-40	236.574	2285.54
-40	236.517	2283.46
-40	236.459	2283
-40	236.393	2281.14
-40	236.336	2282.59
-40	236.278	2281.34
-40	236.212	2277.02
-40	236.154	2274.25
-40	236.096	2272.31
-40	236.039	2275.01
-40	235.981	2274.48
-40	235.924	2273.01
-40	235.858	2265.6
-40	235.801	2265.58
-40	235.743	2260.72
-40	235.685	2264.36
-40	235.628	2262.52
-40	235.562	2257.35
-40	235.504	2255.85
-40	235.447	2253.14
-40	235.389	2251.67
-40	235.329	2256.83
-40	235.269	2255.01
-40	235.202	2249.3
-40	235.143	2244.85
-40	235.084	2242.82
-40	235.026	2248.33
-40	234.969	2246.98
-40	234.911	2246.58
-40	234.847	2237.95
-40	234.79	2238.24
-40	234.734	2235.88
-40	234.678	2238.27
-40	234.621	2238.07
-40	234.564	2233.92
-40	234.499	2228
-40	234.442	2225.98
-40	234.385	2225.04
-40	234.328	2228.48
-40	234.271	2228.08
-40	234.215	2228.92
-40	234.149	2219.14
-40	234.092	2218.14
-40	234.034	2215.61
-40	233.977	2221.17
-40	233.919	2219.01
-40	233.854	2211.57
-40	233.795	2209.62
-40	233.738	2206.82
-40	233.681	2206.38
-40	233.623	2212.16
-40	233.565	2209.07
-40	233.499	2200.97
-40	233.442	2199.12
-40	233.384	2198.63
-40	233.319	2198.44
-40	233.26	2200.23
-40	233.201	2198.61
-40	233.134	2191.99
-40	233.075	2191.79
-40	233.015	2187.83
-40	232.957	2191.33
-40	232.899	2192.5
-40	232.842	2190.18
-40	232.775	2182.77
-40	232.719	2178.76
-40	232.661	2178.5
-40	232.604	2183.27
-40	232.547	2181.97
-40	232.49	2179.97
-40	232.425	2173.52
-40	232.367	2171.81
-40	232.31	2169.4
-40	232.252	2174.82
-40	232.196	2172.12
-40	232.14	2171.69
-40	232.074	2165.79
-40	232.018	2163.39
-40	231.96	2160.71
-40	231.902	2166.21
-40	231.846	2164.9
-40	231.78	2156.07
-40	231.714	2156.36
-40	231.658	2152.53
-40	231.6	2150.78
-40	231.542	2155.6
-40	231.485	2153.48
-40	231.419	2148.03
-40	231.362	2144.1
-40	231.304	2142.03
-40	231.239	2141.01
-40	231.181	2145.39
-40	231.123	2143.01
-40	231.057	2139.14
-40	231	2135.13
-40	230.942	2134.71
-40	230.884	2138.03
-40	230.826	2136.54
-40	230.768	2134.86
-40	230.703	2128.13
-40	230.645	2125.98
-40	230.588	2124.06
-40	230.531	2129.25
-40	230.473	2126.13
-40	230.407	2120.04
-40	230.349	2118.26
-40	230.292	2116.82
-40	230.225	2114.8
-40	230.165	2118.73
-40	230.105	2119.85
-40	230.038	2110.34
-40	229.98	2107.87
-40	229.923	2105.32
-40	229.865	2110.49
-40	229.807	2109.91
-40	229.742	2102.2
-40	229.677	2102.13
-40	229.62	2097.29
-40	229.564	2097.53
-40	229.506	2102.15
-40	229.45	2099.35
-40	229.385	2091.83
-40	229.328	2090.66
-40	229.272	2090.2
-40	229.214	2087.39
-40	229.157	2093.48
-40	229.1	2091.49
-40	229.034	2084.15
-40	228.977	2082.01
-40	228.92	2079.49
-40	228.862	2085.34
-40	228.805	2084.11
-40	228.739	2077.51
-40	228.672	2075.73
-40	228.616	2073.17
-40	228.559	2071.43
-40	228.5	2074.28
-40	228.441	2076.14
-40	228.373	2068.74
-40	228.315	2066
-40	228.257	2062.02
-40	228.19	2060.95
-40	228.132	2065.77
-40	228.075	2062.91
-40	228.008	2059.09
-40	227.951	2057.03
-40	227.894	2053.83
-40	227.838	2058.21
-40	227.782	2057.88
-40	227.716	2048.8
-40	227.658	2048.8
-40	227.601	2043.8
-40	227.545	2043.53
-40	227.487	2049.88
-40	227.429	2049.28
-40	227.365	2042.53
-40	227.307	2038.56
-40	227.25	2037.14
-40	227.193	2036.61
-40	227.136	2041.03
-40	227.077	2039.73
-40	227.012	2032.32
-40	226.954	2030.3
-40	226.897	2030.73
-40	226.84	2033.26
-40	226.782	2033.7
-40	226.724	2032.41
-40	226.659	2024.73
-40	226.602	2020.56
-40	226.544	2021.08
-40	226.486	2024.34
-40	226.428	2022.95
-40	226.371	2023.21
-40	226.305	2016.26
-40	226.247	2015.01
-40	226.19	2011.73
-40	226.132	2016.92
-40	226.076	2013.97
-40	226.008	2006.82
-40	225.94	2004.99
-40	225.881	2003.19
-40	225.822	2001.78
-40	225.763	2006
-40	225.706	2006.31
-40	225.64	2000.49
-40	225.583	1996.92
-40	225.525	1996.52
-40	225.468	1993.2
-40	225.412	1998.13
-40	225.355	1996.73
-40	225.29	1989.45
-40	225.233	1987.65
-40	225.175	1986.32
-40	225.119	1983.92
-40	225.06	1989.08
-40	225.004	1987.36
-40	224.939	1980.31
-40	224.882	1978.62
-40	224.826	1977.88
-40	224.76	1975.93
-40	224.703	1978.97
-40	224.645	1981.04
-40	224.579	1971.81
-40	224.522	1967.8
-40	224.464	1968.45
-40	224.406	1973.52
-40	224.348	1972
-40	224.291	1970.83
-40	224.226	1962.63
-40	224.168	1961.26
-40	224.109	1959.86
-40	224.052	1965.04
-40	223.995	1963.74
-40	223.938	1963.11
-40	223.871	1956.38
-40	223.814	1954.71
-40	223.756	1951.56
-40	223.698	1956.22
-40	223.639	1955.56
-40	223.572	1945.51
-40	223.504	1945.4
-40	223.445	1943.39
-40	223.389	1942.05
-40	223.331	1946.66
-40	223.273	1945.25
-40	223.207	1940.52
-40	223.149	1936.28
-40	223.091	1933.97
-40	223.035	1935.34
-40	222.978	1936.73
-40	222.92	1936.78
-40	222.855	1928.88
-40	222.798	1927.87
-40	222.741	1926.96
-40	222.685	1931.21
-40	222.627	1930.38
-40	222.57	1931.63
-40	222.505	1920.32
-40	222.454	1920.34
-40	222.405	1916.86
-40	222.357	1922.16
-40	222.306	1922.87
-40	222.247	1915.48
-40	222.193	1913.18
-40	222.138	1912.48
-40	222.083	1910.45
-40	222.026	1914.92
-40	221.968	1914.17
-40	221.901	1906.84
-40	221.842	1904.16
-40	221.783	1904.43
-40	221.723	1906.43
-40	221.663	1907.83
-40	221.595	1898.29
-40	221.526	1897.59
-40	221.467	1894.88
-40	221.407	1894.66
-40	221.348	1898.99
-40	221.286	1897.21
-40	221.217	1890.04
-40	221.157	1889.71
-40	221.097	1887.31
-40	221.038	1886.19
-40	220.979	1889.58
-40	220.92	1888.88
-40	220.853	1881.87
-40	220.795	1878.8
-40	220.737	1877.94
-40	220.679	1883.78
-40	220.621	1883.45
-40	220.564	1881.32
-40	220.497	1875.48
-40	220.44	1872.82
-40	220.382	1868.63
-40	220.324	1874.87
-40	220.267	1875.3
-40	220.201	1867.89
-40	220.143	1864.65
-40	220.085	1863.37
-40	220.027	1859.58
-40	219.97	1865.58
-40	219.912	1866.51
-40	219.846	1858.03
-40	219.788	1854.62
-40	219.73	1855.67
-40	219.672	1860.12
-40	219.614	1860.36
-40	219.556	1858.16
-40	219.489	1852.22
-40	219.43	1847.99
-40	219.371	1845.48
-40	219.313	1850.83
-40	219.254	1851.16
-40	219.196	1850.28
-40	219.13	1842.77
-40	219.072	1841.97
-40	219.015	1837.96
-40	218.958	1843.36
-40	218.9	1844.02
-40	218.835	1833.18
-40	218.77	1833.83
-40	218.713	1834.72
-40	218.656	1830.11
-40	218.6	1833.66
-40	218.543	1834.01
-40	218.476	1826.75
-40	218.419	1826.1
-40	218.362	1823.96
-40	218.304	1821.52
-40	218.248	1827.48
-40	218.19	1825.85
-40	218.124	1818.16
-40	218.066	1815.84
-40	218.009	1814.62
-40	217.952	1815.55
-40	217.894	1820.79
-40	217.836	1819.34
-40	217.771	1811.37
-40	217.713	1808.74
-40	217.655	1807.38
-40	217.597	1811.85
-40	217.539	1812.17
-40	217.482	1811.26
-40	217.415	1801.45
-40	217.358	1800.38
-40	217.301	1798.8
-40	217.243	1804.37
-40	217.186	1803.02
-40	217.128	1803.32
-40	217.06	1794.39
-40	217.002	1793.39
-40	216.943	1789.81
-40	216.884	1794.38
-40	216.826	1796.42
-40	216.76	1787.29
-40	216.694	1787.5
-40	216.637	1785.35
-40	216.58	1784.34
-40	216.523	1788.84
-40	216.466	1788.12
-40	216.401	1781.13
-40	216.344	1780.16
-40	216.287	1779.6
-40	216.23	1775.78
-40	216.173	1781.88
-40	216.116	1778.93
-40	216.05	1771.7
-40	215.993	1771.58
-40	215.937	1768.4
-40	215.88	1773.92
-40	215.821	1774.28
-40	215.764	1773.25
-40	215.699	1763.22
-40	215.641	1762.98
-40	215.583	1762.92
-40	215.525	1766.61
-40	215.468	1764.93
-40	215.402	1758.46
-40	215.344	1757.81
-40	215.287	1754.24
-40	215.221	1754.09
-40	215.164	1757.66
-40	215.107	1759.69
-40	215.041	1751.06
-40	214.983	1749.78
-40	214.926	1748.39
-40	214.868	1752.49
-40	214.811	1751.14
-40	214.753	1750.12
-40	214.687	1745.09
-40	214.629	1740.88
-40	214.571	1740.13
-40	214.514	1746.23
-40	214.457	1743.41
-40	214.391	1736.14
-40	214.333	1735.34
-40	214.275	1732.99
-40	214.217	1731.97
-40	214.159	1736.91
-40	214.101	1735.21
-40	214.037	1729.41
-40	213.978	1728.59
-40	213.919	1726.09
-40	213.859	1730.92
-40	213.801	1729.79
-40	213.734	1722.19
-40	213.668	1720.31
-40	213.61	1719.8
-40	213.553	1719.18
-40	213.495	1722.2
-40	213.438	1721.11
-40	213.373	1717.29
-40	213.316	1712.71
-40	213.259	1710.26
-40	213.201	1716.33
-40	213.146	1714.99
-40	213.089	1714.83
-40	213.024	1708.32
-40	212.967	1706.19
-40	212.91	1703.7
-40	212.853	1707.02
-40	212.796	1708.66
-40	212.738	1707.54
-40	212.673	1701.12
-40	212.615	1698.18
-40	212.558	1696.37
-40	212.501	1700.5
-40	212.444	1699.82
-40	212.378	1695.82
-40	212.321	1694.19
-40	212.262	1692.13
-40	212.204	1691
-40	212.147	1692.27
-40	212.089	1694.71
-40	212.023	1688.07
-40	211.966	1685.64
-40	211.908	1684.41
-40	211.851	1687.55
-40	211.793	1686.4
-40	211.734	1687.62
-40	211.666	1679.98
-40	211.608	1675.87
-40	211.55	1676.06
-40	211.491	1681.23
-40	211.433	1681.46
-40	211.368	1671.14
-40	211.302	1670.69
-40	211.245	1670.2
-40	211.188	1669.3
-40	211.132	1670.44
-40	211.075	1672.21
-40	211.01	1666.18
-40	210.954	1663.71
-40	210.896	1662.25
-40	210.838	1660.41
-40	210.781	1665.46
-40	210.724	1665.73
-40	210.658	1658.38
-40	210.601	1656.3
-40	210.543	1654.54
-40	210.487	1652.11
-40	210.429	1657.08
-40	210.363	1653.33
-40	210.306	1654.74
-40	210.248	1654.87
-40	210.182	1649.21
-40	210.124	1646.11
-40	210.067	1645.23
-40	210.009	1644.97
-40	209.952	1649.24
-40	209.895	1647.47
-40	209.831	1641.97
-40	209.773	1639.48
-40	209.717	1639.95
-40	209.66	1640.27
-40	209.602	1642.78
-40	209.537	1633.97
-40	209.478	1634.22
-40	209.419	1630.36
-40	209.36	1630.87
-40	209.302	1633.88
-40	209.243	1633.89
-40	209.175	1627.9
-40	209.118	1624.75
-40	209.06	1623.55
-40	209.002	1628.33
-40	208.944	1628.46
-40	208.886	1627.58
-40	208.821	1621.39
-40	208.764	1620.52
-40	208.707	1616.65
-40	208.65	1622.36
-40	208.592	1622.43
-40	208.536	1620
-40	208.47	1613.04
-40	208.413	1611.84
-40	208.356	1610.15
-40	208.299	1613.57
-40	208.242	1614.21
-40	208.176	1609.31
-40	208.119	1606.55
-40	208.062	1605.66
-40	208.004	1602.03
-40	207.947	1606.49
-40	207.889	1605.99
-40	207.824	1600.37
-40	207.766	1597.22
-40	207.709	1595.85
-40	207.651	1595.8
-40	207.593	1599.42
-40	207.536	1597.44
-40	207.47	1592.95
-40	207.412	1591.72
-40	207.354	1589.01
-40	207.296	1594.7
-40	207.237	1593.85
-40	207.179	1592.85
-40	207.111	1585.24
-40	207.053	1584.33
-40	206.994	1583.4
-40	206.935	1585.56
-40	206.877	1585.85
-40	206.818	1584.59
-40	206.753	1578.57
-40	206.695	1578.31
-40	206.639	1576.93
-40	206.582	1579.21
-40	206.524	1580.22
-40	206.459	1574.52
-40	206.402	1572.85
-40	206.346	1571.12
-40	206.289	1576.16
-40	206.232	1573.13
-40	206.175	1572.03
-40	206.11	1569.11
-40	206.053	1564.58
-40	205.995	1562.61
-40	205.938	1570.24
-40	205.881	1565.74
-40	205.815	1562.09
-40	205.75	1558.94
-40	205.692	1557.83
-40	205.635	1555.19
-40	205.578	1562.02
-40	205.52	1561.17
-40	205.454	1556.23
-40	205.396	1552.23
-40	205.338	1551.74
-40	205.281	1550.17
-40	205.224	1554.2
-40	205.166	1550.13
-40	205.1	1547.33
-40	205.042	1545.35
-40	204.984	1544.66
-40	204.926	1547.51
-40	204.869	1547.14
-40	204.803	1541.35
-40	204.737	1542.05
-40	204.679	1539.06
-40	204.62	1541.91
-40	204.562	1539.23
-40	204.503	1541.03
-40	204.435	1535.49
-40	204.377	1532.88
-40	204.32	1532.5
-40	204.261	1534.93
-40	204.204	1532.88
-40	204.137	1527.46
-40	204.08	1525.86
-40	204.023	1525.29
-40	203.966	1524.44
-40	203.908	1526.77
-40	203.851	1525.66
-40	203.787	1522.94
-40	203.729	1518.81
-40	203.672	1518.91
-40	203.615	1517.46
-40	203.558	1521.73
-40	203.501	1519.36
-40	203.435	1514.85
-40	203.378	1513.32
-40	203.321	1513.59
-40	203.264	1514.55
-40	203.206	1513.55
-40	203.149	1512.93
-40	203.083	1509.21
-40	203.025	1506.84
-40	202.968	1506.23
-40	202.909	1508.33
-40	202.852	1508.94
-40	202.795	1506.4
-40	202.729	1503.93
-40	202.671	1501.96
-40	202.615	1500.24
-40	202.557	1502.27
-40	202.5	1502.45
-40	202.434	1497.44
-40	202.368	1496.12
-40	202.31	1494.2
-40	202.252	1493.12
-40	202.194	1495.4
-40	202.137	1495.85
-40	202.07	1491.74
-40	202.011	1488.24
-40	201.952	1488.54
-40	201.894	1485.55
-40	201.836	1489.83
-40	201.777	1488.47
-40	201.711	1485.18
-40	201.651	1483.93
-40	201.594	1480.49
-40	201.536	1484.23
-40	201.479	1483.44
-40	201.422	1482.72
-40	201.357	1480.79
-40	201.299	1478.02
-40	201.243	1474.29
-40	201.186	1476.45
-40	201.129	1475.2
-40	201.065	1473.96
-40	201.008	1471.27
-40	200.95	1471.05
-40	200.893	1467.58
-40	200.836	1472.29
-40	200.779	1469.53
-40	200.714	1467.25
-40	200.657	1464.4
-40	200.6	1465.62
-40	200.542	1465.82
-40	200.485	1465.99
-40	200.428	1466.27
-40	200.364	1461.77
-40	200.305	1459.24
-40	200.246	1458.12
-40	200.189	1462.09
-40	200.129	1459.11
-40	200.063	1456.96
-40	200.005	1452.64
-40	199.949	1454.62
-40	199.891	1452.6
-40	199.834	1454.07
-40	199.777	1452.31
-40	199.712	1446.98
-40	199.655	1447.29
-40	199.597	1446.62
-40	199.541	1445.74
-40	199.484	1448.17
-40	199.427	1446.25
-40	199.36	1442.57
-40	199.301	1440.97
-40	199.243	1440.85
-40	199.184	1441.7
-40	199.125	1442.48
-40	199.067	1440.97
-40	199.001	1437.45
-40	198.943	1434.57
-40	198.885	1432.59
-40	198.827	1436.81
-40	198.77	1436.37
-40	198.713	1435.25
-40	198.647	1430.25
-40	198.59	1431.09
-40	198.531	1427.74
-40	198.473	1431.7
-40	198.416	1428.81
-40	198.349	1426.32
-40	198.293	1424.57
-40	198.236	1423.14
-40	198.18	1426.02
-40	198.123	1424.46
-40	198.065	1423.2
-40	198	1420.44
-40	197.943	1419.28
-40	197.888	1418.48
-40	197.83	1420.47
-40	197.773	1418.95
-40	197.715	1418.96
-40	197.649	1414.9
-40	197.592	1413.66
-40	197.534	1411.35
-40	197.477	1413.97
-40	197.42	1413.03
-40	197.362	1410.18
-40	197.295	1408.36
-40	197.237	1407.94
-40	197.18	1407.95
-40	197.122	1406.85
-40	197.064	1406.81
-40	196.998	1402.37
-40	196.94	1401.21
-40	196.883	1401.69
-40	196.816	1401.48
-40	196.759	1402.24
-40	196.701	1401.04
-40	196.636	1397.46
-40	196.576	1396.46
-40	196.518	1394.91
-40	196.458	1396.5
-40	196.4	1396.61
-40	196.333	1392.4
-40	196.275	1391.91
-40	196.218	1390.09
-40	196.152	1389.89
-40	196.095	1391.7
-40	196.038	1389.34
-40	195.973	1387.87
-40	195.915	1386.49
-40	195.858	1384.55
-40	195.8	1385.61
-40	195.744	1386.48
-40	195.686	1385.02
-40	195.622	1381.92
-40	195.564	1379.06
-40	195.508	1379.6
-40	195.451	1381.65
-40	195.394	1381.28
-40	195.337	1381.52
-40	195.271	1375.55
-40	195.214	1376.9
-40	195.156	1372.93
-40	195.099	1374.61
-40	195.042	1374.01
-40	194.976	1370.26
-40	194.918	1370.2
-40	194.861	1368.92
-40	194.804	1369.18
-40	194.746	1371.03
-40	194.688	1368.56
-40	194.622	1364.88
-40	194.564	1362.96
-40	194.507	1363.69
-40	194.45	1365.08
-40	194.392	1365.93
-40	194.326	1361.37
-40	194.268	1362
-40	194.21	1357.69
-40	194.152	1358.14
-40	194.093	1359.29
-40	194.036	1360.47
-40	193.969	1355.83
-40	193.911	1353.15
-40	193.852	1354.68
-40	193.793	1355.07
-40	193.735	1354.6
-40	193.67	1351.85
-40	193.603	1350.09
-40	193.546	1349.62
-40	193.489	1345.43
-40	193.431	1348.52
-40	193.375	1348.59
-40	193.309	1345.08
-40	193.251	1343.87
-40	193.195	1342.26
-40	193.137	1342.95
-40	193.08	1343.55
-40	193.023	1342.96
-40	192.958	1339.78
-40	192.901	1339.81
-40	192.844	1338.68
-40	192.788	1341.82
-40	192.729	1339.15
-40	192.672	1337.75
-40	192.606	1334.75
-40	192.549	1334.19
-40	192.492	1332.67
-40	192.434	1334.15
-40	192.377	1333.65
-40	192.319	1333.24
-40	192.254	1329.91
-40	192.197	1328.53
-40	192.139	1326.98
-40	192.081	1328.36
-40	192.024	1330.56
-40	191.967	1328.65
-40	191.901	1323.94
-40	191.844	1322.55
-40	191.786	1322.6
-40	191.728	1324.04
-40	191.671	1322.23
-40	191.605	1319.22
-40	191.549	1318.7
-40	191.491	1317.74
-40	191.433	1317.8
-40	191.375	1319.02
-40	191.318	1317.82
-40	191.252	1313.67
-40	191.194	1312.61
-40	191.135	1310.94
-40	191.076	1313.68
-40	191.017	1313.11
-40	190.949	1310.09
-40	190.891	1307.98
-40	190.833	1307.83
-40	190.775	1309.26
-40	190.716	1308.14
-40	190.659	1308.23
-40	190.593	1303.18
-40	190.536	1304.37
-40	190.479	1302.14
-40	190.422	1304.31
-40	190.365	1303.72
-40	190.3	1300.01
-40	190.243	1300.98
-40	190.187	1297.53
-40	190.13	1298.71
-40	190.073	1299.09
-40	190.016	1297.45
-40	189.951	1297.2
-40	189.894	1293.21
-40	189.837	1292.94
-40	189.78	1291.47
-40	189.722	1293.26
-40	189.664	1293.41
-40	189.599	1290.63
-40	189.542	1289.31
-40	189.485	1288.17
-40	189.427	1289.22
-40	189.37	1288.3
-40	189.304	1286.07
-40	189.245	1284.07
-40	189.188	1284.95
-40	189.13	1282.79
-40	189.072	1284.51
-40	189.014	1284.39
-40	188.949	1280.18
-40	188.892	1279.47
-40	188.834	1279.43
-40	188.776	1280.01
-40	188.719	1280.02
-40	188.661	1279.77
-40	188.595	1276.61
-40	188.537	1275.05
-40	188.48	1274.75
-40	188.422	1275.03
-40	188.364	1274.99
-40	188.298	1271.74
-40	188.241	1272.37
-40	188.183	1270.14
-40	188.123	1268.46
-40	188.065	1271.75
-40	188.006	1270.65
-40	187.938	1266.74
-40	187.88	1266.73
-40	187.822	1264.96
-40	187.764	1268.08
-40	187.707	1265.71
-40	187.65	1265.82
-40	187.585	1263.38
-40	187.527	1260.48
-40	187.47	1260.31
-40	187.414	1261.33
-40	187.357	1260.74
-40	187.291	1257.79
-40	187.233	1256.77
-40	187.176	1257.02
-40	187.119	1254.82
-40	187.063	1256.51
-40	187.006	1257.3
-40	186.941	1254.63
-40	186.885	1250.65
-40	186.827	1251.72
-40	186.77	1254.34
-40	186.713	1253.4
-40	186.655	1253.54
-40	186.589	1250.7
-40	186.532	1248.44
-40	186.475	1248.29
-40	186.418	1248.72
-40	186.36	1250.32
-40	186.296	1245.55
-40	186.237	1244.26
-40	186.179	1243.99
-40	186.121	1243.37
-40	186.064	1245.69
-40	186.006	1245.22
-40	185.94	1241.4
-40	185.882	1240.76
-40	185.826	1240.72
-40	185.76	1238.08
-40	185.703	1242.54
-40	185.644	1240.57
-40	185.578	1236.96
-40	185.521	1234.68
-40	185.462	1236.51
-40	185.405	1237.02
-40	185.347	1236.43
-40	185.281	1233.28
-40	185.215	1234.2
-40	185.157	1231.04
-40	185.099	1229.85
-40	185.041	1231.07
-40	184.983	1230.56
-40	184.916	1228.33
-40	184.858	1226.6
-40	184.8	1225.56
-40	184.742	1224.28
-40	184.685	1226.72
-40	184.626	1226.94
-40	184.562	1224.4
-40	184.504	1223.33
-40	184.446	1220.86
-40	184.389	1220.66
-40	184.332	1222.65
-40	184.275	1222.41
-40	184.21	1219.18
-40	184.155	1216.12
-40	184.097	1218.74
-40	184.04	1219.31
-40	183.982	1219.41
-40	183.925	1219.54
-40	183.859	1216.56
-40	183.802	1215.23
-40	183.745	1213.85
-40	183.687	1216.58
-40	183.63	1215.44
-40	183.573	1215.49
-40	183.507	1210.65
-40	183.449	1211.84
-40	183.391	1210.85
-40	183.334	1210.87
-40	183.275	1210.64
-40	183.217	1208.73
-40	183.151	1208.71
-40	183.092	1207.36
-40	183.034	1204.69
-40	182.977	1207.35
-40	182.918	1207.83
-40	182.852	1204.32
-40	182.793	1201.97
-40	182.735	1200.13
-40	182.678	1202.67
-40	182.62	1202.71
-40	182.562	1201.54
-40	182.495	1199.27
-40	182.438	1199.61
-40	182.382	1197.26
-40	182.316	1195.91
-40	182.259	1198.3
-40	182.202	1198.24
-40	182.137	1194.94
-40	182.08	1193.52
-40	182.023	1192.85
-40	181.966	1193.9
-40	181.909	1192.32
-40	181.852	1195.75
-40	181.786	1190.26
-40	181.729	1188.98
-40	181.663	1189.36
[truncated: 873,001+ more rows]

## Sheet: Fig.4d
Voltage (V)	Temperature (K)	Dielectric response
-40	299.969	1992.89
-40	299.968	1993.67
-40	299.956	1992.47
-40	299.927	1991.98
-40	299.888	1991.88
-40	299.839	1994.24
-40	299.782	1991.74
-40	299.718	1994
-40	299.641	1995.4
-40	299.573	1996.08
-40	299.503	1995.63
-40	299.434	1999.46
-40	299.365	1999.91
-40	299.289	2001.96
-40	299.222	2002.45
-40	299.156	2002.55
-40	299.09	2005.26
-40	299.026	2006.03
-40	298.961	2007.15
-40	298.893	2006.87
-40	298.835	2011.13
-40	298.776	2010.29
-40	298.714	2010.75
-40	298.653	2013.81
-40	298.59	2015.28
-40	298.52	2012.94
-40	298.457	2017.79
-40	298.394	2017.23
-40	298.332	2017.75
-40	298.27	2020.39
-40	298.211	2021.4
-40	298.143	2022.94
-40	298.084	2023.95
-40	298.025	2023.71
-40	297.966	2024.24
-40	297.909	2027.36
-40	297.851	2026.1
-40	297.787	2028.25
-40	297.73	2030.87
-40	297.671	2032.08
-40	297.614	2032
-40	297.556	2035.11
-40	297.497	2033.49
-40	297.426	2037.1
-40	297.365	2038.7
-40	297.306	2039.48
-40	297.246	2040.55
-40	297.19	2040.97
-40	297.125	2043.32
-40	297.068	2045.27
-40	297.012	2044.74
-40	296.957	2043.66
-40	296.898	2046.46
-40	296.842	2046.41
-40	296.776	2048.17
-40	296.717	2056.99
-40	296.659	2057.29
-40	296.601	2057.07
-40	296.543	2060.98
-40	296.486	2059.87
-40	296.418	2064.31
-40	296.36	2063.42
-40	296.301	2066.2
-40	296.243	2067.21
-40	296.186	2067.95
-40	296.12	2101.24
-40	296.064	2103.53
-40	296.008	2105.49
-40	295.952	2106.5
-40	295.894	2107.57
-40	295.839	2110
-40	295.775	2108.09
-40	295.717	2109.35
-40	295.661	2111.06
-40	295.604	2112.03
-40	295.545	2114.49
-40	295.488	2114.21
-40	295.422	2116.23
-40	295.364	2115.94
-40	295.306	2119.65
-40	295.248	2120.09
-40	295.19	2122.17
-40	295.124	2122.84
-40	295.067	2125.83
-40	295.008	2126.8
-40	294.951	2124.82
-40	294.893	2127.86
-40	294.835	2128.51
-40	294.769	2128.6
-40	294.714	2131.1
-40	294.651	2132.11
-40	294.59	2133.87
-40	294.529	2136.95
-40	294.468	2137.8
-40	294.4	2140.3
-40	294.342	2141.64
-40	294.286	2141.57
-40	294.229	2143.4
-40	294.173	2143.63
-40	294.116	2147.45
-40	294.053	2149.03
-40	293.997	2150.09
-40	293.94	2152.09
-40	293.884	2151.11
-40	293.828	2152.71
-40	293.771	2153.82
-40	293.706	2155.92
-40	293.65	2158.06
-40	293.593	2158.52
-40	293.536	2160.51
-40	293.479	2160.79
-40	293.413	2162.57
-40	293.357	2164.42
-40	293.297	2166.2
-40	293.235	2166.79
-40	293.176	2168.68
-40	293.117	2170.68
-40	293.051	2170.7
-40	292.992	2174.92
-40	292.933	2174.52
-40	292.877	2176
-40	292.819	2176.5
-40	292.763	2177.98
-40	292.699	2179.49
-40	292.643	2178.88
-40	292.587	2181.76
-40	292.531	2182.75
-40	292.474	2184.38
-40	292.409	2186.15
-40	292.353	2186.02
-40	292.296	2189.46
-40	292.238	2190.33
-40	292.181	2188.85
-40	292.124	2192.66
-40	292.058	2194.48
-40	292.002	2195.55
-40	291.944	2197.21
-40	291.876	2198.87
-40	291.815	2199.29
-40	291.755	2201.63
-40	291.686	2204.13
-40	291.627	2203.7
-40	291.568	2205.28
-40	291.509	2206.86
-40	291.453	2207.78
-40	291.396	2209.51
-40	291.331	2212.61
-40	291.275	2212.36
-40	291.219	2215.08
-40	291.163	2214.98
-40	291.106	2217.91
-40	291.051	2217.92
-40	290.985	2218.5
-40	290.929	2221.22
-40	290.872	2221.05
-40	290.814	2223.68
-40	290.757	2226.27
-40	290.692	2226.95
-40	290.634	2228.51
-40	290.576	2230.15
-40	290.511	2231.35
-40	290.454	2232.56
-40	290.393	2234.12
-40	290.326	2237.44
-40	290.266	2238.11
-40	290.208	2241.65
-40	290.149	2239.95
-40	290.091	2240.79
-40	290.033	2244.71
-40	289.967	2247.93
-40	289.911	2248.63
-40	289.853	2253.86
-40	289.798	2252.32
-40	289.74	2254.1
-40	289.677	2255.29
-40	289.621	2256.75
-40	289.563	2259.12
-40	289.506	2258.45
-40	289.449	2260.27
-40	289.392	2262.7
-40	289.326	2263.34
-40	289.27	2266.52
-40	289.212	2266.75
-40	289.146	2269.77
-40	289.088	2269.74
-40	289.031	2271.97
-40	288.965	2273.71
-40	288.908	2275.18
-40	288.851	2276.92
-40	288.791	2278.28
-40	288.731	2279.65
-40	288.671	2281.88
-40	288.603	2281.44
-40	288.544	2285.22
-40	288.485	2286.28
-40	288.428	2288.51
-40	288.371	2287.49
-40	288.305	2290.79
-40	288.25	2291.64
-40	288.194	2290.5
-40	288.129	2294.28
-40	288.073	2294.02
-40	288.015	2298.08
-40	287.951	2299.03
-40	287.894	2300.76
-40	287.836	2302.99
-40	287.779	2303.83
-40	287.721	2304.33
-40	287.654	2305.88
-40	287.595	2308.47
-40	287.536	2310.19
-40	287.477	2312.92
-40	287.418	2314.05
-40	287.361	2315.3
-40	287.296	2317.64
-40	287.239	2318.31
-40	287.183	2320.19
-40	287.126	2322.38
-40	287.069	2322.56
-40	287.004	2323.74
-40	286.947	2324.71
-40	286.89	2326.54
-40	286.834	2331.37
-40	286.777	2329.36
-40	286.72	2330.76
-40	286.654	2333.02
-40	286.597	2335.37
-40	286.538	2336.7
-40	286.48	2338.02
-40	286.42	2338.84
-40	286.359	2340.83
-40	286.292	2343.98
-40	286.232	2344.91
-40	286.173	2347.34
-40	286.116	2347.89
-40	286.058	2350.34
-40	285.993	2351.43
-40	285.936	2354.21
-40	285.881	2355.48
-40	285.824	2356.6
-40	285.769	2356.96
-40	285.712	2357.89
-40	285.647	2359.61
-40	285.591	2363.51
-40	285.534	2364.69
-40	285.469	2365.41
-40	285.412	2365.01
-40	285.355	2367.88
-40	285.29	2369.79
-40	285.232	2371.51
-40	285.174	2374.16
-40	285.12	2376.05
-40	285.061	2376.55
-40	285.004	2377.28
-40	284.936	2378.39
-40	284.879	2380.3
-40	284.821	2382.75
-40	284.764	2382.86
-40	284.705	2383.31
-40	284.636	2387.09
-40	284.576	2387.66
-40	284.516	2391.7
-40	284.457	2392.04
-40	284.398	2394.24
-40	284.34	2394.21
-40	284.274	2397.8
-40	284.217	2397.44
-40	284.161	2399.39
-40	284.104	2401.06
-40	284.048	2402.7
-40	283.992	2405.42
-40	283.929	2406.28
-40	283.872	2411.1
-40	283.815	2409.47
-40	283.758	2409.85
-40	283.701	2411.56
-40	283.637	2414.1
-40	283.579	2415.06
-40	283.522	2417.52
-40	283.464	2419.48
-40	283.406	2420.19
-40	283.35	2421.56
-40	283.283	2423.79
-40	283.225	2423.43
-40	283.167	2427.11
-40	283.108	2428.49
-40	283.051	2429.63
-40	282.992	2432.01
-40	282.924	2434.39
-40	282.864	2437.23
-40	282.806	2438.65
-40	282.748	2436.71
-40	282.689	2439.7
-40	282.632	2442.45
-40	282.566	2443.7
-40	282.509	2444.25
-40	282.453	2444.88
-40	282.395	2447.51
-40	282.339	2448.39
-40	282.274	2451.47
-40	282.219	2453.41
-40	282.161	2456.25
-40	282.105	2455.26
-40	282.048	2456.59
-40	281.991	2457.15
-40	281.926	2458.4
-40	281.869	2461.51
-40	281.811	2465.28
-40	281.753	2463.15
-40	281.696	2465.42
-40	281.639	2467.86
-40	281.573	2468.29
-40	281.516	2471.49
-40	281.459	2473.13
-40	281.401	2474.44
-40	281.343	2476.36
-40	281.285	2478.26
-40	281.219	2479.51
-40	281.162	2481.08
-40	281.103	2481.98
-40	281.046	2484.39
-40	280.988	2484.52
-40	280.93	2486.17
-40	280.86	2488.31
-40	280.801	2490.31
-40	280.742	2491.77
-40	280.683	2492.28
-40	280.625	2494.57
-40	280.559	2497.16
-40	280.503	2500.6
-40	280.446	2498.25
-40	280.389	2500.68
-40	280.333	2502.83
-40	280.277	2505.28
-40	280.212	2506.59
-40	280.154	2507.84
-40	280.099	2508.98
-40	280.041	2510.87
-40	279.984	2511.02
-40	279.927	2513.05
-40	279.861	2515.35
-40	279.803	2515.59
-40	279.745	2515.96
-40	279.69	2517.41
-40	279.63	2520.07
-40	279.566	2524.8
-40	279.508	2523.43
-40	279.45	2526.13
-40	279.384	2527.27
-40	279.328	2529.1
-40	279.268	2529.12
-40	279.204	2531.66
-40	279.145	2534.06
-40	279.088	2534.27
-40	279.03	2535.04
-40	278.972	2537.43
-40	278.907	2540.14
-40	278.84	2541.83
-40	278.782	2542.6
-40	278.725	2544.35
-40	278.666	2544.52
-40	278.61	2545.53
-40	278.541	2548.25
-40	278.481	2551.57
-40	278.422	2552.24
-40	278.353	2553.88
-40	278.294	2555.88
-40	278.235	2555.5
-40	278.17	2558.86
-40	278.113	2561.63
-40	278.058	2562.15
-40	278.001	2564.74
-40	277.946	2563.13
-40	277.889	2566.16
-40	277.826	2567.24
-40	277.769	2569.52
-40	277.713	2569.73
-40	277.656	2572.46
-40	277.599	2570.52
-40	277.535	2573.57
-40	277.477	2574.54
-40	277.42	2576.58
-40	277.363	2580.06
-40	277.305	2577.84
-40	277.248	2581.52
-40	277.182	2583.42
-40	277.125	2584.29
-40	277.066	2587.8
-40	277.01	2588.11
-40	276.952	2588.94
-40	276.894	2590.25
-40	276.828	2591.66
-40	276.77	2593.46
-40	276.712	2594.65
-40	276.655	2594.32
-40	276.598	2597.8
-40	276.54	2598.12
-40	276.474	2599.68
-40	276.416	2602.68
-40	276.358	2604
-40	276.301	2601.17
-40	276.242	2606.1
-40	276.173	2607.84
-40	276.104	2608.72
-40	276.045	2609.31
-40	275.986	2613.34
-40	275.927	2612.26
-40	275.869	2614.56
-40	275.804	2615.99
-40	275.748	2619.38
-40	275.692	2618.37
-40	275.636	2621.02
-40	275.58	2619.5
-40	275.524	2622.97
-40	275.459	2622.91
-40	275.403	2623.62
-40	275.347	2625.75
-40	275.28	2628.51
-40	275.224	2627.86
-40	275.167	2628.92
-40	275.102	2631.48
-40	275.044	2635.3
-40	274.986	2636.65
-40	274.929	2635.29
-40	274.871	2635.66
-40	274.814	2637.22
-40	274.748	2639.65
-40	274.691	2640.28
-40	274.633	2643.95
-40	274.576	2641.65
-40	274.517	2643.96
-40	274.452	2645.83
-40	274.387	2648.09
-40	274.328	2649.32
-40	274.271	2649.3
-40	274.214	2651.21
-40	274.155	2651.75
-40	274.089	2650.81
-40	274.032	2655.28
-40	273.974	2657.8
-40	273.916	2655.69
-40	273.859	2655.9
-40	273.801	2657.93
-40	273.735	2658.04
-40	273.678	2660.6
-40	273.62	2660.88
-40	273.562	2663.88
-40	273.505	2664.21
-40	273.447	2663.04
-40	273.38	2666.61
-40	273.324	2668.73
-40	273.266	2669.92
-40	273.209	2669.06
-40	273.15	2671.04
-40	273.093	2672.75
-40	273.027	2672.76
-40	272.969	2675.2
-40	272.912	2677.02
-40	272.854	2675.22
-40	272.797	2677.1
-40	272.726	2678.47
-40	272.665	2681.49
-40	272.604	2683.07
-40	272.544	2684.87
-40	272.487	2686
-40	272.427	2686.08
-40	272.361	2686.35
-40	272.304	2686.93
-40	272.248	2690.12
-40	272.192	2691.28
-40	272.137	2690.97
-40	272.08	2692
-40	272.017	2694.25
-40	271.961	2693.49
-40	271.905	2695.62
-40	271.849	2693.68
-40	271.794	2698.03
-40	271.728	2699.01
-40	271.673	2700.47
-40	271.616	2701.85
-40	271.558	2703.32
-40	271.501	2705.2
-40	271.445	2706.46
-40	271.378	2706.24
-40	271.321	2706.47
-40	271.264	2709.58
-40	271.206	2709.54
-40	271.148	2708.52
-40	271.091	2710.42
-40	271.024	2713.18
-40	270.967	2714.38
-40	270.908	2714.26
-40	270.852	2715.26
-40	270.794	2714.68
-40	270.728	2718.29
-40	270.662	2719.47
-40	270.603	2719.61
-40	270.547	2721.39
-40	270.488	2720.43
-40	270.431	2721.9
-40	270.365	2723.15
-40	270.307	2723.31
-40	270.249	2725.43
-40	270.192	2726.62
-40	270.134	2724.83
-40	270.077	2724.31
-40	270.01	2726.93
-40	269.954	2728.71
-40	269.897	2729.11
-40	269.841	2731.68
-40	269.783	2730.39
-40	269.726	2727.56
-40	269.66	2731.87
-40	269.604	2733.01
-40	269.546	2735.79
-40	269.489	2734.44
-40	269.431	2734.82
-40	269.373	2736.47
-40	269.306	2737.64
-40	269.249	2739.03
-40	269.191	2739.09
-40	269.133	2738.02
-40	269.075	2740.76
-40	269.017	2739.68
-40	268.95	2741.64
-40	268.895	2742.33
-40	268.837	2745.01
-40	268.778	2743.64
-40	268.719	2743.69
-40	268.654	2743.46
-40	268.595	2747.16
-40	268.537	2748.97
-40	268.479	2749.87
-40	268.422	2748.64
-40	268.364	2750.39
-40	268.299	2752.65
-40	268.242	2751.48
-40	268.185	2751.43
-40	268.125	2754.57
-40	268.063	2755.51
-40	268.002	2753.25
-40	267.933	2750.85
-40	267.875	2752.76
-40	267.817	2754.33
-40	267.762	2753.24
-40	267.705	2753.26
-40	267.648	2753.9
-40	267.584	2755.12
-40	267.528	2756.45
-40	267.473	2757.48
-40	267.416	2755.66
-40	267.36	2757.6
-40	267.304	2757.73
-40	267.238	2760.58
-40	267.18	2762
-40	267.122	2763.93
-40	267.065	2760.5
-40	267.007	2758.66
-40	266.941	2762.68
-40	266.885	2764.25
-40	266.828	2764.42
-40	266.769	2764.59
-40	266.713	2761.89
-40	266.656	2763.34
-40	266.592	2766.05
-40	266.534	2766.39
-40	266.476	2766.98
-40	266.42	2767.67
-40	266.362	2767.71
-40	266.304	2766.99
-40	266.239	2767.9
-40	266.182	2768.69
-40	266.124	2770.95
-40	266.067	2767
-40	266.011	2770.63
-40	265.953	2768.56
-40	265.887	2771.11
-40	265.829	2769.9
-40	265.772	2772.54
-40	265.714	2773.53
-40	265.656	2772.02
-40	265.59	2774.71
-40	265.523	2773.57
-40	265.466	2774.19
-40	265.408	2774.62
-40	265.35	2772.83
-40	265.294	2772.54
-40	265.228	2774.18
-40	265.169	2777.7
-40	265.112	2776.17
-40	265.055	2776.16
-40	264.997	2775.56
-40	264.939	2774.92
-40	264.873	2776.92
-40	264.815	2778.56
-40	264.758	2777.21
-40	264.7	2780.07
-40	264.642	2776.98
-40	264.585	2776.64
-40	264.519	2778.58
-40	264.462	2778.97
-40	264.404	2778.94
-40	264.347	2779.96
-40	264.289	2778.54
-40	264.23	2778.91
-40	264.161	2779.19
-40	264.1	2780.17
-40	264.04	2782.3
-40	263.981	2780.95
-40	263.922	2779.73
-40	263.857	2780.88
-40	263.8	2782.55
-40	263.744	2781.75
-40	263.69	2781.05
-40	263.632	2782.43
-40	263.577	2781.06
-40	263.511	2781.8
-40	263.455	2781.71
-40	263.399	2781.72
-40	263.343	2784
-40	263.286	2782.04
-40	263.229	2781.56
-40	263.164	2783.12
-40	263.106	2784.61
-40	263.05	2783.9
-40	262.992	2782.71
-40	262.933	2783.43
-40	262.865	2784.23
-40	262.797	2783.14
-40	262.739	2784.35
-40	262.681	2785.4
-40	262.623	2783.58
-40	262.565	2781.79
-40	262.5	2783.14
-40	262.444	2784.53
-40	262.386	2784.67
-40	262.321	2784.23
-40	262.265	2782.85
-40	262.208	2782.25
-40	262.142	2781.85
-40	262.086	2781.69
-40	262.029	2783.62
-40	261.972	2782.41
-40	261.915	2782.29
-40	261.858	2780.43
-40	261.792	2782.21
-40	261.735	2783.46
-40	261.677	2784.13
-40	261.62	2781.85
-40	261.562	2781.9
-40	261.504	2782.45
-40	261.439	2781.92
-40	261.38	2783.78
-40	261.323	2783.13
-40	261.264	2782.09
-40	261.207	2780.17
-40	261.141	2783.92
-40	261.083	2782.69
-40	261.023	2782.06
-40	260.964	2782.82
-40	260.904	2780.75
-40	260.847	2779.49
-40	260.78	2781.72
-40	260.722	2781.53
-40	260.665	2779.78
-40	260.607	2780.67
-40	260.551	2780.87
-40	260.494	2777.76
-40	260.429	2779.36
-40	260.372	2778.89
-40	260.316	2779.36
-40	260.259	2779.65
-40	260.202	2776.18
-40	260.145	2777.32
-40	260.08	2776.85
-40	260.023	2780.64
-40	259.965	2779.15
-40	259.909	2777.16
-40	259.851	2776.41
-40	259.795	2775.21
-40	259.728	2775.87
-40	259.671	2776.54
-40	259.613	2774.63
-40	259.556	2774.19
-40	259.499	2774.3
-40	259.432	2773.1
-40	259.374	2775.23
-40	259.317	2774.6
-40	259.258	2772.58
-40	259.201	2772.59
-40	259.134	2774.96
-40	259.077	2772.91
-40	259.02	2770.14
-40	258.962	2771.15
-40	258.903	2772.33
-40	258.845	2770.01
-40	258.781	2771.33
-40	258.722	2770.88
-40	258.665	2770.14
-40	258.607	2770.65
-40	258.548	2768.4
-40	258.491	2768.25
-40	258.424	2768.61
-40	258.366	2766.52
-40	258.307	2769.39
-40	258.249	2766.16
-40	258.189	2765.9
-40	258.13	2763.41
-40	258.065	2765.03
-40	258.007	2765.19
-40	257.95	2765.51
-40	257.893	2761.52
-40	257.838	2761.41
-40	257.781	2761.77
-40	257.716	2763.53
-40	257.659	2759.86
-40	257.603	2761.36
-40	257.545	2760.39
-40	257.488	2758.42
-40	257.431	2757.04
-40	257.366	2756.61
-40	257.309	2757.69
-40	257.252	2757.97
-40	257.194	2757.85
-40	257.137	2755.07
-40	257.07	2755.01
-40	257.003	2755.36
-40	256.944	2752.77
-40	256.886	2754.24
-40	256.827	2751.58
-40	256.771	2750.8
-40	256.703	2754.31
-40	256.645	2752.06
-40	256.588	2751.55
-40	256.532	2750.93
-40	256.473	2751.15
-40	256.415	2747.08
-40	256.352	2747.27
-40	256.294	2748.05
-40	256.238	2747.54
-40	256.182	2749.49
-40	256.124	2745.38
-40	256.068	2745.61
-40	256.002	2742.93
-40	255.944	2745.14
-40	255.888	2744.23
-40	255.829	2743.4
-40	255.772	2741.79
-40	255.716	2740.87
-40	255.649	2738.54
-40	255.592	2738.89
-40	255.534	2740.36
-40	255.477	2737.12
-40	255.419	2734.98
-40	255.354	2733.92
-40	255.296	2735.97
-40	255.239	2735.16
-40	255.181	2735.33
-40	255.122	2731.25
-40	255.065	2732.18
-40	254.999	2731.32
-40	254.942	2731.36
-40	254.883	2731.36
-40	254.826	2729.19
-40	254.769	2726.45
-40	254.71	2728
-40	254.645	2728.95
-40	254.586	2724.97
-40	254.528	2726
-40	254.469	2722.57
-40	254.41	2720.8
-40	254.343	2722.86
-40	254.277	2721.34
-40	254.219	2722.49
-40	254.161	2720.88
-40	254.104	2717.32
-40	254.047	2718.11
-40	253.982	2716.89
-40	253.926	2716.78
-40	253.87	2715.92
-40	253.805	2714.88
-40	253.748	2713.09
-40	253.69	2711.99
-40	253.626	2709.3
-40	253.567	2710.82
-40	253.51	2709.43
-40	253.453	2707.54
-40	253.395	2707.59
-40	253.329	2705.8
-40	253.265	2705.9
-40	253.207	2706.28
-40	253.149	2703.24
-40	253.091	2702.19
-40	253.035	2701.97
-40	252.968	2700.25
-40	252.911	2701.46
-40	252.853	2698.88
-40	252.795	2700.98
-40	252.737	2695.55
-40	252.679	2694.82
-40	252.613	2696.55
-40	252.553	2693.55
-40	252.495	2694.95
-40	252.436	2691.85
-40	252.377	2690.07
-40	252.319	2690.92
-40	252.253	2689.15
-40	252.197	2688.05
-40	252.139	2687.1
-40	252.082	2687.82
-40	252.025	2683.96
-40	251.96	2683.39
-40	251.903	2682.69
-40	251.846	2682.43
-40	251.79	2683.59
-40	251.733	2680.66
-40	251.676	2678.97
-40	251.61	2677.93
-40	251.553	2677.53
-40	251.496	2676.99
-40	251.439	2674.19
-40	251.381	2673.57
-40	251.323	2670.17
-40	251.257	2671.58
-40	251.201	2671.33
-40	251.143	2671.22
-40	251.086	2668.43
-40	251.028	2666.55
-40	250.971	2665.8
-40	250.905	2664.34
-40	250.848	2666.23
-40	250.789	2664.63
-40	250.731	2659.94
-40	250.675	2659.03
-40	250.608	2658.62
-40	250.55	2658.4
-40	250.494	2657.35
-40	250.436	2655.74
-40	250.378	2653.92
-40	250.32	2652.57
-40	250.254	2649.51
-40	250.196	2653.03
-40	250.139	2651.38
-40	250.081	2647.74
-40	250.023	2648.34
-40	249.963	2645.65
-40	249.895	2643.84
-40	249.836	2644.46
-40	249.777	2642.73
-40	249.72	2640.79
-40	249.663	2640.03
-40	249.604	2637.96
-40	249.539	2636.35
-40	249.482	2638.04
-40	249.426	2638.04
-40	249.368	2634.11
-40	249.312	2634.43
-40	249.247	2632.34
-40	249.191	2630.64
-40	249.135	2629.62
-40	249.078	2629.36
-40	249.02	2624.95
-40	248.964	2624.83
-40	248.898	2624.09
-40	248.842	2625.41
-40	248.784	2622.97
-40	248.726	2619.53
-40	248.668	2620.31
-40	248.612	2617.38
-40	248.545	2620.52
-40	248.487	2616.48
-40	248.431	2617.8
-40	248.372	2615.21
-40	248.315	2612.47
-40	248.249	2610.96
-40	248.192	2611.16
-40	248.133	2611.07
-40	248.076	2609.41
-40	248.018	2607.42
-40	247.962	2605.26
-40	247.895	2605.33
-40	247.838	2602.68
-40	247.781	2602.86
-40	247.723	2600.61
-40	247.664	2598.24
-40	247.606	2596.99
-40	247.539	2597.46
-40	247.48	2595.01
-40	247.42	2595.36
-40	247.363	2591.06
-40	247.305	2591.81
-40	247.238	2590.86
-40	247.179	2589.61
-40	247.121	2586.78
-40	247.063	2588.15
-40	247.006	2584.56
-40	246.948	2583.9
-40	246.883	2582.19
-40	246.826	2582.75
-40	246.77	2579.53
-40	246.714	2580.68
-40	246.658	2577.58
-40	246.6	2574.25
-40	246.536	2573.28
-40	246.479	2573.09
-40	246.422	2573.24
-40	246.365	2570.2
-40	246.308	2568.44
-40	246.252	2566.51
-40	246.186	2567.81
-40	246.129	2565.93
-40	246.071	2565.53
-40	246.015	2563.48
-40	245.957	2562.74
-40	245.891	2558.82
-40	245.825	2559.37
-40	245.767	2557.97
-40	245.71	2558.74
-40	245.651	2554.38
-40	245.593	2553.24
-40	245.528	2553.37
-40	245.469	2551.87
-40	245.413	2548.83
-40	245.355	2546.5
-40	245.297	2545.51
-40	245.232	2544.11
-40	245.172	2545.31
-40	245.114	2543.92
-40	245.054	2542.82
-40	244.995	2536.55
-40	244.937	2537.3
-40	244.87	2537.44
-40	244.813	2534.59
-40	244.756	2532.79
-40	244.7	2532.09
-40	244.642	2528.89
-40	244.585	2528.92
-40	244.52	2528.06
-40	244.463	2527.33
-40	244.407	2526.23
-40	244.35	2524.92
-40	244.293	2522.29
-40	244.227	2520.6
-40	244.169	2519.91
-40	244.113	2518.85
-40	244.055	2519.03
-40	243.999	2516.88
-40	243.94	2513.68
-40	243.875	2512.52
-40	243.816	2511.94
-40	243.759	2511.43
-40	243.701	2509.52
-40	243.645	2506.41
-40	243.578	2505.71
-40	243.521	2505.57
-40	243.463	2502.73
-40	243.406	2503.93
-40	243.348	2499.58
-40	243.29	2500.26
-40	243.225	2499.34
-40	243.167	2497.25
-40	243.109	2497.95
-40	243.052	2493.27
-40	242.995	2490.88
-40	242.938	2488.79
-40	242.872	2487.59
-40	242.813	2487.14
-40	242.756	2486.23
-40	242.697	2485.77
-40	242.64	2483.82
-40	242.581	2479.92
-40	242.515	2479.15
-40	242.455	2480.25
-40	242.396	2477.37
-40	242.337	2474.33
-40	242.28	2473.22
-40	242.221	2472.78
-40	242.157	2469.43
-40	242.099	2469.41
-40	242.042	2467.81
-40	241.985	2464.99
-40	241.928	2463.98
-40	241.864	2464.22
-40	241.799	2461.43
-40	241.742	2461.43
-40	241.684	2461.1
-40	241.628	2455.78
-40	241.571	2455.42
-40	241.506	2456.7
-40	241.45	2454.63
-40	241.392	2452.04
-40	241.334	2451.76
-40	241.277	2448.93
-40	241.22	2447.9
-40	241.153	2447.05
-40	241.096	2445.48
-40	241.038	2445.29
-40	240.981	2443.51
-40	240.924	2438.96
-40	240.866	2436.9
-40	240.801	2437.57
-40	240.743	2436.94
-40	240.684	2434.03
-40	240.616	2433.49
-40	240.557	2428.64
-40	240.497	2427.83
-40	240.43	2427.11
-40	240.373	2427.83
-40	240.315	2424.56
-40	240.258	2422.04
-40	240.201	2422.83
-40	240.143	2419.47
-40	240.078	2418
-40	240.021	2419.26
-40	239.965	2417.43
-40	239.908	2414.65
-40	239.851	2412.74
-40	239.786	2411.41
-40	239.729	2410.57
-40	239.672	2409.09
-40	239.615	2408.67
-40	239.559	2404.38
-40	239.501	2402.38
-40	239.435	2402.63
-40	239.378	2403.05
-40	239.321	2401.21
-40	239.263	2399.37
-40	239.204	2398
-40	239.147	2394.42
-40	239.083	2395.01
-40	239.025	2393.54
-40	238.966	2391.08
-40	238.909	2388.22
-40	238.852	2385.87
-40	238.794	2385.39
-40	238.728	2382.88
-40	238.671	2383.96
-40	238.612	2383.44
-40	238.555	2378.26
-40	238.498	2378.64
-40	238.431	2378.78
-40	238.374	2376.2
-40	238.317	2377.07
-40	238.259	2375.18
-40	238.201	2369.73
-40	238.144	2370.13
-40	238.078	2366.52
-40	238.018	2367.75
-40	237.96	2364.31
-40	237.901	2362
-40	237.841	2360.74
-40	237.782	2359.92
-40	237.716	2357.85
-40	237.659	2357.2
-40	237.601	2357.83
-40	237.544	2354.49
-40	237.486	2353.52
-40	237.422	2349.51
-40	237.364	2349.34
-40	237.309	2350.42
-40	237.251	2347.74
-40	237.195	2343.88
-40	237.139	2343.47
-40	237.072	2341
-40	237.017	2340.56
-40	236.958	2340.43
-40	236.902	2337.16
-40	236.845	2335.01
-40	236.787	2334
-40	236.722	2332.04
-40	236.664	2331.51
-40	236.607	2329.25
-40	236.55	2325.86
-40	236.492	2324.95
-40	236.425	2324.44
-40	236.36	2322.83
-40	236.303	2322.02
-40	236.246	2322.94
-40	236.188	2317.2
-40	236.13	2316.41
-40	236.064	2316.42
-40	236.007	2312.93
-40	235.949	2313.91
-40	235.892	2312.68
-40	235.833	2309.89
-40	235.775	2307.6
-40	235.709	2306.26
-40	235.652	2305.63
-40	235.595	2304.81
-40	235.537	2300.02
-40	235.479	2300.04
-40	235.422	2296.78
-40	235.355	2298.05
-40	235.295	2294.48
-40	235.235	2292.99
-40	235.176	2291.88
-40	235.119	2289.49
-40	235.052	2289.24
-40	234.994	2286.88
-40	234.936	2286.76
-40	234.88	2283.1
-40	234.823	2280.76
-40	234.767	2281.08
-40	234.702	2279.8
-40	234.645	2277.99
-40	234.588	2278.19
-40	234.531	2277.39
-40	234.475	2274.7
-40	234.417	2270.96
-40	234.354	2271.81
-40	234.296	2269.13
-40	234.239	2268.94
-40	234.182	2267.57
-40	234.125	2265.6
-40	234.067	2262.65
-40	234.001	2262.1
-40	233.943	2261.07
-40	233.885	2261.06
-40	233.828	2257.22
-40	233.77	2255.31
-40	233.713	2252.77
-40	233.647	2252.22
-40	233.59	2252.04
-40	233.532	2249.41
-40	233.474	2248.02
-40	233.417	2245.71
-40	233.351	2246.48
-40	233.285	2243.7
-40	233.227	2242.91
-40	233.168	2241.13
-40	233.109	2239.25
-40	233.051	2236.66
-40	232.982	2235.91
-40	232.924	2234.69
-40	232.867	2233.33
-40	232.809	2231.84
-40	232.752	2226.79
-40	232.694	2226.07
-40	232.628	2224.45
-40	232.571	2225.22
-40	232.515	2223.7
-40	232.458	2222
-40	232.4	2217.62
-40	232.342	2216.86
-40	232.278	2216.31
-40	232.221	2216.6
-40	232.163	2215.59
-40	232.106	2212.78
-40	232.05	2209.71
-40	231.992	2209.91
-40	231.927	2208.27
-40	231.869	2206.24
-40	231.812	2205.24
-40	231.747	2203.21
-40	231.69	2200.91
-40	231.633	2197.08
-40	231.567	2196.62
-40	231.509	2195.79
-40	231.451	2196.77
-40	231.394	2192.67
-40	231.337	2191.44
-40	231.272	2192.66
-40	231.205	2188.17
-40	231.147	2186.84
-40	231.09	2184.82
-40	231.033	2182.54
-40	230.975	2181.17
-40	230.91	2181.43
-40	230.852	2178.75
-40	230.794	2179.5
-40	230.737	2177.79
-40	230.678	2176.24
-40	230.621	2172.1
-40	230.555	2172.03
-40	230.498	2170.03
-40	230.44	2168.78
-40	230.382	2166.92
-40	230.324	2164.65
-40	230.259	2162.6
-40	230.191	2162.43
-40	230.13	2162.04
-40	230.072	2159.81
-40	230.012	2157.3
-40	229.955	2153.03
-40	229.888	2153.46
-40	229.832	2154.37
-40	229.774	2151.43
-40	229.708	2149.82
-40	229.652	2145.04
-40	229.597	2144.6
-40	229.532	2143.1
-40	229.474	2144.24
-40	229.418	2143.61
-40	229.361	2140.11
-40	229.304	2141.41
-40	229.247	2136.57
-40	229.181	2136.42
-40	229.124	2133.49
-40	229.067	2133.61
-40	229.01	2130.97
-40	228.953	2128.14
-40	228.888	2128.97
-40	228.83	2127.26
-40	228.773	2126.16
-40	228.707	2123.07
-40	228.649	2120.55
-40	228.591	2120.11
-40	228.525	2118.67
-40	228.466	2117.32
-40	228.407	2118.59
-40	228.349	2113.18
-40	228.29	2113.45
-40	228.224	2110.69
-40	228.158	2109.6
-40	228.1	2108.32
-40	228.041	2106.44
-40	227.984	2102.97
-40	227.927	2102.12
-40	227.861	2103.18
-40	227.804	2099.42
-40	227.748	2101
-40	227.691	2098.07
-40	227.634	2092.97
-40	227.576	2092.32
-40	227.512	2092.53
-40	227.455	2090.54
-40	227.397	2090.51
-40	227.34	2088.83
-40	227.282	2085.95
-40	227.225	2083.92
-40	227.16	2085.38
-40	227.102	2082.32
-40	227.047	2081.13
-40	226.988	2080.31
-40	226.93	2077.03
-40	226.865	2077.08
-40	226.805	2074.61
-40	226.748	2075.3
-40	226.691	2073.98
-40	226.634	2069.87
-40	226.576	2067.16
-40	226.509	2066.05
-40	226.453	2067.93
-40	226.396	2064.88
-40	226.338	2064.28
-40	226.28	2060.25
-40	226.222	2058.11
-40	226.156	2057.05
-40	226.099	2056.7
-40	226.041	2056.65
-40	225.973	2054.56
-40	225.914	2051.82
-40	225.855	2049.03
-40	225.789	2047.9
-40	225.73	2047.47
-40	225.674	2047.4
-40	225.617	2043.81
-40	225.559	2042.46
-40	225.501	2040.35
-40	225.436	2038.65
-40	225.38	2037.84
-40	225.322	2038.15
-40	225.265	2033.71
-40	225.207	2032.67
-40	225.151	2029.34
-40	225.086	2031.99
-40	225.029	2030.02
-40	224.972	2029.27
-40	224.914	2027.39
-40	224.858	2022.42
-40	224.792	2022.21
-40	224.727	2022.34
-40	224.669	2020.5
-40	224.611	2020.57
-40	224.553	2015.57
-40	224.495	2013.99
-40	224.43	2015.95
-40	224.373	2015.28
-40	224.315	2013.04
-40	224.258	2012.33
-40	224.2	2005.88
-40	224.142	2006.09
-40	224.077	2003.39
-40	224.019	2003.75
-40	223.961	2002.25
-40	223.904	2002.17
-40	223.846	1998.22
-40	223.789	1998.18
-40	223.723	1997.2
-40	223.666	1997.57
-40	223.605	1994
-40	223.539	1993.09
-40	223.479	1988.96
-40	223.422	1987.08
-40	223.355	1988.2
-40	223.297	1986.97
-40	223.24	1988.04
-40	223.182	1981.98
-40	223.125	1979.7
-40	223.067	1979.2
-40	223.002	1977.86
-40	222.945	1977.71
-40	222.887	1976.33
-40	222.832	1973.99
-40	222.774	1971.98
-40	222.709	1972.4
-40	222.651	1971.1
-40	222.594	1969.15
-40	222.538	1968.65
-40	222.481	1962.97
-40	222.433	1964.23
-40	222.378	1963.71
-40	222.328	1964.08
-40	222.277	1960.88
-40	222.225	1958.38
-40	222.171	1956.76
-40	222.115	1955.72
-40	222.049	1955.87
-40	221.993	1954.85
-40	221.934	1953.69
-40	221.876	1948.68
-40	221.817	1947.32
-40	221.749	1945.86
-40	221.69	1946.53
-40	221.629	1945.22
-40	221.561	1942.31
-40	221.501	1938.84
-40	221.441	1938.84
-40	221.373	1937.89
-40	221.312	1936.92
-40	221.251	1935.59
-40	221.19	1934.2
-40	221.13	1930.4
-40	221.071	1929.9
-40	221.003	1928.69
-40	220.945	1927.99
-40	220.886	1927.09
-40	220.828	1923.18
-40	220.77	1922.76
-40	220.704	1921.24
-40	220.646	1921.58
-40	220.588	1920.96
-40	220.531	1918.98
-40	220.473	1917.22
-40	220.415	1914.9
-40	220.349	1912.91
-40	220.292	1913.34
-40	220.234	1911.52
-40	220.177	1909.49
-40	220.119	1907.75
-40	220.06	1904.55
-40	219.994	1903.94
-40	219.936	1904.74
-40	219.878	1903.21
-40	219.82	1899.66
-40	219.763	1896.25
-40	219.696	1898.87
-40	219.638	1897.53
-40	219.581	1895.44
-40	219.523	1895.94
-40	219.464	1889.87
-40	219.405	1887.51
-40	219.337	1888.4
-40	219.279	1889.47
-40	219.221	1886.33
-40	219.162	1886.06
-40	219.105	1884
-40	219.048	1882.13
-40	218.982	1879.87
-40	218.926	1880.22
-40	218.869	1879.36
-40	218.804	1876.34
-40	218.747	1876.4
-40	218.689	1871.55
-40	218.623	1872.69
-40	218.567	1872.39
-40	218.51	1869.01
-40	218.452	1866.28
-40	218.395	1865.31
-40	218.337	1863.06
-40	218.273	1864.05
-40	218.214	1862.95
-40	218.157	1860.71
-40	218.099	1858.26
-40	218.041	1853.99
-40	217.984	1855.33
-40	217.918	1854.83
-40	217.86	1855.65
-40	217.803	1853.28
-40	217.745	1847.98
-40	217.688	1849.1
-40	217.621	1849.83
-40	217.565	1847.45
-40	217.507	1846.84
-40	217.449	1846.37
-40	217.392	1844.06
-40	217.334	1841.2
-40	217.268	1840.42
-40	217.211	1840.28
-40	217.152	1839.08
-40	217.094	1838.59
-40	217.036	1834.62
-40	216.977	1829.84
-40	216.91	1832.77
-40	216.852	1831.69
-40	216.793	1831.4
-40	216.727	1828.83
-40	216.669	1824.13
-40	216.612	1822.17
-40	216.547	1824.8
-40	216.489	1820.4
-40	216.432	1821.66
-40	216.375	1817.98
-40	216.32	1815.84
-40	216.262	1816.38
-40	216.197	1816.02
-40	216.14	1816.8
-40	216.083	1814.98
-40	216.026	1810.38
-40	215.969	1809.33
-40	215.903	1808.75
-40	215.846	1808.97
-40	215.789	1809.06
-40	215.731	1804.75
-40	215.674	1801.15
-40	215.617	1799.95
-40	215.551	1800.27
-40	215.493	1799.67
-40	215.436	1799.48
-40	215.378	1795.54
-40	215.321	1793.25
-40	215.255	1793.06
-40	215.189	1793.68
-40	215.131	1790.95
-40	215.074	1791.53
-40	215.016	1785.26
-40	214.958	1784.14
-40	214.893	1784.7
-40	214.835	1784.82
-40	214.778	1785.99
-40	214.72	1785.13
-40	214.662	1780.25
-40	214.604	1778.03
-40	214.539	1776.64
-40	214.48	1777.02
-40	214.423	1777.75
-40	214.365	1773.29
-40	214.308	1769.63
-40	214.25	1769.59
-40	214.185	1772.34
-40	214.127	1767.93
-40	214.07	1768.56
-40	214.012	1765.77
-40	213.954	1762.29
-40	213.885	1762.15
-40	213.827	1761.01
-40	213.768	1761.57
-40	213.701	1759.72
-40	213.643	1755.63
-40	213.586	1755.74
-40	213.52	1757.28
-40	213.463	1755.28
-40	213.406	1754.33
-40	213.35	1749.83
-40	213.293	1745.97
-40	213.227	1749.04
-40	213.17	1748.13
-40	213.113	1746.72
-40	213.056	1745.76
-40	212.998	1741.18
-40	212.942	1740.61
-40	212.877	1741.59
-40	212.82	1741.17
-40	212.763	1741.76
-40	212.706	1738.25
-40	212.649	1733.87
-40	212.591	1732.05
-40	212.525	1732.83
-40	212.468	1733.51
-40	212.41	1730.82
-40	212.353	1728.07
-40	212.294	1729.35
-40	212.238	1724.63
-40	212.172	1725.18
-40	212.115	1722.64
-40	212.057	1724.72
-40	212	1719.87
-40	211.942	1717.67
-40	211.876	1719.43
-40	211.818	1718.16
-40	211.759	1716.4
-40	211.7	1717.17
-40	211.64	1714.54
-40	211.582	1709.7
-40	211.516	1712.01
-40	211.458	1711.46
-40	211.4	1709.17
-40	211.335	1705.68
-40	211.277	1704.01
-40	211.22	1701.21
-40	211.156	1703.52
-40	211.098	1702.37
-40	211.042	1701.66
-40	210.984	1698.02
-40	210.928	1694.64
-40	210.872	1694.6
-40	210.805	1695.63
-40	210.749	1694.29
-40	210.692	1695.09
-40	210.634	1691.06
-40	210.577	1687.95
-40	210.519	1686.54
-40	210.454	1687.46
-40	210.396	1687
-40	210.33	1687.05
-40	210.272	1686.25
-40	210.215	1685.65
-40	210.157	1679.55
-40	210.1	1678.67
-40	210.043	1679.27
-40	209.978	1677.5
-40	209.92	1676.94
-40	209.863	1676.27
-40	209.806	1674.17
-40	209.749	1670.57
-40	209.684	1672.74
-40	209.626	1670.62
-40	209.568	1671.6
-40	209.512	1666.56
-40	209.453	1664.45
-40	209.394	1662.59
-40	209.326	1661.53
-40	209.267	1663.21
-40	209.208	1661.14
-40	209.15	1658.34
-40	209.092	1657.57
-40	209.026	1656.99
-40	208.969	1657.68
-40	208.911	1656.18
-40	208.854	1654.97
-40	208.796	1651.21
-40	208.739	1650.93
-40	208.674	1651.94
-40	208.617	1649.78
-40	208.56	1649.78
-40	208.503	1648.01
-40	208.446	1644.76
-40	208.39	1642.78
-40	208.324	1642.88
-40	208.267	1643.49
-40	208.209	1642.11
-40	208.152	1638.52
-40	208.094	1635.69
-40	208.037	1631.91
-40	207.971	1634.25
-40	207.914	1634.14
-40	207.856	1632.91
-40	207.799	1629.08
-40	207.741	1629.75
-40	207.684	1626.55
-40	207.618	1626.58
-40	207.561	1628.49
-40	207.502	1627.95
-40	207.445	1620.23
-40	207.387	1620.25
-40	207.321	1621.62
-40	207.262	1621.95
-40	207.204	1620.07
-40	207.145	1620.68
-40	207.086	1616.12
-40	207.027	1614.8
-40	206.96	1613.89
-40	206.902	1612.84
-40	206.844	1613.09
-40	206.786	1612.44
-40	206.728	1608.47
-40	206.671	1606.37
-40	206.606	1605.91
-40	206.548	1608.29
-40	206.492	1604.61
-40	206.435	1601.45
-40	206.378	1601.02
-40	206.313	1602.8
-40	206.256	1600.51
-40	206.199	1600.49
-40	206.142	1599.19
-40	206.086	1595.96
-40	206.029	1593.35
-40	205.963	1594.07
-40	205.906	1594.64
-40	205.849	1594.25
-40	205.784	1592.32
-40	205.726	1587.97
-40	205.668	1588.85
-40	205.602	1585.37
-40	205.545	1586.39
-40	205.487	1586.59
-40	205.431	1582.74
-40	205.373	1582.33
-40	205.314	1577.48
-40	205.247	1578.28
-40	205.19	1579.51
-40	205.132	1578.36
-40	205.074	1575.65
-40	205.018	1574.9
-40	204.951	1574.28
-40	204.893	1574.52
-40	204.835	1572.68
-40	204.769	1570.23
-40	204.712	1568.3
-40	204.645	1566.76
-40	204.588	1566.17
-40	204.529	1565.79
-40	204.47	1563.82
-40	204.411	1562.9
-40	204.353	1560.1
-40	204.286	1559.13
-40	204.228	1560.8
-40	204.17	1560.93
-40	204.114	1555.73
-40	204.056	1552.98
-40	203.998	1554.04
-40	203.934	1552.4
-40	203.875	1553.31
-40	203.818	1552.9
-40	203.761	1549.9
-40	203.704	1546.94
-40	203.647	1545.98
-40	203.582	1545.28
-40	203.525	1547.25
-40	203.468	1544.99
-40	203.411	1541.06
-40	203.354	1539.77
-40	203.288	1541.84
-40	203.231	1542.11
-40	203.173	1540.39
-40	203.116	1538.6
-40	203.058	1535.5
-40	203.002	1533.43
-40	202.935	1534.92
-40	202.878	1535.7
-40	202.82	1534.24
-40	202.762	1533.21
-40	202.705	1531.63
-40	202.647	1527.78
-40	202.582	1527.39
-40	202.524	1527.26
-40	202.466	1527.33
-40	202.401	1525.29
-40	202.343	1521.05
-40	202.285	1518.94
-40	202.219	1519.11
-40	202.162	1520.93
-40	202.103	1520.5
-40	202.044	1518.92
-40	201.986	1515.25
-40	201.927	1513.79
-40	201.859	1514.18
-40	201.801	1514.66
-40	201.743	1514.38
-40	201.685	1510.17
-40	201.628	1510.59
-40	201.562	1506.72
-40	201.504	1508.74
-40	201.447	1508.68
-40	201.39	1505.66
-40	201.332	1503.01
-40	201.275	1503.33
-40	201.21	1502.25
-40	201.154	1501.27
-40	201.098	1502.61
-40	201.04	1497.93
-40	200.983	1497.79
-40	200.925	1497.53
-40	200.86	1494.86
-40	200.803	1494.56
-40	200.746	1495.35
-40	200.689	1491.77
-40	200.632	1492.6
-40	200.567	1491.6
-40	200.508	1489.08
-40	200.453	1490.03
-40	200.397	1492.17
-40	200.338	1486.91
-40	200.28	1484.85
-40	200.214	1483.93
-40	200.155	1483.67
-40	200.096	1484.72
-40	200.037	1481.88
-40	199.98	1480.1
-40	199.924	1479.8
-40	199.859	1477.04
-40	199.802	1478.7
-40	199.746	1477.89
-40	199.688	1475.3
-40	199.63	1473.7
-40	199.572	1472.27
-40	199.508	1471.15
-40	199.45	1471.83
-40	199.393	1470.44
-40	199.334	1467.96
-40	199.276	1467.78
-40	199.209	1467.93
-40	199.151	1466.78
-40	199.091	1464.47
-40	199.033	1464.52
-40	198.976	1463.19
-40	198.918	1461.3
-40	198.852	1459.72
-40	198.795	1460.26
-40	198.738	1460.83
-40	198.68	1458.57
-40	198.623	1455.58
-40	198.566	1454.86
-40	198.498	1455.44
-40	198.441	1453.33
-40	198.385	1455.19
-40	198.325	1450.79
-40	198.269	1450.35
-40	198.203	1453.11
-40	198.146	1447.47
-40	198.089	1449.41
-40	198.032	1447.61
-40	197.974	1446.38
-40	197.919	1444.49
-40	197.855	1445.07
-40	197.797	1444.7
-40	197.74	1441.39
-40	197.682	1443.1
-40	197.625	1439.7
-40	197.568	1439.09
-40	197.502	1437.37
-40	197.444	1438.25
-40	197.386	1437.33
-40	197.329	1435.46
-40	197.271	1436.78
-40	197.214	1431.12
-40	197.147	1431.6
-40	197.09	1432.92
-40	197.032	1432.39
-40	196.972	1428.91
-40	196.914	1428.11
-40	196.85	1427.95
-40	196.784	1426.9
-40	196.726	1425.72
-40	196.668	1426.36
-40	196.611	1421.74
-40	196.551	1419.57
-40	196.484	1419.41
-40	196.425	1420.73
-40	196.366	1418.54
-40	196.308	1418.31
-40	196.251	1417.18
-40	196.185	1416.3
-40	196.119	1415.73
-40	196.062	1413.81
-40	196.004	1414.16
-40	195.948	1410.8
-40	195.892	1409.47
-40	195.826	1411.89
-40	195.769	1408.18
-40	195.712	1408.18
-40	195.655	1409.88
-40	195.598	1406.03
-40	195.541	1404.85
-40	195.476	1404.94
-40	195.419	1405.86
-40	195.361	1402.7
-40	195.304	1402.62
-40	195.248	1401.56
-40	195.189	1400.17
-40	195.125	1398.03
-40	195.067	1399.31
-40	195.009	1397.34
-40	194.951	1397.09
-40	194.893	1395.01
-40	194.828	1394.95
-40	194.77	1393.27
-40	194.712	1393.09
-40	194.655	1392.59
-40	194.597	1391.46
-40	194.54	1390.41
-40	194.474	1389.97
-40	194.417	1388.43
-40	194.359	1388.76
-40	194.301	1387.01
-40	194.243	1383.6
-40	194.184	1383.88
-40	194.119	1383.77
-40	194.061	1383.27
-40	194.003	1382.42
-40	193.945	1381.03
-40	193.886	1380.41
-40	193.819	1380.04
-40	193.761	1378.2
-40	193.703	1376.23
-40	193.636	1374.96
-40	193.579	1372.85
-40	193.521	1371.12
-40	193.456	1371.2
-40	193.398	1370.95
-40	193.341	1372.73
-40	193.284	1368.07
-40	193.226	1369.46
-40	193.17	1365.9
-40	193.105	1368.53
-40	193.048	1369.1
-40	192.991	1367.58
-40	192.934	1363.75
-40	192.877	1363.87
-40	192.812	1363.21
-40	192.753	1361.06
-40	192.696	1362.52
-40	192.638	1363.68
-40	192.582	1359.59
-40	192.525	1360
-40	192.46	1358.25
-40	192.402	1357.22
-40	192.345	1357.14
-40	192.287	1355.46
-40	192.23	1353.7
-40	192.172	1352.93
-40	192.107	1351.39
-40	192.049	1354.05
-40	191.992	1351.56
-40	191.935	1350.58
-40	191.877	1348.4
-40	191.819	1347.57
-40	191.754	1346.56
-40	191.696	1344.9
-40	191.639	1343.66
-40	191.581	1343.52
-40	191.523	1344.38
-40	191.457	1342.74
-40	191.399	1342.2
-40	191.342	1341.47
-40	191.283	1342.39
-40	191.227	1337.87
-40	191.169	1337.02
-40	191.101	1336.4
-40	191.043	1337.35
-40	190.983	1336.9
-40	190.925	1334.08
-40	190.866	1332.82
-40	190.799	1332.22
-40	190.741	1331.41
-40	190.683	1330.67
-40	190.626	1329.36
-40	190.57	1329.75
-40	190.512	1327.57
-40	190.447	1328.23
-40	190.39	1327.45
-40	190.333	1327.32
-40	190.277	1323.67
-40	190.219	1323.51
-40	190.162	1324.39
-40	190.098	1321.93
-40	190.041	1321.84
-40	189.983	1321.89
-40	189.926	1320.12
-40	189.869	1317.7
-40	189.812	1317.07
-40	189.747	1316.45
-40	189.689	1316.35
-40	189.632	1315.29
-40	189.574	1313.63
-40	189.516	1311.81
-40	189.451	1311.26
-40	189.394	1311.19
-40	189.336	1311.77
-40	189.279	1309.86
-40	189.221	1308.89
-40	189.164	1309.02
-40	189.098	1306.7
-40	189.04	1307.43
-40	188.982	1307.56
-40	188.925	1305.59
-40	188.867	1305.72
-40	188.802	1302.99
-40	188.743	1303.38
-40	188.686	1305.78
-40	188.629	1301.74
-40	188.57	1300.88
-40	188.513	1300.52
-40	188.447	1298.56
-40	188.389	1299.6
-40	188.331	1299.5
-40	188.273	1297.14
-40	188.215	1294.26
-40	188.156	1293.3
-40	188.089	1294.33
-40	188.03	1293.99
-40	187.971	1292.48
-40	187.913	1290.27
-40	187.855	1290.86
-40	187.789	1290.27
-40	187.732	1290.33
-40	187.674	1288.56
-40	187.617	1287.61
-40	187.56	1287.4
-40	187.503	1286.18
-40	187.438	1283.5
-40	187.381	1283.52
-40	187.324	1284.54
-40	187.267	1282.72
-40	187.21	1280.76
-40	187.152	1280.83
-40	187.088	1280.71
-40	187.031	1280.16
-40	186.973	1279.26
-40	186.916	1277.77
-40	186.859	1276.39
-40	186.795	1277.49
-40	186.737	1275.78
-40	186.68	1275.67
-40	186.622	1275.92
-40	186.565	1272.77
-40	186.507	1271.52
-40	186.442	1272
-40	186.384	1272.98
-40	186.327	1272.74
-40	186.27	1271.07
-40	186.213	1268.66
-40	186.155	1267.39
-40	186.089	1269.25
-40	186.032	1267.61
-40	185.974	1267.15
-40	185.916	1263.5
-40	185.859	1264.26
-40	185.793	1263.71
-40	185.727	1264.2
-40	185.669	1262.51
-40	185.611	1261.47
-40	185.553	1263.86
-40	185.497	1259.26
-40	185.431	1262.05
-40	185.373	1259.02
-40	185.314	1257.92
-40	185.248	1258.5
-40	185.19	1258.17
-40	185.131	1254.45
-40	185.065	1254.28
-40	185.007	1252.91
-40	184.948	1253.28
-40	184.891	1251.9
-40	184.832	1251.55
-40	184.775	1248.68
-40	184.708	1249.1
-40	184.651	1248.88
-40	184.594	1249.1
-40	184.537	1246.58
-40	184.48	1245.96
-40	184.423	1245.09
-40	184.358	1244.19
-40	184.3	1246.34
-40	184.243	1244.32
-40	184.187	1244.02
-40	184.13	1242.43
-40	184.065	1242.38
-40	184.007	1240.32
-40	183.951	1241.22
-40	183.893	1240.09
-40	183.835	1239.24
-40	183.778	1237.6
-40	183.711	1237.4
-40	183.654	1239.57
-40	183.596	1235.38
-40	183.539	1236.23
-40	183.481	1234.33
-40	183.423	1235.51
-40	183.358	1235.31
-40	183.301	1232.69
-40	183.243	1233.58
-40	183.185	1233.73
-40	183.127	1230.82
-40	183.069	1231.17
-40	183.001	1230.16
-40	182.943	1230.3
-40	182.885	1228.08
-40	182.827	1227.42
-40	182.769	1227.61
-40	182.711	1225.1
-40	182.646	1223.61
-40	182.588	1225.22
-40	182.529	1223.69
-40	182.471	1223.39
-40	182.414	1222.41
-40	182.349	1222.19
-40	182.283	1220.4
-40	182.226	1220.43
-40	182.168	1222.17
-40	182.112	1217.53
-40	182.055	1216.49
-40	181.99	1217.34
-40	181.933	1215.07
-40	181.876	1214.71
-40	181.819	1215.39
-40	181.762	1215.53
-40	181.697	1213.16
[truncated: 872,801+ more rows]

## Sheet: Fig.4e
Temperature (K)	Dielectric response at 0 V	Dielectric response at 10 V	Dielectric response at 20 V	Dielectric response at 30 V	Dielectric response at 40 V
299.969	2164.9	2148.25	2109.91	2058.66	1993.3
299.968	2163.92	2145.54	2107.2	2054.94	1988.64
299.956	2162.68	2147.24	2106.14	2054.45	1989.6
299.927	2163.75	2146.61	2106.43	2054.35	1988.16
299.888	2164.02	2147.57	2109.09	2054.86	1988.2
299.839	2165.51	2150.1	2109.51	2056.9	1989.6
299.782	2167.54	2148.99	2108.3	2055.98	1991.69
299.718	2165.95	2150.05	2111.02	2055.97	1990.62
299.641	2167.5	2151.42	2110.76	2059.47	1992.6
299.573	2170.92	2153.6	2113.1	2058.7	1993.75
299.503	2171.61	2154.89	2115.01	2060.99	1993.81
299.434	2175.4	2155.66	2117.35	2063.53	1996.84
299.365	2175.35	2158.47	2117.08	2064.01	1996.35
299.289	2177.17	2161.36	2120.55	2066.01	1996.7
299.222	2180.99	2161.02	2121.94	2067.08	1997.09
299.156	2183.69	2163.59	2123.48	2068.33	2001.1
299.09	2185.3	2165.15	2124.74	2071.91	2001.75
299.026	2186.48	2168.99	2128.42	2073.11	2004.7
298.961	2189.23	2171.14	2130.43	2073.73	2004.77
298.893	2190.56	2170.57	2130.47	2075.3	2004.2
298.835	2190.72	2172.6	2132.7	2075.67	2007.68
298.776	2193.4	2173.93	2133.32	2077.57	2007.15
298.714	2196.16	2175.93	2135.71	2077.09	2008.45
298.653	2196.96	2181.17	2137.16	2080.67	2009.54
298.59	2200.72	2180.23	2139.59	2079.94	2010.81
298.52	2198.98	2181.79	2140.67	2081.69	2011.98
298.457	2202.7	2184.31	2142.24	2082.57	2012.18
298.394	2205.2	2186.73	2143.74	2083.84	2014.44
298.332	2204.88	2186.28	2145.14	2085.43	2016.35
298.27	2208.21	2187.35	2147.75	2086.26	2017.16
298.211	2208.49	2191.15	2147.47	2088.46	2017.03
298.143	2210.91	2191.95	2149.9	2093.05	2018.2
298.084	2212.1	2192.51	2149.56	2091.13	2019.79
298.025	2214.72	2197.47	2150.71	2090.88	2020.95
297.966	2215.83	2198.42	2154.35	2093.59	2021.18
297.909	2217.52	2200.82	2156.08	2093.09	2023.76
297.851	2220.11	2199.37	2158.97	2096.62	2023.46
297.787	2221.88	2201.86	2158.27	2097.73	2026.55
297.73	2223.81	2203.17	2160.22	2098.71	2025.89
297.671	2225.57	2206.12	2161.71	2100.95	2027.11
297.614	2225.47	2206.49	2164.1	2102.31	2028.3
297.556	2230.09	2208.4	2165.21	2103.27	2027.88
297.497	2230.49	2210.22	2166.28	2104.04	2029.66
297.426	2233.39	2213.35	2166.41	2107.23	2031.8
297.365	2236.68	2215.85	2170.27	2108.33	2033.98
297.306	2237.08	2216.56	2173.76	2112.49	2035.26
297.246	2237.52	2220.89	2173.93	2113.41	2037.61
297.19	2242.84	2221.9	2175	2112.19	2038.47
297.125	2243.57	2223.99	2178.42	2113.54	2038.71
297.068	2244.14	2222.86	2178.14	2114.88	2038.57
297.012	2247.77	2226.51	2180.09	2117.58	2039.09
296.957	2247.81	2227.81	2179.35	2117.41	2040.57
296.898	2250.3	2229.81	2183.78	2121.23	2041.92
296.842	2251.4	2230.48	2183.5	2120.9	2043.61
296.776	2254.83	2232.82	2186.32	2121.56	2043.33
296.717	2262.25	2241.75	2194.15	2129.3	2050.27
296.659	2262.83	2245.27	2195.62	2131.03	2052.68
296.601	2268.45	2245.17	2197.89	2131.3	2054.73
296.543	2270.31	2248.56	2199.99	2134.88	2058.6
296.486	2268.61	2247.19	2201.04	2135.62	2057.64
296.418	2271.97	2251.25	2205.4	2138.41	2059.51
296.36	2275.13	2252.92	2205.39	2140.2	2057.91
296.301	2277.42	2256.23	2207.33	2140.04	2062.95
296.243	2279.39	2256.23	2208.92	2142.28	2063.5
296.186	2280.59	2258.74	2210.84	2144.01	2064.92
296.12	2317.27	2293.54	2245.36	2177.89	2065.48
296.064	2318.3	2296.41	2246.22	2180.04	2097.62
296.008	2317.59	2297.83	2247.58	2179.77	2100.62
295.952	2322.01	2298.46	2249.91	2181.66	2099.48
295.894	2323.64	2300.55	2252.35	2185.76	2103.69
295.839	2325.67	2307.06	2252.99	2184.38	2103.68
295.775	2327.49	2306.46	2254.62	2186.46	2104.28
295.717	2328.26	2306.2	2255.6	2185.53	2105.68
295.661	2330.06	2310.73	2258.64	2189.28	2106.41
295.604	2332.47	2310.91	2259.92	2189.87	2107.62
295.545	2335.05	2312.84	2263.12	2191.57	2108.54
295.488	2338.95	2314.97	2263.81	2193.54	2111.32
295.422	2339.52	2317.05	2264.6	2194.72	2110.35
295.364	2340.32	2318.74	2265.42	2199.22	2114.83
295.306	2344.14	2319.49	2266.94	2198.15	2112.55
295.248	2346.25	2322.59	2270.85	2203.08	2116.76
295.19	2348.83	2322.87	2273.14	2200.96	2117.07
295.124	2351.31	2326.34	2272.88	2202.68	2118.6
295.067	2352.66	2329.78	2274.52	2204.68	2118.05
295.008	2353.83	2331.28	2278.14	2207.11	2121.26
294.951	2357.65	2331.91	2277.99	2208.08	2121.31
294.893	2361.06	2336.92	2282.67	2211.18	2123.29
294.835	2359.31	2337.33	2285.04	2210.33	2124.39
294.769	2361.01	2338.74	2283.55	2211.67	2126.13
294.714	2365.62	2340.5	2287.16	2211.74	2126.9
294.651	2366.8	2345.05	2288.23	2214.81	2130.07
294.59	2371.84	2345.69	2292.45	2216.89	2130.08
294.529	2373.25	2348.65	2294.58	2219.78	2131.29
294.468	2376.93	2352.01	2296.43	2222.55	2134.34
294.4	2378.31	2352.87	2299.11	2222.45	2136.78
294.342	2381.59	2355.74	2300.03	2224.86	2136.74
294.286	2383.43	2357.73	2299.86	2227.42	2137.93
294.229	2385.65	2360.08	2304.98	2227.92	2136.9
294.173	2386.23	2361.94	2305.62	2228.58	2140.58
294.116	2390.99	2364.8	2308.98	2230.97	2141.5
294.053	2393.02	2368.52	2311.91	2233.44	2144.13
293.997	2396.34	2371.9	2313.15	2236.15	2145.25
293.94	2395.78	2370.83	2314.12	2236.25	2147.37
293.884	2399.4	2373.81	2316.39	2238.2	2147.91
293.828	2402.77	2376.53	2317.79	2239.46	2147.48
293.771	2404.48	2380.09	2318.99	2242.01	2149.79
293.706	2406.19	2380	2320.84	2244.38	2151.2
293.65	2409.74	2384.35	2323.19	2244.94	2154.68
293.593	2409.9	2385	2324.45	2246.86	2155.54
293.536	2412.13	2386.5	2327.99	2249.55	2155.95
293.479	2414.71	2387.56	2327.85	2249.96	2157.95
293.413	2418.49	2390.23	2332	2250.45	2156.43
293.357	2419.11	2391.63	2331.73	2252.14	2157.33
293.297	2422.4	2394.46	2336.05	2255.01	2160.22
293.235	2424.26	2398.08	2337.68	2256.72	2161.94
293.176	2427.46	2400.84	2341.44	2260.06	2163.7
293.117	2430.22	2401.95	2343.78	2259.46	2166.48
293.051	2431.26	2405.98	2344.15	2260.54	2165.05
292.992	2435.36	2408.35	2345.02	2260.74	2165.72
292.933	2439.46	2411.33	2349.59	2265.39	2168.11
292.877	2439.96	2410.73	2352.13	2266.99	2171.25
292.819	2443.3	2414.05	2353.95	2268.73	2172.19
292.763	2443.26	2417.57	2354.37	2270.02	2173.02
292.699	2446.75	2417.14	2357.15	2270.96	2175.22
292.643	2448.7	2420.45	2357.43	2274.22	2174.65
292.587	2451.92	2423.93	2361.83	2275.15	2177.56
292.531	2452.86	2424.53	2362.41	2277.27	2175.62
292.474	2457.4	2427.6	2363.48	2277.66	2179.46
292.409	2457.97	2430.37	2365.72	2279.69	2181.51
292.353	2461.85	2429.8	2367.8	2281.77	2180.8
292.296	2462.19	2433.08	2368.3	2282.57	2182.31
292.238	2465.33	2436.82	2369.11	2285.6	2181.92
292.181	2467.89	2437.82	2372.07	2286.73	2187.28
292.124	2470	2441.03	2375.21	2287.72	2187.35
292.058	2471.9	2444.92	2378.21	2291.38	2188.36
292.002	2474.4	2446.01	2378.71	2292.31	2189.5
291.944	2477.44	2447.07	2381.07	2292.67	2190.72
291.876	2479.57	2451.22	2384.5	2295.45	2192.13
291.815	2484.25	2453.47	2387.78	2299.56	2195.44
291.755	2488.91	2457.1	2388.53	2301.14	2197.06
291.686	2490.57	2458.21	2390.18	2303.16	2195.82
291.627	2490.84	2461.78	2394.13	2304.7	2199.63
291.568	2494.81	2463.83	2395.06	2306.76	2199.78
291.509	2498.03	2465.95	2398.05	2306.89	2203.9
291.453	2498.64	2467.87	2402.52	2308.27	2205.62
291.396	2502.23	2470.92	2402.1	2311.25	2205.56
291.331	2505.63	2472.38	2404.83	2312.89	2206.74
291.275	2506.95	2476.55	2406.09	2312.94	2205.67
291.219	2511.9	2477.88	2409.14	2316.82	2208.16
291.163	2513.96	2480.38	2411.77	2318.22	2211.32
291.106	2516.04	2483.88	2412.67	2319.15	2211.64
291.051	2518.29	2485.66	2415.4	2320.93	2212.76
290.985	2519.36	2485.09	2415.25	2323.03	2213.29
290.929	2522.75	2489.05	2419.87	2325.12	2214.16
290.872	2525.92	2493.25	2422.23	2323.22	2216.79
290.814	2528.81	2496.41	2424.32	2327.94	2219.94
290.757	2531.9	2497.48	2426.77	2329.77	2220.76
290.692	2532.11	2500.72	2429.71	2330.36	2221.1
290.634	2535.4	2502.05	2429.93	2333.71	2221.98
290.576	2538.42	2503.65	2431.86	2335.29	2222.88
290.511	2542.55	2507.4	2434.25	2336.37	2224.88
290.454	2544.99	2510.73	2438.51	2339.54	2226.51
290.393	2547.96	2516.27	2440.75	2338.87	2229.2
290.326	2550.14	2515.69	2442.97	2344.37	2230.43
290.266	2553.65	2517.54	2444.82	2344.59	2232.85
290.208	2555.36	2522.34	2447.18	2346.74	2232.38
290.149	2561.27	2526.62	2449.76	2350.04	2235.48
290.091	2561.91	2528.09	2453.94	2353.12	2235.16
290.033	2564.47	2532.14	2455.15	2355.2	2239.19
289.967	2568.49	2534.66	2457.92	2355.9	2240.14
289.911	2572.58	2536.23	2460.37	2357.18	2242.28
289.853	2577.08	2540.49	2464.5	2361	2246.93
289.798	2581.69	2543.51	2468	2365.89	2247.71
289.74	2582.52	2547.24	2470.39	2368.13	2249.89
289.677	2585.33	2550.05	2471.28	2366.86	2249.23
289.621	2588.6	2553.93	2473.86	2368.35	2251
289.563	2591.61	2554.51	2476.31	2371.53	2252.94
289.506	2593.93	2557.67	2475.14	2374.83	2254.08
289.449	2596.92	2558.88	2480.01	2374.37	2254.44
289.392	2599.43	2561.03	2481.87	2377.73	2256.94
289.326	2601.61	2564.54	2484.7	2378.31	2256.77
289.27	2604.54	2566.17	2485.07	2379.72	2260.53
289.212	2608.43	2569.44	2488.82	2381.35	2260.49
289.146	2611.76	2573.67	2489.3	2385.95	2260.9
289.088	2614.03	2576.76	2492.63	2388.29	2265.38
289.031	2618.03	2578.07	2496.25	2388.3	2266.36
288.965	2619.58	2582.55	2500.1	2389.36	2266.84
288.908	2622.27	2583.53	2498.89	2392.59	2267.96
288.851	2626.6	2585.72	2502.42	2394.04	2270.9
288.791	2630.75	2590.98	2506.76	2397.03	2273.58
288.731	2632.13	2592.47	2510.19	2401.49	2274.23
288.671	2635.89	2595.14	2513.26	2401.43	2275.67
288.603	2640.33	2598.54	2514.46	2402.11	2277.01
288.544	2641.23	2603.59	2515.58	2403.2	2279.35
288.485	2643.66	2602.88	2519.04	2406.19	2281.08
288.428	2648.07	2608.91	2523.37	2408.71	2281.09
288.371	2652.27	2610.92	2523.78	2410.71	2285.81
288.305	2655.19	2613.17	2529.63	2412.92	2286
288.25	2656.69	2615.6	2528.63	2413.54	2285.26
288.194	2661.2	2618.68	2530.69	2417.08	2286.58
288.129	2662.44	2621.99	2532.61	2418.63	2288.45
288.073	2667.66	2625.3	2535.47	2421.57	2288.74
288.015	2668.22	2630.25	2538.61	2423.61	2292.61
287.951	2672.56	2630.19	2542.13	2423.93	2293.18
287.894	2676.02	2632.16	2544.87	2427.25	2294.28
287.836	2677.77	2636.94	2545.57	2428.02	2296
287.779	2681	2638.07	2546.56	2430.35	2297.96
287.721	2683.42	2641.74	2549.74	2432.43	2299
287.654	2689.46	2646.86	2553.44	2433.19	2301.23
287.595	2693.58	2648.51	2556	2434.44	2299.38
287.536	2694.5	2651.52	2556.92	2438.08	2304.07
287.477	2698.02	2655.14	2559.8	2440.78	2305.87
287.418	2704.3	2660.48	2566.56	2444.94	2309.55
287.361	2706.32	2661.8	2568.62	2448.21	2308.78
287.296	2708.95	2664.5	2568.82	2447.3	2310.03
287.239	2711.4	2667.79	2571.11	2450.1	2311.82
287.183	2715.34	2671.13	2575.5	2449.66	2312.39
287.126	2718.14	2672.26	2577.56	2453	2314.34
287.069	2720.58	2675.23	2578.09	2453.24	2314.25
287.004	2724.36	2679.63	2581.05	2457.49	2316.88
286.947	2728.25	2680.36	2584.26	2459.89	2318.34
286.89	2730.53	2684.93	2585.3	2460.43	2321.25
286.834	2733.57	2686.63	2588.27	2460.85	2321.36
286.777	2737.64	2690.22	2593.67	2465.38	2322.6
286.72	2740.45	2692.9	2595	2466.23	2327.34
286.654	2744.8	2696.98	2598.4	2467.87	2326.31
286.597	2747.11	2700.58	2600.02	2470.03	2326.8
286.538	2751.04	2703.4	2601.09	2470.96	2327.42
286.48	2753.44	2707.24	2605.06	2476.87	2331.75
286.42	2759.16	2710.76	2610.36	2478	2334.58
286.359	2762.21	2713.45	2611.32	2479.98	2333.72
286.292	2765.81	2716.96	2615	2482.29	2336
286.232	2768.94	2720.37	2615.22	2484.1	2336.93
286.173	2773.9	2723.28	2620.02	2485.41	2338.64
286.116	2776.47	2727.15	2621.76	2490.51	2340.73
286.058	2780.48	2728.81	2624.63	2492.95	2344.19
285.993	2781.23	2732.5	2627.59	2492.79	2344.53
285.936	2787.47	2734.81	2629.68	2496.61	2346.19
285.881	2789.26	2739.49	2632.15	2499.13	2348.14
285.824	2792.78	2740.51	2635.17	2498.2	2349.15
285.769	2797.17	2745	2638.48	2500	2352.06
285.712	2798.39	2748.65	2641.91	2502.53	2351.12
285.647	2803.48	2754.01	2643.28	2504.23	2352.93
285.591	2806.18	2754.11	2645.15	2505.6	2355.6
285.534	2807.33	2757.61	2646.4	2507.58	2354.9
285.469	2813.37	2760.66	2649.16	2510.51	2358.2
285.412	2820.12	2766.76	2654.1	2513.81	2361.45
285.355	2821.5	2767.71	2655.1	2516.36	2361.69
285.29	2824.69	2771.28	2659.78	2517.17	2361.01
285.232	2826.27	2775.8	2662.53	2520.28	2363.38
285.174	2830.39	2778.16	2663.04	2522.51	2364.14
285.12	2835.5	2783.21	2668.58	2523.97	2366.81
285.061	2835.37	2784.68	2669.86	2524.7	2370.94
285.004	2844.04	2788.03	2675.42	2529.83	2368.96
284.936	2845.64	2791.86	2675.51	2529.57	2371.53
284.879	2849.13	2793.07	2677.52	2532.81	2372.8
284.821	2854.11	2798.05	2680.31	2532.65	2374.92
284.764	2855.62	2801.38	2683.7	2536.12	2376.66
284.705	2860.59	2805.32	2686.97	2538.88	2378.53
284.636	2865.86	2809.36	2690.22	2540.05	2379.61
284.576	2869.24	2810.55	2692.02	2543.99	2379.4
284.516	2873.01	2816.1	2696.11	2544.69	2383.27
284.457	2877.32	2820.97	2701.42	2548.54	2384.85
284.398	2883.4	2824.67	2704.24	2551.3	2388.09
284.34	2885.63	2827.5	2707.85	2553.7	2388.42
284.274	2890.52	2830.84	2708.96	2554.95	2390.26
284.217	2891.8	2834.55	2709.99	2555.92	2391.78
284.161	2896.97	2836.85	2713.41	2557.65	2394.13
284.104	2899.96	2841.03	2715.41	2561.23	2393.09
284.048	2903.32	2845.14	2719.93	2564.64	2397.57
283.992	2906.15	2849.68	2722.42	2565.95	2399.26
283.929	2912.05	2850.48	2724.66	2567.35	2398.45
283.872	2912.87	2855.73	2726.81	2569.18	2399.97
283.815	2918.96	2858.2	2727.59	2571.8	2401.46
283.758	2924.43	2862.74	2733.94	2576.63	2404.12
283.701	2926.77	2864.7	2735.42	2576.58	2404.07
283.637	2929.82	2868.23	2738.92	2578.09	2405.65
283.579	2934.27	2871.16	2739.18	2581.44	2408.1
283.522	2939.17	2873.27	2745.72	2582.71	2408.57
283.464	2940.81	2879.4	2745.65	2583.32	2411.01
283.406	2944.83	2881.73	2751.16	2586.69	2413.97
283.35	2951.07	2886.12	2754.69	2589.73	2414.99
283.283	2952.68	2889.62	2756.2	2590.87	2415.02
283.225	2957.36	2892.75	2759.07	2595.29	2415.26
283.167	2962.22	2896.17	2762.38	2594.3	2419.52
283.108	2965.27	2898.93	2764.69	2598.64	2419.38
283.051	2968.85	2904.07	2768.01	2600.46	2423.3
282.992	2975.83	2909.5	2771.07	2603.82	2424.14
282.924	2979.76	2913.1	2774.85	2606.2	2424.93
282.864	2985.15	2914.54	2776.91	2606.38	2426.37
282.806	2988.62	2921.71	2782.15	2609.42	2428.76
282.748	2990.69	2924.72	2786.23	2615.56	2432.49
282.689	2997.23	2927.6	2785.67	2615.23	2432.54
282.632	3000.64	2932.21	2792.01	2618.37	2435.96
282.566	3004.64	2936.93	2792.69	2619.6	2436.22
282.509	3008.97	2940.94	2794.76	2620.33	2436.31
282.453	3012.9	2944.76	2798.08	2621.58	2437.14
282.395	3018.01	2948.1	2801.78	2624.45	2441.08
282.339	3021.51	2950.8	2807.39	2629.03	2441.17
282.274	3026.34	2954.82	2808.56	2630.82	2442.79
282.219	3028.76	2957.55	2811.44	2631.44	2444.38
282.161	3031.89	2960.83	2811.7	2633.89	2444.07
282.105	3037.3	2965.61	2816.14	2638.05	2445.18
282.048	3040.26	2968.02	2820.99	2637.49	2449.05
281.991	3045.86	2973.11	2823.44	2640.92	2451.39
281.926	3049.29	2976.28	2827.96	2644.45	2451.58
281.869	3053.74	2980.6	2828.43	2643.93	2452.94
281.811	3057.53	2982.11	2831.6	2647.78	2452.54
281.753	3060.44	2985.55	2833.77	2648.45	2455.99
281.696	3064	2990.27	2837.24	2651.44	2457.54
281.639	3070.79	2997.15	2842.64	2655.34	2459.31
281.573	3073.45	3000.11	2846.59	2656.28	2460.12
281.516	3078.68	3002.23	2846.82	2658.4	2462.8
281.459	3082.77	3005.47	2850.23	2660.55	2464.14
281.401	3089.06	3011.96	2854.63	2664.64	2465.44
281.343	3093.94	3015.57	2856.15	2666.08	2468.8
281.285	3095.85	3019.04	2862.73	2668.06	2469.19
281.219	3101.01	3022.84	2862.06	2669.63	2470.28
281.162	3107.15	3026.54	2866.53	2672.26	2470.84
281.103	3108.29	3029.85	2869.01	2674.52	2472.07
281.046	3115.44	3037.08	2871.8	2679.43	2476.19
280.988	3119.49	3039.54	2875.93	2682.59	2476.2
280.93	3125.4	3044.32	2879.86	2682.98	2478.38
280.86	3131.1	3048.42	2882.38	2684.47	2479.51
280.801	3136.24	3052.51	2888.59	2687.67	2483.51
280.742	3138.48	3056.62	2890.69	2690.19	2482.1
280.683	3145.95	3061.42	2892.85	2691.97	2485.23
280.625	3150.36	3066.4	2896.46	2694.57	2487.17
280.559	3154.41	3071.73	2900.01	2697.32	2488.24
280.503	3159.07	3074.16	2902.07	2694.89	2488.02
280.446	3163.19	3076.35	2904.05	2699.92	2489.7
280.389	3165.03	3080.51	2907.64	2701.64	2490.16
280.333	3171.15	3085.26	2911.57	2706.62	2496.12
280.277	3177.96	3090.23	2916.14	2709.04	2495.7
280.212	3178.65	3094.28	2917.65	2708.8	2496.6
280.154	3185.44	3097.69	2920.25	2711.46	2497.54
280.099	3190.24	3099.97	2923.52	2712.02	2499.88
280.041	3194.02	3108.65	2928.72	2718.5	2501.09
279.984	3200.03	3111.86	2930.37	2720.8	2503.1
279.927	3204.04	3114.92	2935.69	2722.9	2506.64
279.861	3209.01	3117.67	2937.84	2724.46	2506.8
279.803	3215.03	3123.01	2939.03	2724.58	2506.13
279.745	3218.86	3125.33	2942.64	2728.91	2509.1
279.69	3224.74	3132.45	2948.51	2732.4	2510.83
279.63	3226.69	3134.56	2950.85	2733.64	2511.92
279.566	3232.1	3139.7	2952.57	2733.59	2512.81
279.508	3236.5	3144.63	2956.44	2737.22	2513.76
279.45	3242.39	3147.42	2959.03	2740.05	2515.31
279.384	3248.41	3153.22	2962.76	2741.8	2519.83
279.328	3253.76	3157.37	2968.65	2744.18	2521.07
279.268	3257.84	3164.39	2971.37	2746.51	2523.19
279.204	3265.08	3165.5	2973.08	2750.11	2522.07
279.145	3268.08	3168.51	2976.18	2748.57	2523.42
279.088	3273.99	3175.03	2979.7	2753.7	2524.26
279.03	3277.1	3180.69	2983.91	2755.86	2525.93
278.972	3282.49	3184.01	2986.8	2759.78	2529.43
278.907	3288.54	3189.08	2988.75	2760.28	2528.78
278.84	3294.54	3194.53	2994.57	2763.88	2529.77
278.782	3298.46	3196.59	2999.27	2764.44	2533.5
278.725	3301.73	3203.09	2999.88	2766	2534.2
278.666	3309.11	3207.08	3005.12	2772.65	2537.84
278.61	3313.56	3211.82	3008.27	2773.73	2539.57
278.541	3321.1	3216.02	3013.33	2776.4	2538.21
278.481	3327.85	3220.19	3013.97	2777.82	2540.58
278.422	3334.38	3226.13	3019.75	2781.63	2540.21
278.353	3339.22	3232.96	3027.09	2783.59	2543.72
278.294	3342.65	3237.99	3029.01	2788.48	2548.05
278.235	3349.57	3243.7	3032.12	2789	2549.96
278.17	3353.94	3248.43	3033.45	2792.76	2548.48
278.113	3360.46	3250.71	3036.33	2790.8	2550.36
278.058	3364.71	3256.97	3039.38	2793.04	2551.89
278.001	3370.65	3260.39	3045.8	2799.07	2555.21
277.946	3373.96	3264.85	3045.18	2800.21	2556.71
277.889	3377.94	3267.45	3050.97	2801.83	2555.9
277.826	3385.04	3272.97	3053.04	2803.99	2556.51
277.769	3389.72	3275.78	3056.45	2806.47	2558.37
277.713	3394.38	3281.18	3058.15	2807.47	2559.34
277.656	3400.27	3288.72	3065.37	2812.79	2562.18
277.599	3408.09	3291.59	3069.44	2814.14	2564.79
277.535	3411.31	3296.89	3069.94	2814.18	2564.15
277.477	3415.25	3299.76	3073.86	2815.89	2566.71
277.42	3423.94	3304.91	3075.54	2817.08	2566.82
277.363	3427.87	3307.11	3079.04	2819.28	2567.17
277.305	3435.45	3313.21	3085.22	2824.36	2570.82
277.248	3439.1	3318.94	3088	2828.28	2572.43
277.182	3444.65	3323	3090.41	2830.49	2572.01
277.125	3449.1	3325.78	3092.38	2831.25	2574.95
277.066	3453.84	3332.54	3097.53	2833.83	2575.25
277.01	3458.21	3336.25	3098.35	2836.16	2576.47
276.952	3466.78	3342.87	3106.6	2838.36	2578.66
276.894	3473	3346.72	3109.07	2840.8	2580.96
276.828	3477.71	3352.3	3112.35	2841.8	2581.36
276.77	3483.78	3357.71	3116	2843.45	2581.82
276.712	3488.01	3359.59	3117.53	2846.51	2582.52
276.655	3495.02	3368.17	3122.85	2849.87	2587.65
276.598	3499.46	3372.93	3127.53	2851.54	2587.3
276.54	3505.39	3377.98	3129.85	2854.92	2590.39
276.474	3513.25	3382.32	3132.24	2855.48	2590.27
276.416	3518.27	3386.54	3135.45	2858.3	2590.46
276.358	3522.57	3392.09	3138.03	2862.52	2591.78
276.301	3529	3397.9	3144.49	2865.55	2592.79
276.242	3533.49	3403.7	3147.6	2867.09	2597.21
276.173	3544.4	3408.5	3150.83	2867.74	2595.96
276.104	3551.86	3415.64	3156.34	2870.76	2598.42
276.045	3558.27	3420.64	3158.95	2874	2597.16
275.986	3562.41	3427.68	3163.48	2875.94	2600.82
275.927	3568.47	3433.26	3169.36	2880.29	2603.35
275.869	3576.15	3436.38	3172.05	2881.85	2607.47
275.804	3580.39	3439.88	3174.72	2883.05	2605.66
275.748	3586.16	3444.89	3178.11	2885.48	2607.18
275.692	3591.73	3449.55	3182.26	2887.15	2606.23
275.636	3598.3	3453.9	3183.12	2890.15	2609.64
275.58	3603.74	3459.57	3188.09	2891.72	2612.72
275.524	3607.72	3464.5	3192.84	2895.55	2612.92
275.459	3614.65	3467.64	3194.77	2896.87	2614.54
275.403	3621.48	3473.83	3196.84	2895.91	2614.76
275.347	3629.09	3477.11	3200.58	2898.74	2613.57
275.28	3632.44	3483.68	3205.22	2903.61	2614.07
275.224	3639.89	3488.92	3209.86	2907.59	2620.4
275.167	3648.34	3494.74	3214	2911	2620.91
275.102	3652.64	3498.48	3215.97	2909.72	2619.29
275.044	3659.04	3504.06	3218.64	2911.12	2620.96
274.986	3663.16	3509.17	3222.4	2912.74	2623.96
274.929	3670.03	3517.14	3229.27	2919.44	2625.82
274.871	3678.51	3521.89	3233.24	2921.22	2628.25
274.814	3683.56	3526.51	3236.92	2923.37	2629.3
274.748	3690.32	3533.42	3237.91	2923.88	2630.1
274.691	3696.87	3536.67	3241.6	2924.23	2629.89
274.633	3700.21	3540.64	3244.17	2926.87	2631.34
274.576	3711.6	3548.74	3250.49	2932.21	2634.78
274.517	3715.5	3552.19	3253.38	2931.87	2634.25
274.452	3721.34	3554.31	3255.4	2934.72	2634.29
274.387	3729.16	3564	3258.58	2935.17	2634.75
274.328	3734.94	3569.26	3262.78	2939.11	2636.74
274.271	3740.33	3574.16	3266.79	2942.23	2638.12
274.214	3747.37	3579.13	3273.14	2944.21	2639.41
274.155	3754.96	3587.97	3275.61	2946.4	2642.68
274.089	3762.81	3588.9	3278.26	2948.16	2643.1
274.032	3768.53	3595.58	3280.88	2947.92	2643.1
273.974	3774.25	3600.37	3284.86	2952.02	2642.88
273.916	3781.24	3606.57	3286.69	2953.82	2645.57
273.859	3786.85	3615.15	3292.47	2956.66	2646.67
273.801	3792.82	3615.35	3297.38	2959.49	2647.02
273.735	3800.1	3620.48	3297.99	2961.43	2648.31
273.678	3804.32	3625.76	3300.6	2958.94	2647.24
273.62	3812.91	3632.03	3305.62	2961	2648.05
273.562	3817.42	3636.66	3309.04	2963.94	2649.18
273.505	3827.03	3643.76	3313.51	2969	2652.12
273.447	3832.46	3651.67	3315.16	2972.49	2655.22
273.38	3839.69	3653.44	3318.54	2972.9	2654.77
273.324	3845.59	3659.05	3321.12	2974.32	2654.07
273.266	3854.2	3661.62	3325.06	2976.15	2655.79
273.209	3860.16	3670.43	3332.52	2979.08	2659.86
273.15	3867.02	3676.81	3338.66	2982.27	2660.22
273.093	3875.45	3683.68	3341.6	2984.59	2661.16
273.027	3879.76	3688.18	3341.48	2985.67	2661.8
272.969	3889.07	3692.91	3344.21	2987.79	2663.73
272.912	3893.18	3699.15	3347.22	2987.54	2664.36
272.854	3900.78	3704.58	3353.82	2993.7	2665.59
272.797	3910.14	3709.7	3357.39	2994.77	2667.27
272.726	3919.21	3718.51	3357.3	2995.77	2667.62
272.665	3926.76	3725.08	3364.1	2999.39	2667.56
272.604	3935.88	3731.11	3368	3000.22	2671.34
272.544	3942.04	3737.57	3372.35	3002.07	2670.88
272.487	3951.85	3743.35	3379.14	3005.81	2674.59
272.427	3959.35	3748.16	3382.18	3009.97	2674.8
272.361	3965.08	3754.06	3384.37	3008.83	2673.89
272.304	3973.34	3761.01	3387.58	3010.79	2675.29
272.248	3979.98	3764.47	3390.24	3013.95	2676.98
272.192	3987.11	3770.93	3397.31	3017.05	2680.44
272.137	3994.67	3779.28	3399.62	3021.65	2681.2
272.08	4001.1	3782.47	3402.32	3022.68	2680.37
272.017	4007.56	3785.62	3404.02	3022.87	2681.62
271.961	4015.25	3790.72	3407.12	3023.02	2681.49
271.905	4020.64	3797.55	3412.06	3024.38	2682.09
271.849	4028.1	3805.88	3418.54	3029.78	2685.06
271.794	4034.73	3811.1	3422.31	3033.49	2687.69
271.728	4044.37	3813.95	3424	3029.78	2687.69
271.673	4048.98	3820.42	3426.03	3032.21	2685.61
271.616	4057.06	3825.3	3429.09	3036.23	2688.8
271.558	4063.59	3832.68	3434.47	3037.78	2689.04
271.501	4074.95	3839.1	3441.21	3044.28	2692.51
271.445	4079.34	3845.29	3442.86	3045.43	2697.34
271.378	4086.37	3851.2	3447.01	3046.83	2693.77
271.321	4093.1	3857.08	3448.68	3046.36	2694.79
271.264	4102.31	3863.32	3452.36	3050.27	2695.93
271.206	4111.96	3870.03	3456.19	3054.8	2699.25
271.148	4118.59	3876.14	3462.33	3054.88	2700.39
271.091	4125.67	3882.29	3466.37	3058.03	2700.59
271.024	4132.41	3885.34	3468.44	3058.69	2701.04
270.967	4140.38	3890.56	3469.68	3059.04	2697.91
270.908	4149.32	3895.64	3473.61	3060.43	2701.69
270.852	4156.42	3905.16	3479.86	3068.38	2704.98
270.794	4164.59	3913.36	3484.36	3066.8	2707.38
270.728	4170.74	3914.67	3484.9	3068.87	2705.41
270.662	4180.35	3921.65	3488.99	3068.97	2706.4
270.603	4190.44	3929.5	3492.51	3072.17	2707.84
270.547	4196.77	3933.61	3495.67	3072.43	2707.54
270.488	4203.87	3942.68	3501.67	3077.99	2709.07
270.431	4214.89	3949.8	3507.04	3083.18	2711.13
270.365	4220.73	3955.29	3507.85	3080.14	2710.93
270.307	4228.93	3958.59	3511.73	3078.75	2710.08
270.249	4237.49	3964.21	3513.46	3082.71	2711.15
270.192	4242.6	3968.05	3514.5	3084.15	2712.02
270.134	4251.48	3977.79	3523.74	3089.52	2714.95
270.077	4258.57	3982.66	3526.96	3088.39	2715.78
270.01	4268.64	3988.02	3527.18	3090.24	2713.3
269.954	4275.83	3994.97	3531.51	3091.11	2716.23
269.897	4283.5	4000.72	3535.23	3091.68	2714.32
269.841	4289.3	4004.8	3538.98	3093.42	2714.49
269.783	4300.18	4013.14	3543.58	3099.24	2719.99
269.726	4309.3	4021.02	3546.65	3100.8	2719.74
269.66	4317.3	4023.89	3546.5	3101.24	2719.15
269.604	4326.91	4030.67	3551.45	3101.69	2717.33
269.546	4334.26	4035.64	3554.79	3103.51	2720.18
269.489	4340.28	4046.35	3564.06	3108.31	2723.79
269.431	4353.94	4050.79	3565.65	3111.85	2721.79
269.373	4361.13	4060.94	3570.71	3113.05	2725.25
269.306	4370.21	4061.31	3571.98	3113.63	2723.39
269.249	4378.7	4067.95	3574.4	3114.78	2724.22
269.191	4384.38	4075.61	3578.02	3113.83	2726.2
269.133	4395.12	4083.69	3583.07	3118.57	2728.72
269.075	4402.37	4090.59	3589.36	3119.93	2727.13
269.017	4411.8	4096.62	3592.38	3122.45	2730.06
268.95	4421.81	4103.34	3594.79	3123.16	2728.23
268.895	4427.86	4105.55	3596.32	3124.2	2729.66
268.837	4437.38	4112.33	3598.89	3125.57	2729.16
268.778	4446.52	4122.24	3605.69	3129.46	2731.57
268.719	4458.1	4127.57	3608.06	3133.63	2733.31
268.654	4466.9	4133.94	3610.52	3131.72	2730.82
268.595	4473.56	4139.47	3614.15	3132.83	2732.24
268.537	4483.31	4144.92	3617.42	3133.82	2733.73
268.479	4491.92	4151.47	3621.91	3135.58	2735.12
268.422	4502.14	4161.86	3626.54	3141.09	2738.19
268.364	4510.67	4167.73	3631.29	3142.23	2737.87
268.299	4519.23	4173.4	3631.91	3142.36	2735.42
268.242	4529.66	4179.09	3634.76	3143.76	2737.08
268.185	4537.05	4185.56	3638.91	3143.01	2738.08
268.125	4545.3	4192.29	3641.99	3145.28	2737.61
268.063	4560	4204.33	3650.93	3153.76	2742.12
268.002	4571.02	4210.86	3653.33	3152.28	2744.76
267.933	4577.86	4214.36	3655.5	3153.83	2742.31
267.875	4585.68	4219.27	3656.69	3152.33	2737.03
267.817	4596.48	4223.94	3658.86	3154.35	2738.3
267.762	4604.43	4234.59	3665.79	3155.91	2743.27
267.705	4613.83	4240.51	3669.31	3159.76	2743.58
267.648	4624.14	4247.89	3672.85	3161.87	2742.6
267.584	4633.82	4251.43	3672.2	3160.83	2741.79
267.528	4640.17	4254.45	3675.6	3160.53	2741.51
267.473	4649.43	4260.69	3678.43	3162.17	2742.65
267.416	4657.57	4271.04	3685.43	3164.68	2745.5
267.36	4665.71	4278.68	3688.07	3168.1	2746.81
267.304	4676.45	4284.66	3691.9	3170.38	2746.02
267.238	4685.44	4287.89	3693.5	3169.07	2746.18
267.18	4695.61	4293.33	3696.23	3171.65	2744.83
267.122	4706.86	4300.45	3697.53	3172.22	2744.31
267.065	4716.27	4310.9	3705.44	3175.89	2748.59
267.007	4726.69	4319.38	3708.91	3175.93	2747.2
266.941	4732.96	4322.55	3708.58	3176.34	2747.96
266.885	4744.06	4327.32	3711.1	3175.43	2748
266.828	4751.72	4331.66	3713.94	3178	2748.27
266.769	4760.71	4338.25	3717.05	3180.51	2747.86
266.713	4774.26	4348.21	3724.49	3185.56	2750.49
266.656	4784.03	4356.21	3729.97	3188.32	2752.01
266.592	4790.78	4358.93	3728.52	3185.8	2750.93
266.534	4799.5	4367.37	3732.79	3186.48	2752.52
266.476	4809.17	4370.12	3734.8	3187.9	2750.54
266.42	4817.81	4376.03	3739.15	3189.44	2751.59
266.362	4830.33	4386.18	3744.12	3192.82	2754.55
266.304	4841.58	4394.53	3749.36	3194.55	2753.86
266.239	4850.1	4398.3	3749.55	3193.96	2752.92
266.182	4861.94	4402.92	3750.49	3194.54	2754.97
266.124	4869.08	4409.03	3754.57	3195.35	2753.59
266.067	4878.69	4419.68	3761.39	3201.2	2755.02
266.011	4888.29	4428.53	3764.83	3202.14	2758.2
265.953	4900.31	4435.78	3767.63	3204.49	2757.43
265.887	4910.15	4439.23	3768.07	3203.14	2755.84
265.829	4917.52	4442.84	3769.48	3204.39	2758.43
265.772	4929.83	4450.63	3773.78	3205.32	2756.08
265.714	4939.92	4462.99	3779.49	3208.5	2760.29
265.656	4948.4	4466.73	3784.1	3208.92	2760.84
265.59	4960	4471.63	3785.45	3206.99	2758.65
265.523	4973.99	4477.94	3788.05	3211.33	2757.9
265.466	4982.91	4484.72	3787.93	3210.29	2759.61
265.408	4993.25	4489.41	3792.69	3212.44	2756.53
265.35	5002.81	4501.45	3798.43	3216.17	2760.14
265.294	5015.63	4509.26	3803.79	3217.05	2761.96
265.228	5025.3	4512.36	3804.04	3216.25	2762.23
265.169	5033.75	4516.49	3805.71	3217.76	2759.15
265.112	5044.66	4522.58	3807.61	3218.77	2761.82
265.055	5056.29	4530.83	3810.51	3220.85	2762.34
264.997	5065.9	4540.4	3819.16	3223.9	2761.13
264.939	5076.42	4549.69	3822.29	3226.65	2763.27
264.873	5089.64	4551.89	3823.79	3224.52	2763.95
264.815	5098.98	4557.4	3823.07	3224.59	2761.58
264.758	5107.7	4561.61	3825.77	3224.62	2762.09
264.7	5117.44	4567.85	3828.47	3225.53	2761.71
264.642	5130.74	4578.65	3836.18	3229.13	2764.03
264.585	5141.3	4586.64	3840.26	3232.78	2765.13
264.519	5150.35	4593.26	3838.69	3232.87	2764.75
264.462	5163.05	4596.68	3841.63	3231.46	2761.92
264.404	5172.09	4602.87	3844.83	3233.83	2765.85
264.347	5182.31	4613.12	3852.28	3236.47	2766.91
264.289	5195.61	4620.09	3854.56	3239.15	2766.62
264.23	5207.65	4629.42	3858.19	3241.18	2766.33
264.161	5223.55	4635.35	3856.68	3237.69	2764.78
264.1	5234	4638.87	3859.81	3240.61	2764.43
264.04	5241.77	4644.76	3862.94	3239.71	2764.04
263.981	5258.74	4659.11	3869.82	3241.84	2767.33
263.922	5267.21	4666.8	3873.87	3246.19	2766.75
263.857	5280.22	4669.13	3873.94	3244.85	2765.26
263.8	5288.86	4674.31	3876.67	3244.25	2767.31
263.744	5299.54	4677.69	3877.4	3245.23	2766.31
263.69	5307.37	4684	3880.52	3244.14	2767.34
263.632	5321.58	4695.21	3886.25	3248.13	2768.19
263.577	5332.52	4701.76	3891.02	3247.81	2769.08
263.511	5341.99	4706	3888.75	3249.47	2766.33
263.455	5354.66	4710.8	3891.41	3249.97	2766.62
263.399	5361.41	4715.2	3891.17	3251.34	2765.56
263.343	5374.82	4725.8	3898.81	3251.93	2769.48
263.286	5385.91	4734.8	3904.04	3256.38	2771.13
263.229	5399.12	4742.62	3906.14	3257.85	2771.17
263.164	5408.31	4741.83	3904.49	3254.8	2768.26
263.106	5418.77	4749.39	3907.44	3255.84	2766.28
263.05	5430.98	4753.12	3907.57	3255.2	2765.5
262.992	5442.98	4765.41	3917.65	3260.37	2770.77
262.933	5456.34	4774.88	3920.37	3260.8	2769.27
262.865	5469.17	4777.74	3917.07	3260.75	2767.23
262.797	5481.05	4784.9	3922.43	3259.27	2767.44
262.739	5494.02	4790.02	3924.75	3259.69	2767.01
262.681	5505.43	4793.02	3927.17	3259.74	2767.11
262.623	5517.05	4808.21	3930	3263.6	2770.3
262.565	5528.93	4814.12	3935.72	3267.39	2770.53
262.5	5539.67	4816.7	3935.23	3265.18	2767.1
262.444	5550.32	4821.69	3935.73	3262.99	2768.48
262.386	5560.48	4826.72	3939.61	3264.78	2768.25
262.321	5574.66	4835.38	3943.63	3267.1	2766.95
262.265	5587	4846.28	3947	3269.39	2769.59
262.208	5599.97	4854.02	3949.88	3270.51	2770.18
262.142	5609.25	4853	3950.61	3267.46	2769.09
262.086	5619.71	4859.99	3949.32	3267.59	2767.12
262.029	5631.77	4863.97	3953.03	3269.16	2767
261.972	5646.05	4878.31	3959.75	3271.99	2771.41
261.915	5657.38	4886.09	3962.84	3275.13	2769.98
261.858	5669.03	4891.16	3967.52	3273.63	2768.21
261.792	5679.78	4893.37	3964.87	3273.65	2768.22
261.735	5692.55	4897.51	3965.62	3272.95	2765.25
261.677	5701.85	4903.73	3969.05	3273.41	2764.83
261.62	5715.29	4913.44	3974.65	3277.71	2769.23
261.562	5726.47	4921.62	3977.1	3277.4	2768.93
261.504	5738.3	4927.93	3980.96	3278.8	2768.93
261.439	5753.35	4929.14	3978.84	3276.31	2766.14
261.38	5763.89	4934.8	3979.39	3275.02	2765.06
261.323	5776.01	4938.61	3980.59	3275.81	2764.92
261.264	5792.33	4951.94	3988.45	3281.14	2766.48
261.207	5802.09	4960.06	3989.6	3282.02	2767.9
261.141	5812.07	4960.44	3987.77	3277.13	2765.25
261.083	5824.97	4964.08	3988.07	3279.26	2763.01
261.023	5839.34	4973.22	3991.86	3279.14	2761.65
260.964	5852.91	4978.03	3996.39	3279.76	2764.46
260.904	5864.53	4990.64	4000.63	3282.65	2766.61
260.847	5878.36	4996.82	4003.27	3285.19	2766.97
260.78	5889.26	4999.12	4004.68	3282.2	2764.68
260.722	5903.57	5002.25	4002.02	3280.89	2762.82
260.665	5914.39	5010.92	4004.93	3283.87	2762.33
260.607	5927.47	5014.95	4006.72	3284.24	2764.05
260.551	5944.17	5026.86	4014.44	3286.81	2766.43
260.494	5952.9	5034.45	4017.24	3288.13	2766.13
260.429	5962.78	5036.03	4014.03	3283.95	2765.02
260.372	5976.45	5037.49	4014.8	3284.08	2761.71
260.316	5986.95	5041.85	4017	3283.73	2763.37
260.259	6002.21	5057.14	4021.4	3286.69	2765.42
260.202	6015.38	5063.81	4025.88	3286.79	2763.56
260.145	6024.65	5068.22	4028.38	3289.14	2762.87
260.08	6035.77	5068.65	4025.62	3287.39	2762.48
260.023	6048.88	5071.57	4028.08	3286.83	2760.25
259.965	6058.58	5077.75	4028.76	3287.42	2761.67
259.909	6075.92	5089.34	4033.6	3290.51	2761.95
259.851	6088.98	5097.57	4038.07	3292.21	2762.81
259.795	6101.27	5104.03	4043.57	3292.32	2761.99
259.728	6112.72	5104.74	4037.99	3290.79	2758.59
259.671	6122.6	5106.23	4037.65	3288.94	2759.22
259.613	6134.34	5111.55	4037.9	3287.23	2756.98
259.556	6148.13	5125.22	4046.62	3291.27	2762.13
259.499	6162	5130.91	4048.59	3292.95	2759.84
259.432	6173.98	5130.84	4046.44	3289.32	2757.36
259.374	6186.13	5137.2	4045.69	3288.44	2758.26
259.317	6202.14	5142.51	4046.93	3286.48	2756.24
259.258	6214.69	5151.77	4053.68	3292.28	2758.55
259.201	6227.93	5159.19	4056.04	3295	2757.55
259.134	6241.7	5158.65	4055.28	3290.31	2756.19
259.077	6249.8	5162.26	4055.5	3291.95	2754.11
259.02	6263.26	5167.96	4054.05	3287.9	2752.84
258.962	6279	5172.93	4056.67	3290.19	2754.85
258.903	6292.24	5184.1	4063.22	3293.33	2754.86
258.845	6306.03	5192.22	4067.9	3293.59	2754.27
258.781	6316.34	5189.27	4063.57	3291.32	2753.09
258.722	6328.32	5196.52	4064.11	3289.25	2752.13
258.665	6342.94	5201.07	4063.96	3288.63	2751.39
258.607	6355.33	5204.61	4065.79	3286.16	2749.55
258.548	6371.38	5219.29	4071.69	3293.47	2753.2
258.491	6383.11	5225.4	4074.22	3295.33	2752.8
258.424	6395.34	5225.34	4071.95	3291.51	2750.84
258.366	6410.17	5230.56	4073.41	3290.7	2748.65
258.307	6422.11	5231.93	4073.41	3289.69	2747.35
258.249	6439.68	5246.8	4078.73	3294.83	2748.92
258.189	6453.74	5253.38	4083.02	3295.3	2749.89
258.13	6468.42	5258.05	4086.31	3296.19	2749.94
258.065	6478.01	5258.12	4082.11	3294.05	2746.35
258.007	6490.42	5261.19	4082.45	3287.96	2746.9
257.95	6499.15	5264.62	4081.91	3290.67	2745.51
257.893	6518.63	5278.17	4087.1	3291.78	2746.84
257.838	6531.07	5282.14	4092.24	3292.04	2745.59
257.781	6544.31	5289.22	4091.94	3296.06	2746.64
257.716	6555	5288.47	4089.81	3291.78	2744.7
257.659	6566.8	5292.63	4089.19	3290.71	2740.88
257.603	6580.42	5294.2	4088.21	3289.34	2741.23
257.545	6594.82	5303.58	4094.59	3294.26	2741.75
257.488	6605.86	5311.34	4098.81	3292.1	2744.95
257.431	6622.23	5317.32	4097.28	3294.66	2742.72
257.366	6633.03	5316.14	4095.19	3292.42	2741.53
257.309	6646.18	5319.08	4095.85	3289.19	2739.49
257.252	6655.83	5323.57	4094.23	3288.03	2737.94
257.194	6673.08	5333.67	4103.21	3292.11	2738.54
257.137	6684.88	5341.43	4102.67	3292.84	2740.28
257.07	6698.86	5338.53	4099.26	3289.59	2735.52
257.003	6715.5	5345.72	4099.74	3288	2737.22
256.944	6728.63	5348.98	4101.34	3286.7	2735.51
256.886	6742.18	5353.05	4102.19	3289.16	2735.81
256.827	6757.73	5364.35	4109.14	3291.15	2736.86
256.771	6771.65	5371.82	4108.58	3290.05	2736.28
256.703	6784.64	5369.82	4106.89	3285.79	2733.83
256.645	6798.31	5372.47	4104.38	3285.04	2732.53
256.588	6810.06	5375.18	4104.73	3285.48	2729.98
256.532	6822.6	5378.65	4105.37	3283.79	2729.26
256.473	6837.93	5391.25	4111.45	3288.21	2731.56
256.415	6850.35	5399.14	4112.23	3288.42	2733.49
256.352	6862.38	5395.41	4111.13	3288.58	2728.41
256.294	6875.13	5395.93	4110.18	3285.36	2729.07
256.238	6886.08	5398.65	4109.39	3284.63	2724.88
256.182	6899.41	5404.25	4111.15	3281.18	2725.51
256.124	6916.28	5416.7	4115.7	3285.63	2727.6
256.068	6931.42	5422.02	4118.26	3286.01	2724.87
256.002	6939.92	5418.55	4114.08	3283.67	2724.45
255.944	6954.18	5420.26	4114.7	3281.84	2723.38
255.888	6966.52	5422.46	4112.14	3278.78	2722.46
255.829	6982.2	5436.84	4119.5	3283.52	2724.3
255.772	6995.72	5441.06	4122.6	3283.17	2723.55
255.716	7008.71	5446.04	4123.05	3284.25	2721.35
255.649	7021.03	5444.28	4118.95	3280.03	2718.27
255.592	7032.69	5443.09	4117.7	3278.55	2718.77
255.534	7042.41	5449.1	4117.14	3279.11	2715.85
255.477	7059.43	5460.24	4122.58	3280.47	2717.89
255.419	7075.19	5466.46	4125.58	3280.58	2715.73
255.354	7088.07	5465.62	4119.29	3277.78	2714.67
255.296	7099.58	5463.91	4119.55	3275.77	2712.64
255.239	7110.96	5467.24	4119.46	3275.93	2714.4
255.181	7123.41	5471.69	4122.64	3275.34	2712.24
255.122	7139.89	5481.9	4127.65	3277.99	2712.88
255.065	7154.42	5489.11	4127.52	3278.42	2715.77
254.999	7166.81	5483.99	4123.51	3272.6	2710.88
254.942	7178.22	5488.33	4122.48	3271.59	2708.92
254.883	7192.14	5487.73	4122.44	3272.84	2707.86
254.826	7207.03	5498.45	4128.04	3273.11	2709.78
254.769	7219.69	5507.32	4128.94	3275.26	2710.55
254.71	7233.34	5511.85	4131.4	3275.41	2709.38
254.645	7247.05	5507.26	4126.13	3272.08	2707.39
254.586	7258.43	5508.35	4122.49	3268.45	2702.2
254.528	7273.94	5511.88	4125	3269.21	2705.14
254.469	7292.52	5522.21	4130.33	3271.65	2704.66
254.41	7307.51	5526.84	4133.05	3272.56	2705.12
254.343	7315.98	5524.57	4127.99	3267.3	2701.55
254.277	7332.03	5529.43	4126.49	3264.83	2699.51
254.219	7342.28	5530.45	4124.91	3263.73	2698.74
254.161	7356.21	5530.85	4126.38	3263.69	2696.67
254.104	7375.46	5543.3	4130.65	3265.89	2697.77
254.047	7386.91	5547.29	4132.66	3266.78	2697.14
253.982	7398.67	5544.04	4126.21	3262.26	2693.17
253.926	7410.01	5545.64	4125.83	3262.28	2691.85
253.87	7418.69	5544.69	4125.51	3260.29	2693.02
253.805	7435.57	5549.08	4124.04	3259.98	2692.3
253.748	7453.04	5561.68	4130.53	3260.79	2695
253.69	7467.37	5565.42	4132.42	3263.9	2692.46
253.626	7475.43	5563.31	4129.24	3257.39	2689.3
253.567	7484.44	5563.86	4127.08	3255.24	2688.98
253.51	7494.8	5564.01	4124.68	3253.47	2687.81
253.453	7514.66	5575.89	4128.96	3257.52	2689.21
253.395	7529.73	5577.1	4130.9	3259.07	2687.99
253.329	7540.91	5572.37	4126.13	3249.87	2685.8
253.265	7555.55	5577.69	4126.74	3251.53	2683.14
253.207	7565.41	5578.05	4124.96	3251.49	2682.07
253.149	7577.04	5578.23	4122.88	3249.64	2682.22
253.091	7594.53	5592.58	4129.87	3251.16	2683.25
253.035	7607.2	5596.1	4129.08	3252.47	2682.06
252.968	7618.89	5589.56	4124.99	3249.36	2676.92
252.911	7629.06	5587.56	4123.15	3245.71	2678.05
252.853	7641.44	5592.1	4124.68	3245.48	2673.95
252.795	7652.79	5592.22	4122.45	3244.54	2673.73
252.737	7671.69	5605.16	4128.22	3247.01	2675.58
252.679	7684.25	5609.07	4127.19	3246.97	2676.85
252.613	7695.97	5604.85	4124.78	3240.8	2673.42
252.553	7707.67	5603.41	4122.91	3240.9	2669.66
252.495	7720	5602.17	4119.39	3237.86	2667.91
252.436	7738.98	5615.24	4126.2	3241.12	2670.27
252.377	7753.51	5620.18	4126.28	3242.63	2670.29
252.319	7765.26	5624.76	4125.43	3240.2	2669.33
252.253	7774.33	5617.43	4120.52	3235.7	2665.32
252.197	7785	5618.98	4118.79	3235.36	2663.38
252.139	7798.53	5617.75	4117.28	3233.9	2661.94
252.082	7817.4	5629.49	4121.68	3235.47	2663.67
252.025	7829.84	5633.07	4124.31	3235.77	2662.98
251.96	7838.31	5625.76	4119.96	3230.27	2660.27
251.903	7844.14	5625.51	4117.24	3231.56	2658.24
251.846	7854.47	5626.72	4114.33	3228.11	2657.65
251.79	7866.77	5624.9	4113.36	3226.87	2657.22
251.733	7886.36	5638.04	4119.01	3229.15	2656.46
251.676	7897.33	5642.96	4119.57	3229.86	2656.15
251.61	7908.45	5638.89	4114.59	3223.53	2653.3
251.553	7916.49	5637.06	4111.91	3222.83	2651.69
251.496	7928.09	5636.88	4111.07	3221.69	2649.81
251.439	7944.87	5646.34	4115.96	3223.83	2650.89
251.381	7957.53	5651.06	4119.55	3224.81	2653.33
251.323	7969.83	5652.05	4117.38	3223.46	2650.94
251.257	7980.77	5648.01	4112.44	3219.18	2647.02
251.201	7989.7	5645.4	4108.44	3216.91	2645.05
251.143	8000.28	5645.17	4106.81	3213.96	2643.44
251.086	8015.01	5656.99	4112.37	3217.35	2643.67
251.028	8028.83	5658.35	4111.97	3215.32	2645.66
250.971	8042.73	5659.8	4112.64	3216.28	2642.67
250.905	8049.13	5654.75	4105.57	3212.37	2639.47
250.848	8060.79	5651.95	4103.96	3208.59	2639.5
250.789	8069.01	5652.65	4102.34	3206.58	2636.82
250.731	8085.81	5663.29	4108.77	3210.89	2639.75
250.675	8097.35	5663.99	4107.24	3210.26	2639.19
250.608	8108.38	5657.84	4100.09	3205.44	2634.23
250.55	8117.16	5656.88	4098.72	3202.16	2630.37
250.494	8125.67	5656.23	4097.44	3200.11	2631.16
250.436	8142.02	5666.82	4102.49	3200.85	2632.45
250.378	8153.4	5670.34	4103.62	3202.75	2631.44
250.32	8166.89	5672.76	4103.11	3203.09	2629.85
250.254	8175.38	5665.98	4095.45	3196.21	2626.04
250.196	8181.5	5663.32	4092.5	3194.59	2625.98
250.139	8194.96	5662.65	4091.89	3191.49	2623.17
250.081	8211.3	5671.08	4098.13	3195.44	2624.42
250.023	8222.05	5677.85	4098.81	3196.11	2625.47
249.963	8236.77	5676.26	4096.43	3194.57	2623.11
249.895	8244.38	5670.15	4089.54	3189.11	2619.22
249.836	8253.06	5667.29	4086.25	3184.89	2616.62
249.777	8263.46	5666.55	4085.08	3185.04	2615.13
249.72	8281.79	5675.49	4090.33	3188.23	2617.58
249.663	8292.57	5677.24	4090.2	3189.91	2615.67
249.604	8304.41	5679.08	4089.41	3185.6	2615.92
249.539	8308.77	5672.81	4081.9	3182.48	2611.59
249.482	8314.99	5668.97	4078.96	3179.43	2609.54
249.426	8325.75	5666.65	4077.27	3178.1	2607.26
249.368	8342.18	5679.89	4081.31	3180.56	2609.26
249.312	8351.7	5680.31	4083.91	3179.33	2608.61
249.247	8357.37	5672.57	4077.29	3175.91	2604.26
249.191	8363.21	5668.42	4073.22	3173.72	2604
249.135	8372.36	5670.58	4073	3171.17	2603.31
249.078	8378.68	5667.01	4068.87	3169.64	2600.99
249.02	8398.42	5678.59	4076.02	3172.31	2601.23
248.964	8411.04	5678.46	4073.24	3170.61	2601.73
248.898	8415.43	5674	4068.83	3165.56	2598.17
248.842	8420.2	5670.3	4067.44	3162.65	2596.63
248.784	8430.65	5668.41	4064.84	3163.1	2594.24
248.726	8446.05	5678.32	4068.85	3164.1	2598.24
248.668	8459.02	5681.21	4068.9	3162.45	2596.11
248.612	8466.02	5679.95	4065.45	3163.55	2592.15
248.545	8472.11	5672.56	4061.41	3159.4	2589.15
248.487	8479.28	5667.74	4058.46	3156.8	2586.22
248.431	8485.96	5667.65	4056.96	3152.97	2585.82
248.372	8502.59	5675.77	4062.42	3158.15	2589.74
248.315	8512.67	5680.48	4059.37	3155.56	2587.61
248.249	8515.93	5668.17	4052	3148.98	2582.44
248.192	8521.63	5666.02	4052.19	3147.97	2581.87
248.133	8530.76	5665.66	4048.27	3146.89	2579.86
248.076	8536.97	5663.1	4046.48	3145.16	2577.53
248.018	8555.32	5675.16	4049.46	3144.19	2577.82
247.962	8563.17	5674.59	4049.45	3145.21	2579.22
247.895	8566.91	5668.62	4044.24	3141.65	2575.31
247.838	8573.8	5663.79	4040.18	3137.5	2572.86
247.781	8579.59	5660.67	4038.42	3135.44	2570.12
247.723	8595.18	5671.14	4042.75	3137.03	2573.54
247.664	8605.27	5669.9	4042.08	3137.61	2572.72
247.606	8614.12	5672.96	4041.28	3137.76	2573.39
247.539	8618.48	5661.22	4033.69	3133.1	2566.03
247.48	8624.07	5659.39	4029.41	3130.45	2564.76
247.42	8629.81	5657.43	4028.33	3125.34	2562.66
247.363	8649.13	5665.92	4032.18	3129.6	2562.04
247.305	8658.24	5667.7	4030.88	3127.78	2564.11
247.238	8657.08	5658.91	4025.69	3125.17	2559.07
247.179	8662.38	5652.05	4023.3	3121.12	2559.06
247.121	8668.95	5651.78	4021.74	3118.97	2554.25
247.063	8672.2	5647.26	4016.33	3118.76	2554.93
247.006	8692.54	5657.77	4019.71	3118.49	2555.3
246.948	8702.12	5658.76	4020.74	3117.73	2553.95
246.883	8703.2	5651.82	4014.59	3112.38	2551.94
246.826	8704.05	5646.91	4010.99	3109.54	2547.85
246.77	8709.17	5644.86	4009.98	3108.76	2547.85
246.714	8713.74	5639.65	4006.83	3107.45	2547.33
246.658	8731.46	5652.23	4011.18	3108.26	2546.65
246.6	8737.59	5650.99	4010.64	3107.54	2545.79
246.536	8737.91	5643.27	4002.53	3102.44	2542.74
246.479	8742.64	5638.52	3998.95	3100.59	2540.34
246.422	8745.46	5635.09	3997.76	3097.71	2538.58
246.365	8761.67	5645.4	4001.3	3100.07	2540.14
246.308	8769.06	5644.42	4001.29	3100.55	2540.14
246.252	8776.55	5645.16	3998.91	3098.26	2539.51
246.186	8772.95	5638.49	3992.41	3092.89	2535.68
246.129	8777.85	5628.81	3990.17	3091.77	2532.03
246.071	8777.81	5626.29	3984.89	3087.1	2529.06
246.015	8794.99	5636.09	3988.72	3094.14	2533
245.957	8801.32	5635.36	3989.31	3090.56	2529.74
245.891	8800.08	5623.15	3979.37	3084.3	2525.62
245.825	8804.07	5622.92	3980.44	3081.74	2523.71
245.767	8806.9	5619.29	3976.93	3080.78	2521.25
245.71	8812.19	5616.36	3975.31	3076.66	2522.99
245.651	8830.38	5625.08	3979.42	3079.68	2524.14
245.593	8832.74	5624.23	3976.9	3080.78	2524.57
245.528	8832.2	5614.88	3969.09	3075	2518.08
245.469	8831.63	5611.76	3966.94	3071.36	2516.17
245.413	8835.21	5606.55	3965.63	3069.58	2515.02
245.355	8850.16	5615.03	3968.85	3072.87	2516.08
245.297	8855.63	5614.72	3966.78	3069.89	2514.34
245.232	8852.27	5607.35	3959.17	3066.53	2511.74
245.172	8851.49	5598.91	3957.45	3062.24	2508.91
245.114	8857.32	5597.27	3953.35	3060.8	2508.02
245.054	8858.91	5592.8	3948.47	3059.15	2505.33
244.995	8877.16	5600.71	3953.93	3060.59	2506.58
244.937	8879.62	5601.85	3954.61	3059.94	2505.72
244.87	8875.74	5590.97	3946.31	3053.95	2501.78
244.813	8875.97	5586.42	3940.59	3051.69	2499.54
244.756	8875.52	5584.44	3940.96	3050.32	2498.81
244.7	8891.39	5591.38	3942.08	3051.5	2501.65
244.642	8897.25	5589.43	3942	3050.69	2500.44
244.585	8903	5588.06	3941.75	3050.19	2498.41
244.52	8894.82	5580.32	3934.19	3041.64	2494.41
244.463	8895.86	5573.41	3930.85	3042.06	2492.78
244.407	8894.32	5569.68	3925.67	3039.49	2490.03
244.35	8908.48	5577.5	3930.52	3042.92	2491.94
244.293	8911.47	5577.48	3932.09	3039.77	2491.11
244.227	8911.31	5566.56	3922.82	3035.71	2486.2
244.169	8906.12	5561.79	3919.68	3029.34	2484.35
244.113	8904.78	5559.15	3918.25	3027.81	2479.59
244.055	8908.34	5553.7	3916.81	3028.58	2481.39
243.999	8921.16	5560.43	3919.99	3030	2482.52
243.94	8923.87	5560.51	3915.91	3028.05	2482.29
243.875	8919.79	5549.09	3907.8	3021.8	2477.49
243.816	8916.32	5543.56	3904.38	3019.8	2475.34
243.759	8915.53	5541.96	3901.08	3017.22	2472.57
243.701	8930.06	5547.74	3905.89	3020.89	2476.68
243.645	8933.76	5548.18	3905.37	3018.47	2475.89
243.578	8925.96	5538.14	3898.65	3013.9	2469.92
243.521	8924.07	5529.86	3894.83	3011.98	2468.02
243.463	8922.14	5527.83	3890.66	3006.73	2465.18
243.406	8922.18	5523.89	3887.24	3005.89	2465.64
243.348	8932.48	5530.11	3891.51	3009.96	2466.55
243.29	8940.11	5529.88	3889.22	3007.28	2466.8
243.225	8930.73	5518.57	3884.09	3002	2460.81
243.167	8926.54	5512.31	3879.27	2998.01	2457.33
243.109	8926.09	5508.25	3877.39	2997.49	2456.93
243.052	8927.31	5506.37	3875.58	2995.22	2457.39
242.995	8936.01	5514.75	3877.38	2997.48	2456.75
242.938	8940.61	5511.84	3876.18	2996	2457.61
242.872	8932.22	5501.15	3867.82	2989.52	2452.04
242.813	8927.57	5494.57	3863.68	2987.15	2449.85
242.756	8925.51	5492.08	3862.07	2986.02	2447.49
242.697	8922.63	5486.79	3860.44	2983.57	2446.95
242.64	8934.89	5495.48	3861.48	2987.33	2446.91
242.581	8937.08	5492.86	3859.6	2986.98	2448.83
242.515	8928.71	5480.8	3852.11	2979.24	2440.81
242.455	8918.66	5476.79	3848.07	2976.6	2438.84
242.396	8921.11	5469.43	3844.11	2973.66	2437.45
242.337	8930.44	5476.96	3848.65	2976.45	2441.94
242.28	8930.81	5474.8	3847.06	2975.99	2437.85
242.221	8932.2	5473.35	3844.12	2971.33	2437.94
242.157	8923.52	5461.28	3835.36	2966.19	2433.11
242.099	8915.17	5454.92	3834.02	2962.32	2431.17
242.042	8911.77	5450.85	3833.42	2962.78	2430.58
241.985	8923.32	5458.95	3834.74	2964.2	2430.78
241.928	8919.79	5454.86	3832.63	2964.63	2428.85
241.864	8909.39	5443.37	3823.48	2956.01	2425.19
241.799	8906.49	5440.66	3818.96	2955.08	2422.72
241.742	8899.86	5433.59	3818.23	2952.76	2421.07
241.684	8898.78	5430.22	3813.31	2949.83	2420.33
241.628	8911	5436.84	3817.23	2953.52	2423.42
241.571	8910.24	5434.4	3816.15	2951.31	2420.35
241.506	8896.53	5423.22	3810.11	2944.43	2416.48
241.45	8888.3	5414.39	3806	2943.42	2413.49
241.392	8883.75	5411.14	3801.44	2939.66	2413.31
241.334	8881.8	5407.74	3799.38	2938.15	2408.06
241.277	8894.05	5416.97	3802.49	2941.98	2412.04
241.22	8892.2	5415.44	3801.11	2938.67	2410.29
241.153	8877.3	5401.18	3793.75	2931.69	2406.69
241.096	8871.72	5394.3	3790.2	2929.57	2405.74
241.038	8866.98	5389.39	3784.79	2927.11	2404.12
240.981	8862.96	5386.44	3782.21	2924.52	2400.78
240.924	8871.06	5391.75	3787.65	2928.52	2402.88
240.866	8872.97	5392.47	3785.91	2928.81	2402.6
240.801	8855.99	5381.16	3775.67	2922.66	2397.27
240.743	8849.83	5372.25	3771.6	2918.78	2395.4
240.684	8842.27	5366.92	3770.79	2916.52	2392.84
240.616	8841.92	5364.06	3767.39	2915.32	2392.21
240.557	8848.96	5368.21	3769.12	2917.24	2391.82
240.497	8846.46	5365.01	3766.6	2914.94	2392.27
240.43	8831.72	5352.77	3759.6	2909.42	2385.81
240.373	8823.35	5348.28	3755.59	2907.15	2385.75
240.315	8814.58	5343.59	3753.61	2903.34	2382.85
240.258	8825.63	5348	3757.05	2908.03	2384.72
240.201	8825.26	5346.68	3753.53	2905.04	2384.79
240.143	8822.57	5343.46	3751.04	2902.8	2382.23
240.078	8805.13	5330.28	3742.92	2898.53	2378.13
240.021	8792.32	5324.11	3739.93	2892.79	2374.92
239.965	8786.55	5321.07	3736.82	2891.14	2373.17
239.908	8798.25	5327.99	3739.98	2894.24	2376.98
239.851	8795.39	5323.17	3736.61	2890.48	2375.29
239.786	8779.5	5310.09	3729.34	2886.98	2369.41
239.729	8768.72	5304.05	3725.18	2882.85	2368.2
239.672	8761.55	5300.44	3722.11	2880.63	2364.78
239.615	8753.45	5294.13	3719.42	2878.53	2364.45
239.559	8765.47	5300.73	3722.87	2882.48	2368.88
239.501	8758.67	5299.72	3723.56	2882.11	2366.93
239.435	8744.35	5285.64	3713.41	2873.47	2361.76
239.378	8735.91	5277.83	3709.06	2870.16	2358.37
239.321	8725.11	5273.97	3706.11	2868.15	2356.25
239.263	8719.01	5269.79	3701.97	2866.95	2356.45
239.204	8728.96	5275.22	3707.02	2868.97	2357.58
239.147	8724.68	5271.99	3706.12	2869.68	2355.05
239.083	8706.15	5259.04	3695.07	2860.44	2351.76
239.025	8696.48	5251.41	3693.24	2857.55	2347.71
238.966	8689.05	5248.64	3688.65	2855.44	2347.06
238.909	8695.76	5256.17	3692.6	2859.45	2348.82
238.852	8692.55	5253.61	3690.57	2858.36	2350.11
238.794	8687.93	5248.46	3688.76	2854.18	2347.2
238.728	8670.71	5236.07	3679.81	2848.61	2340.79
238.671	8655.47	5227.07	3675.36	2847.26	2337.6
238.612	8645.93	5222.78	3671.33	2844.48	2337.47
238.555	8657.91	5229.49	3674.78	2847.27	2340.34
238.498	8652.63	5226.23	3673.38	2846.79	2338.58
238.431	8633.62	5212.88	3665.98	2837.78	2335.25
238.374	8621.77	5205.05	3660.84	2836.64	2332.48
238.317	8613.15	5200.15	3658.64	2835.81	2330.78
238.259	8601	5194.51	3652.32	2830.46	2327.21
238.201	8610.26	5199.27	3658.7	2835.76	2330.1
238.144	8607.81	5198.32	3654.16	2833.3	2331.26
238.078	8586.75	5185.82	3646.87	2826.25	2325.57
238.018	8571.95	5179.4	3642.4	2823.75	2321.27
237.96	8562.47	5172.27	3637.28	2821.26	2319.41
237.901	8570.92	5178.59	3643.98	2822.95	2322.38
237.841	8566.95	5176.61	3640.73	2820.71	2320.9
237.782	8559.64	5172.09	3635.2	2819.26	2319.66
237.716	8538.21	5156.47	3629.66	2811.15	2315.75
237.659	8522.97	5152.2	3622.95	2810.04	2311.97
237.601	8516.45	5146.25	3621.66	2807.29	2311.13
237.544	8522.08	5151.55	3626.11	2809.12	2312.94
237.486	8516.85	5149.08	3622.08	2808.32	2310.81
237.422	8497.27	5135.71	3614.37	2802.12	2306.53
237.364	8484.65	5127.32	3610.28	2800.27	2303.85
237.309	8473.72	5121.91	3606.94	2798.21	2303.46
237.251	8463.07	5117.67	3603.11	2794.9	2300.9
237.195	8472.9	5123.68	3609.53	2797.58	2305.24
237.139	8468.67	5120.03	3605.15	2795.59	2303.33
237.072	8445.47	5106.68	3599.38	2790.39	2299.13
237.017	8433.27	5103.03	3591.96	2787.23	2295.04
236.958	8423.82	5091.93	3589.32	2784.54	2293.71
236.902	8429.28	5099.64	3591.72	2788.6	2296.88
236.845	8423.53	5098.57	3590.19	2786.32	2294.72
236.787	8416.42	5096.17	3588.75	2783.65	2293.8
236.722	8392.54	5080.71	3578.16	2777.12	2287.8
236.664	8381.43	5073.44	3574.3	2775.82	2284.94
236.607	8371.28	5069.22	3571.78	2771	2282.65
236.55	8376.6	5072.64	3574.88	2774.49	2289.01
236.492	8371.84	5069.71	3574.52	2773.78	2283.89
236.425	8344.24	5054.73	3563.08	2765.84	2277.41
236.36	8335.44	5050.38	3559.32	2764.52	2277.64
236.303	8320.52	5043.7	3554.98	2760.71	2274.81
236.246	8311.31	5039.23	3553.72	2758.97	2274.87
236.188	8319.4	5043.17	3556.54	2761.5	2277.68
236.13	8312.38	5043.03	3556.38	2759.6	2275.69
236.064	8290.19	5024.96	3544.16	2754.43	2268.33
236.007	8274.32	5020.04	3541.37	2751.45	2266.82
235.949	8263.47	5015.72	3537.46	2749.89	2265.08
235.892	8251.87	5009.81	3534.07	2747.85	2264.33
235.833	8261.93	5015.1	3539.6	2747.88	2268.8
235.775	8254.25	5013.46	3537.26	2744.72	2266.44
235.709	8230.63	4996.01	3526.49	2741.15	2260.3
235.652	8215.86	4990.32	3523.56	2737.86	2257.01
235.595	8202.74	4984.34	3518.8	2734.01	2255.36
235.537	8209.12	4992.51	3524.09	2737.67	2261.87
235.479	8204.04	4988.25	3520.39	2738.74	2259.05
235.422	8196.83	4984.99	3518.15	2735.91	2257.87
235.355	8169.07	4966.98	3508.6	2729.64	2250.03
235.295	8154.88	4959.29	3502.93	2723.97	2247.2
235.235	8140.96	4955.12	3500.19	2722.43	2248.44
235.176	8147.41	4960.06	3504.35	2725.98	2250.83
235.119	8140.49	4958.45	3504.36	2723.78	2249.97
235.052	8114.49	4942.05	3492.84	2715.58	2243.44
234.994	8099.76	4932.64	3487.12	2712.99	2239.61
234.936	8090.44	4928.98	3485.67	2711.09	2238.41
234.88	8078.41	4922.56	3482.1	2708.76	2233.61
234.823	8087.86	4931.2	3485.47	2711.8	2238.81
234.767	8079.72	4925.75	3485.21	2713.03	2239.41
234.702	8052.58	4911.98	3474.62	2704.04	2231.89
234.645	8038.69	4906.15	3471.09	2700.02	2231.1
234.588	8028.14	4900.93	3468.29	2698.09	2228.22
234.531	8016.98	4894.92	3463.08	2695.92	2225.19
234.475	8025.38	4901.63	3467.53	2699.23	2230.8
234.417	8019.81	4899.54	3465.49	2699.43	2230.55
234.354	7991.27	4884.93	3459.02	2690.71	2222.05
234.296	7976.53	4877.3	3452.02	2687.78	2221.47
234.239	7964.9	4869.34	3447.89	2685.68	2220.59
234.182	7951.92	4863.57	3446.43	2684.19	2218.18
234.125	7961.91	4871.35	3450.24	2686.63	2221.69
234.067	7953.53	4871.64	3447.45	2685.62	2220.27
234.001	7927.04	4856.75	3438.89	2679.07	2211.75
233.943	7914.55	4847.95	3432.78	2676.24	2212.36
233.885	7902.47	4842.91	3430.03	2673.3	2210.61
233.828	7909.56	4846.34	3436.22	2676.81	2213.81
233.77	7900.57	4845.92	3434.53	2675.92	2213.87
233.713	7891.65	4841.4	3429.69	2673.92	2211.16
233.647	7863.31	4825.3	3420.51	2667.76	2207.65
233.59	7851.21	4818.75	3415.54	2662.47	2202.67
233.532	7838.15	4813.33	3413.9	2660.4	2200.68
233.474	7844.8	4819.98	3418.49	2664.64	2205.02
233.417	7839.21	4817.17	3412.32	2661.94	2203.72
233.351	7806.34	4796.64	3406.16	2654.09	2196.89
233.285	7795.16	4794.05	3398.74	2652.13	2193.03
233.227	7782	4787.65	3396.38	2648.99	2193.02
233.168	7768.95	4780.02	3394.53	2646.88	2190.78
233.109	7775.1	4787.24	3396.87	2650.74	2195.65
233.051	7763.99	4784.2	3394.31	2648.86	2193.78
232.982	7739.05	4769.33	3386	2642.14	2186.49
232.924	7720.51	4758.07	3379.29	2638.33	2184.79
232.867	7707.57	4754.87	3377.25	2635.72	2181.74
232.809	7698.11	4750.25	3374.87	2634.59	2181.5
232.752	7708.09	4755.93	3376.6	2636.67	2186.28
232.694	7701.2	4754.17	3377.06	2634.85	2184.75
232.628	7667.44	4738.53	3366.81	2628.73	2178.51
232.571	7657.36	4729.62	3362.01	2624.85	2174.21
232.515	7644.19	4725.16	3358.28	2623.18	2173.67
232.458	7632.05	4718.55	3355.2	2620.44	2171.8
232.4	7642.85	4727.41	3361.35	2626.09	2177.04
232.342	7632.55	4722.91	3358.7	2622.59	2174.66
232.278	7608.05	4706.26	3348.52	2616.66	2167.39
232.221	7590.24	4701.71	3342.44	2612.3	2164.94
232.163	7577.48	4692.69	3341.45	2611.03	2164.15
232.106	7566.56	4689.75	3336.57	2608.2	2161.76
232.05	7577.33	4697.42	3341.14	2612.34	2166.99
231.992	7566.4	4692.47	3340.99	2610.33	2165.41
231.927	7540.08	4677.28	3329.81	2603.5	2156.55
231.869	7522.41	4671.49	3325.58	2601.4	2157.17
231.812	7512.13	4666.76	3322.48	2599.13	2154.77
231.747	7503.9	4659.21	3320.31	2595.92	2153.62
231.69	7507.77	4666.94	3324.39	2599.73	2156.76
231.633	7499.05	4663.03	3320.95	2599.13	2155.37
231.567	7469.79	4646.89	3311.12	2591.17	2150.13
231.509	7456.21	4640.98	3308.86	2589.06	2146.43
231.451	7445.72	4634.49	3303.75	2585.96	2146
231.394	7451.26	4642.46	3310.4	2591.62	2151.96
231.337	7447.22	4637.21	3307.18	2587.8	2148.1
231.272	7414.22	4620.3	3294.19	2577.73	2139.19
231.205	7403.76	4616.57	3291.41	2576.3	2139.2
231.147	7390.33	4608.55	3287.85	2577.65	2136.13
231.09	7378.44	4603.26	3284.99	2571.33	2135.72
231.033	7386.83	4612.53	3291.7	2577.07	2138.9
230.975	7378.55	4605.85	3287.61	2575.41	2138.57
230.91	7347.63	4592.09	3277.44	2569.9	2131.33
230.852	7332.79	4582.87	3273.87	2565.02	2130.5
230.794	7321	4577.45	3269.47	2563.35	2127.92
230.737	7309.08	4569.78	3266.61	2559.01	2127.86
230.678	7319.27	4579.95	3271.61	2564.06	2129.94
230.621	7311.94	4578.77	3268.52	2563.22	2128.37
230.555	7281.93	4559.5	3259.13	2555.21	2122.46
230.498	7267.47	4555.15	3255.71	2551.12	2121.02
230.44	7254.12	4549.3	3252.56	2548.58	2116.99
230.382	7263.09	4555.66	3255.02	2552.87	2123.03
230.324	7254.43	4550.68	3255.64	2553.14	2123.05
230.259	7219.79	4533.45	3241.67	2543.45	2114.9
230.191	7209.87	4532.69	3238.67	2542.21	2111.42
230.13	7194.98	4521.55	3234.07	2538.46	2109.93
230.072	7182.96	4515	3230.98	2535.18	2107.26
230.012	7192.48	4524.81	3237.41	2540.16	2112.21
229.955	7181.2	4521.52	3233.76	2537.95	2111.49
229.888	7154.45	4502.36	3224.19	2531.84	2104.4
229.832	7137.86	4495.77	3218.21	2527.67	2103.28
229.774	7128.69	4491.82	3217.29	2527.14	2101.23
229.708	7119.04	4485.15	3213.17	2521.89	2099.52
229.652	7127.35	4492.05	3217.75	2527.66	2104.79
229.597	7115.56	4489.52	3215.81	2528.26	2102.71
229.532	7088.01	4473.2	3204.46	2516.93	2094.17
229.474	7074.98	4465.79	3201.78	2516.22	2094.07
229.418	7062.12	4459.51	3198.09	2512.92	2094
229.361	7070.86	4469.67	3202.02	2517.78	2096.59
229.304	7063.24	4463.77	3200.6	2515.6	2095.89
229.247	7054.68	4460.07	3199.08	2513.13	2094.16
229.181	7027.08	4443.67	3187.74	2505.4	2086.86
229.124	7009.86	4436.76	3184.52	2503.04	2084.15
229.067	6999.74	4430.18	3180.54	2502.14	2083.14
229.01	7009.34	4439.86	3186.4	2504.95	2088.53
228.953	6999.41	4437.72	3186.06	2505.35	2088.45
228.888	6970.99	4416.28	3172.22	2494.87	2080.1
228.83	6958.75	4412.79	3168.17	2492.16	2077.84
228.773	6948.1	4405.28	3166.26	2490.84	2075.81
228.707	6938.12	4402.36	3163.61	2489.28	2074.94
228.649	6946.25	4408.44	3167.17	2492.67	2077.53
228.591	6936.29	4408.04	3166.83	2491.27	2078.2
228.525	6904.89	4387.21	3155.19	2484.08	2069.74
228.466	6890.65	4379.56	3148.98	2480.98	2068.71
228.407	6877.88	4373.83	3145.32	2478.94	2064
228.349	6888.65	4383.61	3153.55	2481.64	2070.15
228.29	6880.72	4378.88	3150.88	2480.92	2071.09
228.224	6845.6	4358.59	3136.2	2471.7	2061.57
228.158	6836.63	4356.3	3134.35	2468.47	2059.82
228.1	6825.7	4348.73	3130.19	2466.56	2057.73
228.041	6813.9	4344.75	3128.22	2463.01	2056.84
227.984	6822.42	4353.28	3130.88	2469.54	2061.56
227.927	6814.23	4349.56	3131.92	2467.74	2060.01
227.861	6786.96	4330.62	3118.1	2460.37	2050.59
227.804	6771.67	4324.38	3114.38	2457.69	2050.52
227.748	6760.62	4318.26	3110.31	2453.58	2049.91
227.691	6772.43	4327.51	3118.76	2460.32	2052.77
227.634	6761.67	4326	3115.73	2458.72	2053.46
227.576	6753.28	4320.36	3115.04	2455.22	2051.33
227.512	6724.86	4303.9	3101.08	2447.19	2043.95
227.455	6711.08	4294.28	3098.54	2446.68	2042.22
227.397	6700.7	4290.61	3094.99	2443.31	2041.47
227.34	6709.48	4299.47	3101.37	2448.14	2046.01
227.282	6702.26	4295.59	3098.66	2446.15	2044.93
227.225	6693.6	4292.77	3096.87	2443.8	2042.31
227.16	6664.05	4274.12	3083.81	2435.13	2034.61
227.102	6651.35	4265.68	3080.5	2432.22	2031.6
227.047	6640.18	4260.08	3076.46	2429.32	2031.88
226.988	6651.12	4269.56	3082.97	2434.96	2035.86
226.93	6644.18	4265.98	3080.39	2433.18	2035.95
226.865	6611.73	4247.03	3069.48	2426.31	2028.94
226.805	6599.41	4241.6	3065.34	2421.3	2024.38
226.748	6588.37	4234.61	3061.37	2421.19	2022.79
226.691	6578.74	4230.03	3057.89	2416.82	2020.49
226.634	6590.46	4243.04	3063.99	2422.27	2027.51
226.576	6579.93	4236.07	3065.05	2420.45	2028.22
226.509	6553.19	4220.73	3050.03	2412.43	2017.82
226.453	6539.88	4212.07	3047.67	2409.69	2017.46
226.396	6529.83	4206.02	3043.35	2409.33	2015.91
226.338	6519.04	4199.49	3040.28	2405.73	2011.83
226.28	6528.9	4211.7	3047.23	2410.38	2020.42
226.222	6523.09	4208.64	3044.68	2410.06	2016.65
226.156	6492.82	4189.85	3033.87	2399.96	2009.37
226.099	6475.42	4182.36	3028.66	2398.71	2007.12
226.041	6467.49	4175.15	3023.16	2396.11	2004.94
225.973	6459.53	4172.42	3023.04	2392.83	2005.82
225.914	6468.37	4181.24	3028.38	2398.05	2010.96
225.855	6459.32	4176.46	3027.44	2395.91	2009.99
225.789	6429.39	4159.48	3013.56	2388.84	2001.28
225.73	6418.09	4152.92	3011.28	2385.3	1998.5
225.674	6405.35	4146.24	3007.59	2381.89	1996
225.617	6417.34	4154.64	3012.85	2388.77	2002.54
225.559	6411.11	4155.75	3011.5	2387.98	2000
225.501	6403.52	4148.29	3009.44	2386.59	2000.39
225.436	6373.17	4131.12	2998.47	2375.21	1991.92
225.38	6358.85	4122.39	2993.15	2373.91	1989.2
225.322	6348.6	4118.58	2990.06	2373.8	1988.96
225.265	6362.73	4126.6	2995.84	2375.24	1995.06
225.207	6351.96	4126.17	2992.8	2375.62	1994.7
225.151	6343.98	4121.41	2992.47	2372.41	1990.37
225.086	6317.39	4101.93	2978.43	2364.56	1983.1
225.029	6304.07	4094.35	2977.11	2363.69	1982.19
224.972	6294.78	4090.47	2972.78	2360.68	1980.04
224.914	6306.25	4099.63	2979.8	2364.59	1985.03
224.858	6297.52	4098.19	2976.2	2363.62	1985.78
224.792	6264.88	4077.17	2963.97	2353.57	1975.69
224.727	6256.96	4071.95	2961.27	2352	1974.07
224.669	6245	4067.06	2958.74	2349.83	1972.2
224.611	6234.8	4060.86	2955.43	2346.09	1971.96
224.553	6247.24	4071.71	2961.1	2353.31	1976.11
224.495	6239.62	4065.92	2959.57	2352.48	1975.8
224.43	6211.94	4050.37	2948.19	2342.52	1966.67
224.373	6199.24	4042.8	2944.91	2337.97	1965.28
224.315	6187.73	4037.72	2941.41	2336.87	1963.04
224.258	6178.36	4033.34	2938.03	2335.71	1961.3
224.2	6192.1	4041.91	2943.72	2340.46	1965.76
224.142	6186.52	4039.09	2941.46	2340.2	1966.14
224.077	6155.59	4020.76	2928.24	2332.56	1957.72
224.019	6144.01	4014.41	2928.79	2328.46	1957.13
223.961	6133.95	4009.93	2923.77	2326.42	1953.42
223.904	6124.48	4003.3	2919.55	2323.28	1951.46
223.846	6138.4	4015.13	2924.45	2328.12	1958.46
223.789	6130.4	4011.85	2925.27	2328.4	1958.24
223.723	6099.04	3992.22	2913.4	2319.69	1951.07
223.666	6087.83	3985.4	2909.93	2315.6	1947.32
223.605	6077.75	3979.9	2904.91	2312.51	1945.25
223.539	6068.83	3973.92	2901.76	2313.97	1945.39
223.479	6080.93	3984.3	2907.53	2317.05	1948.4
223.422	6073.32	3980.58	2907.06	2315.3	1947.54
223.355	6044.39	3961.14	2894.54	2305.03	1941.88
223.297	6030.21	3955.23	2892.29	2302.14	1937.51
223.24	6022.4	3949.36	2887.6	2301.6	1937.39
223.182	6035.15	3959.76	2894.53	2306.43	1941.35
223.125	6027.51	3956.6	2891.95	2304.46	1941.78
223.067	6019.93	3952.51	2890.87	2303.99	1937.71
223.002	5991.38	3935.81	2878.04	2293.98	1930.82
222.945	5976.53	3929.47	2874.16	2293.66	1929.23
222.887	5968.54	3922.95	2871.48	2287.89	1928.09
222.832	5981.19	3934.24	2877.98	2294.51	1933.77
222.774	5976.32	3930.32	2878.55	2295.59	1932.76
222.709	5948.55	3911.33	2862.42	2283.96	1922.68
222.651	5933.13	3905.78	2859	2281.89	1920.88
222.594	5924.76	3899.28	2856.91	2280.05	1920.96
222.538	5917.09	3894.3	2852.54	2278.31	1919.03
222.481	5932.86	3905.95	2860.61	2283.75	1924.23
222.433	5926.27	3904.24	2859.57	2283.09	1922.81
222.378	5895.97	3886.1	2849.52	2273.5	1918.39
222.328	5887.51	3877.84	2844.28	2273.12	1915.76
222.277	5878.79	3872.64	2839.27	2268.95	1912.73
222.225	5895.15	3887.03	2847.39	2274.2	1918.19
222.171	5889.4	3885.37	2846.41	2275.62	1919.06
222.115	5881.51	3877.44	2844.59	2272.75	1916.44
222.049	5852.5	3860.72	2831.47	2266.31	1911.57
221.993	5838.89	3853.86	2828.29	2260.12	1908.6
221.934	5829.71	3846.79	2824.1	2259.79	1905.9
221.876	5846.17	3858.66	2830.48	2265.23	1911.27
221.817	5839.02	3857.26	2831.65	2263.76	1908.9
221.749	5813.14	3837.75	2818.24	2254.22	1901.77
221.69	5796.56	3831.01	2814.46	2252.34	1900.68
221.629	5787.02	3825.27	2810.92	2249.88	1899.98
221.561	5780.19	3822.02	2809.79	2247.79	1898.61
221.501	5797.3	3830.93	2814.75	2251.94	1901.3
221.441	5785.42	3829.01	2812.52	2251.32	1900.85
221.373	5755.47	3808.47	2802.19	2241.27	1892.76
221.312	5744.92	3802	2795.61	2239.3	1891.62
221.251	5733.85	3795.62	2791.82	2239.06	1890.01
221.19	5747.38	3804.56	2799.72	2241.47	1895.21
221.13	5741.75	3802.2	2797.93	2239.17	1894.53
221.071	5734.32	3800.25	2794.22	2240.03	1892.32
221.003	5704.75	3778.13	2781.32	2232.09	1885.5
220.945	5690.37	3774.54	2777.82	2228.81	1882.14
220.886	5682.74	3769.08	2773.86	2224.7	1881.24
220.828	5697.44	3778.75	2782.26	2230.49	1888.46
220.77	5691.52	3775.4	2779.45	2228.42	1885.37
220.704	5662.78	3757.44	2768.97	2219.93	1879.32
220.646	5649.96	3751.2	2763.81	2218.55	1876.28
220.588	5641.87	3744.14	2760.69	2215.19	1873.15
220.531	5630.31	3740.5	2757.92	2213.45	1872.21
220.473	5646.62	3752.97	2764.93	2220.04	1877.67
220.415	5644.83	3749.14	2765.67	2219.52	1878.87
220.349	5615.81	3729.4	2750.94	2211.16	1870.42
220.292	5602.56	3725.56	2747.19	2207.21	1867.22
220.234	5594.22	3716.7	2745.29	2204.85	1865.5
220.177	5609.44	3728.71	2750.11	2209	1869.55
220.119	5602.82	3727.13	2751.31	2209.58	1868.91
220.06	5596.87	3724.33	2748.42	2206.85	1868.98
219.994	5567.96	3705.04	2736.1	2197.85	1862.6
219.936	5555.09	3697.74	2731.7	2195.04	1859.73
219.878	5545.68	3689.69	2726.8	2194.89	1857.17
219.82	5562.12	3702.33	2733.96	2198.23	1863.59
219.763	5557.54	3701.49	2735.86	2198.6	1861.64
219.696	5528.68	3681.03	2720.47	2188.64	1853.65
219.638	5512.98	3676.14	2715.87	2185.85	1853.03
219.581	5505.81	3670.03	2715.56	2182.86	1851.29
219.523	5496.27	3662.52	2711.02	2181.5	1849.12
219.464	5511.99	3676.71	2719.54	2186.37	1854
219.405	5505.87	3673.46	2718.48	2187.17	1852.5
219.337	5478.61	3651.95	2703.23	2178.75	1844.28
219.279	5468.37	3647.17	2699.81	2175.98	1843.05
219.221	5458.18	3641.27	2696.82	2171.14	1840.65
219.162	5451.58	3635.62	2694.06	2168.98	1840.22
219.105	5464.12	3649.47	2702.75	2175.67	1845.87
219.048	5460.07	3645.06	2700.67	2176.74	1842.99
218.982	5432.52	3628.7	2688.83	2166.16	1836.2
218.926	5419.37	3620.36	2685.75	2163.22	1835.59
218.869	5412.45	3613.79	2681.72	2162.24	1833.91
218.804	5407.46	3614.51	2678.04	2161.88	1832.54
218.747	5422.02	3622.92	2685.84	2165.96	1837.64
218.689	5416.09	3620.63	2685.52	2165.86	1837.59
218.623	5387.89	3600.96	2671.06	2155.67	1829.2
218.567	5375.66	3594.54	2668.52	2152.81	1827.82
218.51	5366.46	3590.73	2664.87	2151.88	1826.5
218.452	5381.91	3599.22	2673.7	2155.27	1832.66
218.395	5378.89	3599.39	2669.46	2154.92	1830.07
218.337	5370.81	3593.51	2668.7	2151.86	1828.78
218.273	5342.35	3575.32	2654.92	2145.11	1820.89
218.214	5332.3	3568.41	2649.69	2141.69	1817.34
218.157	5323.19	3563.73	2649.47	2138.94	1817.8
218.099	5338.16	3575.17	2659.28	2145.93	1822.24
218.041	5334.82	3573.53	2654.25	2145.08	1821.38
217.984	5326.45	3569.05	2653.16	2142	1820.78
217.918	5297.49	3549.99	2640.19	2132.5	1812.44
217.86	5286.23	3544.6	2635.01	2130.66	1810.14
217.803	5279.82	3538.13	2633.3	2128.43	1809.24
217.745	5293.06	3550.19	2639.89	2134.95	1814.91
217.688	5288.46	3548.13	2639.59	2133.64	1813.37
217.621	5262.18	3530.53	2628.22	2124.14	1807.73
217.565	5252.11	3523.63	2621.72	2122.29	1803.57
217.507	5240.69	3518.19	2618.81	2119.12	1801.27
217.449	5234.44	3511.24	2618.03	2118.11	1801.57
217.392	5248.72	3525.26	2623.69	2123.65	1807.28
217.334	5245.6	3521.86	2622.55	2123.12	1806.38
217.268	5218.35	3504.54	2613.06	2113.07	1798.49
217.211	5207.69	3497.84	2606.36	2111.34	1796.59
217.152	5195.17	3490.84	2604.8	2106.48	1793.92
217.094	5189.4	3485.86	2601.06	2105.6	1793.02
217.036	5205.37	3496.66	2607.39	2111.37	1798.86
216.977	5201.56	3495.91	2607.73	2111	1797.39
216.91	5172.22	3477.86	2595.24	2102.35	1790.85
216.852	5159.75	3469.3	2591.31	2101.25	1787.57
216.793	5151.96	3463.54	2588.85	2096.7	1786.92
216.727	5147.21	3462.18	2585.73	2096.21	1785.76
216.669	5162.31	3471.93	2593.46	2101.87	1790.98
216.612	5157.94	3470.43	2590.16	2100.98	1789.08
216.547	5129.42	3451.41	2578.07	2090.83	1781.25
216.489	5116.34	3444.34	2576.98	2088.02	1780.84
216.432	5110.6	3437.17	2572.6	2086.97	1779.14
216.375	5125.55	3450.9	2579.88	2092.74	1783.08
216.32	5121.12	3449.29	2579.58	2089.91	1784.25
216.262	5118.39	3448.62	2578.18	2089.16	1782.58
216.197	5088.06	3427.56	2563.93	2081.71	1777.22
216.14	5077.03	3420.23	2560.06	2076.9	1772.48
216.083	5067.16	3415.49	2555.76	2076.74	1771.87
216.026	5086.94	3429.14	2564.85	2082.84	1774.91
215.969	5082.04	3423.13	2562.77	2082.48	1774.72
215.903	5053.64	3406.72	2552.3	2072.37	1768
215.846	5041.47	3397.99	2547.1	2069.66	1765.02
215.789	5034.29	3395.26	2546.07	2065.85	1765.36
215.731	5027.53	3390.32	2540.88	2065.88	1763.49
215.674	5043.44	3401.12	2549.28	2071.89	1767.78
215.617	5041.15	3402.63	2547.51	2071.93	1767.08
215.551	5014.24	3380.54	2535.84	2062.56	1760.34
215.493	5002.53	3373.96	2531.52	2059.41	1759.46
215.436	4991.87	3370.56	2528.57	2057.85	1756.81
215.378	5012.45	3381.17	2537.57	2063.36	1761.72
215.321	5006.98	3381.47	2535.99	2061.6	1761.01
215.255	4974	3359.59	2522.52	2052.31	1753.73
215.189	4968.53	3356.77	2520.58	2051.54	1750.67
215.131	4958.24	3349.89	2516.52	2046.38	1750.09
215.074	4952.51	3342.79	2511.97	2045.76	1748.35
215.016	4969.99	3356.82	2519.68	2049.09	1753.75
214.958	4964.42	3353.91	2520.93	2050.24	1752.55
214.893	4935.02	3338.95	2507.45	2043.28	1746.38
214.835	4926.36	3330.52	2504.8	2039.86	1743.23
214.778	4916.11	3324.99	2499.34	2036.88	1742.75
214.72	4911.04	3321.5	2498.51	2035.07	1740.99
214.662	4927.48	3331.77	2505.36	2041.25	1745.48
214.604	4925.12	3330.45	2505.83	2039.62	1745.48
214.539	4896.03	3312.58	2493.44	2034.17	1738.04
214.48	4883.8	3306.1	2488.76	2029.85	1735.46
214.423	4875.77	3299.97	2485.78	2027.94	1734.56
214.365	4894.01	3310.92	2492.29	2032.57	1739.8
214.308	4888.98	3309.13	2493.92	2031.66	1737.66
214.25	4884.83	3308.35	2490.66	2030.41	1738.13
214.185	4857.79	3288.62	2480.01	2021.43	1729.93
214.127	4845.22	3280.53	2474.46	2020.18	1728.14
214.07	4836.23	3276.92	2471.95	2016.13	1727.72
214.012	4855.42	3288.54	2477.63	2022.12	1733.03
213.954	4851.24	3285.91	2476.08	2020.36	1731.38
213.885	4824.07	3268.18	2465.29	2014.23	1724.63
213.827	4809.85	3260.59	2462.03	2011.39	1721.65
213.768	4801.89	3257.07	2457.96	2007.34	1720.27
213.701	4798.58	3253.83	2455.41	2008.04	1718.91
213.643	4813.47	3263.79	2463.13	2013.76	1723.92
213.586	4810.65	3261.59	2461	2010.39	1724.96
213.52	4780.99	3243.53	2449.61	2002.47	1717.11
213.463	4772.18	3235.68	2445.23	2002.11	1715.41
213.406	4764.4	3232.45	2443.31	1999.39	1713.85
213.35	4780.87	3245.15	2450.96	2001.07	1719.63
213.293	4776.8	3241.01	2449.01	2003.18	1716.86
213.227	4749.2	3221.08	2436.9	1994.85	1709.39
213.17	4738.11	3218.84	2434.43	1991.66	1707.85
213.113	4728.55	3212.99	2431.19	1989.37	1707.4
213.056	4725.46	3208	2427.92	1988.06	1705.9
212.998	4740.33	3219.08	2434.67	1992.31	1710.63
212.942	4739.93	3219.19	2434.77	1992.72	1712.05
212.877	4711.95	3201.14	2423.06	1984.88	1702.29
212.82	4699.13	3193.82	2419.62	1980.72	1700.22
212.763	4689.86	3190.28	2415.26	1979.36	1700.2
212.706	4684.63	3186.68	2414.42	1977.34	1698.46
212.649	4702.41	3194.26	2420.79	1983	1701.19
212.591	4699.24	3193.01	2419.33	1982.21	1702.33
212.525	4673.7	3177.35	2408.92	1973.9	1696.35
212.468	4661.36	3170.21	2403.95	1972.41	1692.71
212.41	4655.45	3166.23	2403.5	1969.6	1691.7
212.353	4670.8	3179.29	2409.32	1974.42	1696.44
212.294	4668.44	3175.49	2408.91	1973.81	1696.97
212.238	4664.5	3173.84	2405.11	1973	1693.78
212.172	4636.11	3157.9	2394.71	1965.12	1688.25
212.115	4624.06	3149.49	2391.18	1962.46	1685.48
212.057	4614.38	3142.52	2388.75	1960.73	1683.88
212	4632.34	3155.01	2395.8	1966.39	1690.12
211.942	4629.25	3152.12	2391.68	1963.03	1688.63
211.876	4606.4	3136.56	2383.63	1958.26	1681.23
211.818	4592.18	3127.69	2379.44	1954.3	1679.95
211.759	4585.42	3122.97	2375.57	1950.68	1678.73
211.7	4576.7	3118.28	2374.18	1947.89	1676.1
211.64	4594.44	3129.11	2379.56	1956.06	1681.67
211.582	4589.58	3128	2377.95	1953.05	1678.82
211.516	4565.75	3112.39	2368.69	1945.96	1675.03
211.458	4553.9	3103.92	2362.32	1943.65	1672.42
211.4	4545.46	3098.8	2362.53	1942.65	1669.96
211.335	4543.37	3098.37	2360.26	1942.67	1670.57
211.277	4556.28	3106.86	2365.44	1945.93	1676.18
211.22	4554.6	3105.22	2366.08	1943.89	1672.74
211.156	4526.58	3088.87	2352.97	1936.58	1667.37
211.098	4514.83	3082.71	2350.05	1934.6	1665.84
211.042	4507.14	3076.11	2346.87	1931.01	1663.01
210.984	4525.57	3088.36	2354.09	1937.5	1668.72
210.928	4520.37	3086.34	2354.1	1937.56	1667.27
210.872	4515.25	3083.77	2351.83	1934.92	1666.15
210.805	4491.07	3067.95	2339.12	1926.13	1661.51
210.749	4480.37	3059.69	2335.47	1924.63	1657.65
210.692	4470.96	3055.05	2332.94	1923.44	1656.58
210.634	4489.44	3066.38	2339.29	1926.63	1659.23
210.577	4486.77	3063.88	2337.56	1926.06	1660.83
210.519	4481.15	3062.43	2335.69	1927.65	1658.86
210.454	4453.61	3044.09	2327.01	1917.49	1652.23
210.396	4440.81	3036.29	2320.82	1913.45	1650.4
210.33	4438.13	3033.41	2319.43	1912.84	1648.97
210.272	4428.25	3028.86	2317.67	1911.14	1647.23
210.215	4419.64	3024.85	2314.18	1907.66	1645.24
210.157	4438.1	3035.09	2320.03	1911.98	1650.06
210.1	4434.31	3033.53	2318.87	1913.61	1650.17
210.043	4432.1	3030.61	2318.41	1912.69	1648.22
209.978	4405.59	3014.72	2308.59	1906.09	1645.59
209.92	4393.43	3007.61	2301.88	1900.33	1642.52
209.863	4383.67	3003.27	2298.21	1899.75	1638.59
209.806	4397.96	3012.68	2307.29	1903.55	1641.59
209.749	4398.33	3013.73	2305.69	1904.24	1642.26
209.684	4374.36	2996.93	2296.45	1896.16	1636.2
209.626	4362.14	2987.02	2292.71	1893.34	1636.04
209.568	4353.22	2984.22	2288.7	1892.62	1633.79
209.512	4368.68	2993.64	2294.83	1892.75	1638.59
209.453	4366.77	2993.05	2293.85	1894.55	1636.46
209.394	4361.65	2991.09	2291.36	1894.88	1635.06
209.326	4337.07	2972.6	2282.12	1885.85	1630.75
209.267	4325	2964.98	2277.73	1883.61	1627.37
209.208	4315.53	2960.27	2275.57	1881.35	1625.77
209.15	4331.25	2971.15	2280.62	1886.56	1628.96
209.092	4329.65	2970.55	2279.9	1882.67	1629.39
209.026	4306.92	2953.99	2270.35	1879.62	1624.53
208.969	4293.06	2947.26	2265.6	1873.89	1623.69
208.911	4285.59	2939.91	2262.08	1874.99	1620.12
208.854	4276.88	2937.46	2259.16	1872.97	1618.93
208.796	4293.78	2947.46	2266.65	1875.87	1623.42
208.739	4293.13	2947.13	2266.56	1876.26	1621.51
208.674	4269.33	2931.78	2256.38	1869.26	1618.33
208.617	4256.79	2924.35	2250.76	1866.37	1614.49
208.56	4248.32	2921	2248.69	1863.67	1611.53
208.503	4241.86	2915.97	2246.91	1863.42	1611.69
208.446	4258.63	2925.55	2251.95	1867.1	1614.91
208.39	4257.37	2924.18	2250.93	1865.82	1615.56
208.324	4232.27	2911.16	2241.34	1860.87	1611
208.267	4220.67	2904.6	2242.03	1855.79	1606.82
208.209	4213.77	2897.71	2235.83	1853.86	1607.28
208.152	4229.64	2908.6	2240.82	1858.09	1610.93
208.094	4226.78	2904.84	2240.97	1857.38	1608.68
208.037	4224.43	2905.55	2238.98	1856.95	1607.23
207.971	4199.74	2889.33	2227.81	1850.24	1602.06
207.914	4185.67	2884.55	2225.57	1847.33	1599.4
207.856	4177.16	2877.67	2221.37	1844.35	1601.72
207.799	4195.66	2887.42	2226.66	1850.1	1601.32
207.741	4192.1	2882.66	2226.9	1848.1	1599.93
207.684	4188.09	2883.43	2224.21	1846.93	1601.03
207.618	4165.52	2868.5	2216.44	1840.18	1594.43
207.561	4152.25	2860.79	2210.46	1837.18	1592.84
207.502	4143.17	2855.93	2208.24	1836.4	1590.93
207.445	4157.53	2864.63	2214.09	1838.79	1593.95
207.387	4154.95	2864.21	2212.1	1840.21	1594.16
207.321	4133.92	2850.87	2203.9	1833.57	1590.23
207.262	4121.08	2842.59	2199.94	1830.1	1588.43
207.204	4113.3	2838.61	2198.05	1828.23	1585.08
207.145	4103.47	2833.14	2195.43	1825.1	1583.8
207.086	4116.91	2842.41	2198.1	1828.75	1587.86
207.027	4117.99	2841.95	2199.34	1827.45	1586.17
206.96	4096.4	2826.21	2187.94	1821.68	1581.44
206.902	4082.1	2821.03	2184.92	1819.62	1579.14
206.844	4075.91	2813.71	2183.96	1817.32	1579.19
206.786	4066.61	2812.36	2179.91	1815.24	1577.22
206.728	4081.61	2820.04	2186.66	1819.48	1581.11
206.671	4080.91	2819.75	2186.44	1819.09	1579.35
206.606	4059.46	2804.44	2174.75	1813.71	1575.39
206.548	4050.44	2798.06	2173.19	1811.97	1573.69
206.492	4040.16	2793.75	2168.49	1808.72	1572.19
206.435	4055.61	2802.66	2173.43	1812.94	1574.89
206.378	4052.05	2802.35	2173.32	1813.05	1575.57
206.313	4033.46	2789.66	2165.97	1805.65	1569.25
206.256	4021.22	2782.81	2162.28	1803.54	1568.21
206.199	4012.86	2778.55	2159.33	1802.37	1565.91
206.142	4003.66	2771.63	2155.7	1800.1	1564.28
206.086	4019.29	2782.88	2160.33	1803.89	1568.43
206.029	4017.82	2782.65	2160.24	1804.11	1567.08
205.963	3997	2768.52	2153.48	1798.76	1561.79
205.906	3986.49	2760.98	2148.4	1794.65	1562.55
205.849	3976.22	2756.17	2146.01	1792.9	1559.26
205.784	3976.5	2755.53	2145.59	1793.07	1559.58
205.726	3986.35	2761.47	2148.89	1794.2	1562.71
205.668	3985.89	2759.49	2148.12	1796.68	1561.39
205.602	3962.19	2748.68	2142.25	1787.19	1555.14
205.545	3948.69	2740.5	2135.79	1785.99	1553.94
205.487	3944.4	2736.69	2131.65	1783.78	1554.12
205.431	3957.6	2744.64	2137.02	1788.83	1555.68
205.373	3955.17	2741.27	2136.06	1786.49	1554.53
205.314	3952.72	2741.33	2136.4	1787.33	1553.72
205.247	3931.27	2727.67	2128.25	1779.36	1551.25
205.19	3919.89	2721.06	2124.28	1777.53	1546.97
205.132	3909.31	2715.1	2121.11	1774.97	1546.08
205.074	3920.97	2720.14	2126.5	1777.7	1549.48
205.018	3920.99	2721.08	2124.4	1776.83	1547.83
204.951	3901.26	2709.34	2116.07	1772	1544.2
204.893	3887.75	2703.46	2111.97	1766.66	1542.74
204.835	3880.26	2698.43	2108.52	1767.88	1538.84
204.769	3878.14	2696.97	2110.1	1766.21	1540.29
204.712	3889.6	2704.28	2113.16	1768.98	1543.48
204.645	3870.74	2691.55	2104.79	1763.32	1535.95
204.588	3857.93	2685.05	2100.18	1759.28	1535.22
204.529	3850.58	2679.03	2099.1	1757.83	1533.36
204.47	3843.35	2674.51	2094.73	1755.75	1532.06
204.411	3856.37	2684.51	2098.84	1760.8	1533.06
204.353	3853.96	2681.45	2098.44	1760.05	1536.81
204.286	3835.91	2669.51	2092.5	1754.51	1530.64
204.228	3823.04	2663.54	2087.55	1750.66	1528.7
204.17	3815.95	2660.35	2084.52	1749.89	1527.78
204.114	3826.92	2666.34	2089.83	1751.62	1529.49
204.056	3826.04	2666.31	2088.07	1752.93	1528.89
203.998	3824.05	2663.43	2088.07	1750.65	1527.84
203.934	3804.12	2652.12	2080.26	1745.51	1523.17
203.875	3788.35	2645.03	2076.09	1742.55	1521.26
203.818	3782.08	2641.2	2072.17	1743.15	1521.5
203.761	3794.78	2647.19	2076.49	1743.18	1522.06
203.704	3792.44	2645.9	2075.14	1742.38	1522.24
203.647	3789.04	2645.07	2073.34	1743.42	1521.99
203.582	3769.73	2631.29	2068	1736.62	1516.91
203.525	3758.76	2625.59	2064.3	1733.71	1514.59
203.468	3747.67	2621.52	2059.86	1733.48	1514.97
203.411	3759.59	2625.41	2064.94	1736.37	1517.19
203.354	3758.22	2627.41	2064.84	1735.65	1515.41
203.288	3741.28	2614.3	2057	1728.87	1510
203.231	3730.3	2608.93	2052.99	1725.78	1508.59
203.173	3723.17	2606.1	2051.32	1724.47	1507.96
203.116	3715.82	2601.56	2047.79	1723.55	1508
203.058	3725.95	2606.63	2053.23	1727.24	1511.43
203.002	3725.87	2607.75	2053.47	1727.31	1511.19
202.935	3708.27	2596.22	2044.71	1720.75	1507.26
202.878	3696.65	2590.34	2040.39	1718.04	1502.99
202.82	3691.26	2586.25	2036.44	1715.62	1501.82
202.762	3683.17	2584.7	2033.64	1715.75	1500.94
202.705	3696.29	2586.39	2039.44	1718.44	1503.1
202.647	3692.85	2586.1	2041.29	1717.59	1502.33
202.582	3675.64	2578.41	2033.45	1712.63	1498.59
202.524	3664.33	2570.08	2025.4	1709.49	1497.95
202.466	3656.28	2566.25	2026.85	1708.08	1496.85
202.401	3655.65	2566.05	2025.47	1706.67	1493.29
202.343	3661.2	2568.77	2027.3	1708.64	1497.45
202.285	3662.06	2568.4	2026.94	1709.43	1497.01
202.219	3643.32	2557.68	2020.48	1705.48	1493.29
202.162	3630.95	2551.86	2015.93	1702.82	1490.33
202.103	3623.28	2546.73	2014.45	1700.46	1489.02
202.044	3633.75	2554.34	2016.4	1702.02	1489.75
201.986	3630.38	2552.12	2015.36	1701.41	1490.46
201.927	3628.17	2549.68	2016.69	1699.86	1489.73
201.859	3610.74	2538.36	2006.92	1696.59	1485.64
201.801	3599.21	2532.67	2005.38	1692.6	1483.88
201.743	3590.61	2527.88	2002.39	1690.24	1483.33
201.685	3599.42	2534.29	2003.67	1693.05	1485.1
201.628	3599.66	2529.9	2003.59	1691.99	1483.64
201.562	3580.84	2522.52	1997.08	1688.84	1480.59
201.504	3572.8	2516.4	1994.05	1687.39	1477.15
201.447	3564.11	2510.7	1995.06	1684.62	1476.59
201.39	3557.22	2508.83	1989.39	1681.28	1476.74
201.332	3566.63	2513.84	1990.8	1686.26	1478.27
201.275	3566.85	2514.1	1992.91	1684.5	1477.77
201.21	3551.06	2505.36	1985.78	1680.06	1475.41
201.154	3540.1	2500.62	1984.47	1678.63	1471.97
201.098	3533.32	2495.07	1979.74	1679.04	1470.91
201.04	3542.02	2499.77	1982.49	1680.7	1473.1
200.983	3541.4	2497.45	1982.36	1678.04	1472.09
200.925	3536.72	2496.56	1980.3	1677.83	1471.84
200.86	3521.21	2487.88	1975.55	1670.99	1468.81
200.803	3507.83	2480.82	1970.48	1670.13	1466.43
200.746	3501.37	2477.21	1970.42	1667.68	1463.54
200.689	3511.27	2480.76	1971.62	1670.26	1467.42
200.632	3511.3	2480.76	1971.35	1670.85	1466.9
200.567	3493.42	2470.27	1966.44	1665.53	1463.02
200.508	3484.74	2464.83	1961.46	1662.09	1461.32
200.453	3475.41	2461.59	1958.86	1661.79	1459.78
200.397	3470.34	2457.21	1958.1	1660.32	1458.89
200.338	3478.4	2464.02	1959.53	1660.76	1458.94
200.28	3476.7	2462.11	1959.67	1659.78	1460.13
200.214	3462.97	2453.2	1953.07	1656.69	1456.65
200.155	3452.64	2448.45	1951.56	1655.16	1454.21
200.096	3442.46	2441.31	1946.09	1652.5	1454.03
200.037	3453.23	2448.33	1951.43	1654.37	1455.99
199.98	3452.78	2448.33	1949.75	1655.94	1453.59
199.924	3449.62	2445.59	1948.24	1653.26	1454.51
199.859	3432.4	2434.17	1942.86	1650.39	1451.37
199.802	3421.03	2430.08	1939.75	1648.52	1448.79
199.746	3415.03	2426.32	1936.09	1646.37	1446.67
199.688	3421.8	2429.84	1939.93	1647.84	1447.73
199.63	3421.54	2429.34	1939.33	1646.68	1448.98
199.572	3418.6	2429.35	1937.72	1645.68	1447.93
199.508	3402.55	2416.64	1932.89	1642.03	1443.95
199.45	3393.74	2410.71	1926.77	1638.83	1443.32
199.393	3381.52	2408.87	1925.78	1638.56	1441.41
199.334	3392.13	2412.37	1928.1	1639.09	1444.61
199.276	3390.91	2410.95	1928.94	1638.23	1441.69
199.209	3373.37	2403.63	1919.87	1634.92	1439.05
199.151	3363.23	2399.73	1917.89	1632.6	1435.99
199.091	3355.41	2392.94	1917	1631.37	1435.3
199.033	3349.22	2391.4	1912.58	1630.11	1434.24
198.976	3359.33	2395.25	1915.55	1630.21	1437.33
198.918	3358.83	2391.7	1917.1	1630.3	1436.32
198.852	3344.24	2383.19	1910.03	1625.39	1433.96
198.795	3333.13	2378.92	1905.51	1625.48	1432.14
198.738	3326.82	2376.25	1904.25	1624.16	1431.41
198.68	3320.12	2373.18	1901.66	1619.64	1428.04
198.623	3328.45	2374.88	1908.56	1624.13	1431.19
198.566	3327.74	2375.64	1907.04	1622.32	1430.05
198.498	3314.44	2368.85	1898.94	1618.95	1429.19
198.441	3303.78	2363.39	1896.48	1618.83	1425.84
198.385	3295.81	2361.09	1894.05	1614.02	1424.43
198.325	3308.15	2363.79	1897.96	1618.23	1426.51
198.269	3301.76	2362.34	1895.41	1616.14	1425.18
198.203	3288.59	2354.74	1891.9	1612.89	1423.91
198.146	3280.55	2349.82	1887.19	1611.15	1421.64
198.089	3273.2	2345.66	1885.42	1609.27	1417.8
198.032	3266.15	2342.17	1884.37	1607.76	1417.59
197.974	3275.09	2345.39	1886.12	1609.96	1420.96
197.919	3272.65	2345.48	1887.03	1607.99	1420.06
197.855	3258.82	2339.19	1881.93	1605.13	1415.43
197.797	3248.44	2331.9	1875.45	1601.73	1415
197.74	3242.37	2328.81	1874.3	1601.22	1414.08
197.682	3236.41	2323.39	1872.05	1599.48	1411.71
197.625	3243.73	2329.83	1874.23	1601.08	1414.08
197.568	3244.01	2329.44	1873.54	1601.16	1413.3
197.502	3229.59	2321.24	1867.46	1597.64	1409.94
197.444	3220.32	2316.19	1867.88	1594.37	1409.89
197.386	3213.19	2313.68	1865.07	1592.81	1407.46
197.329	3206.38	2309.23	1861.76	1590.68	1405.86
197.271	3214.64	2313.03	1864.79	1594.22	1408.89
197.214	3215.57	2311.97	1863.26	1592.94	1409.96
197.147	3201.09	2303.24	1857.19	1588.95	1404.94
197.09	3188.67	2298.57	1855.7	1587.12	1403.56
197.032	3183.25	2294.76	1853.08	1587.45	1401.25
196.972	3188.49	2298.18	1853.81	1586.66	1403.85
196.914	3188.38	2296.58	1855.39	1588.06	1404.25
196.85	3173.63	2288.43	1847.75	1580.88	1398.96
196.784	3169.21	2286.43	1846.45	1581.98	1398.51
196.726	3159.67	2281.07	1844.2	1578.78	1397.65
196.668	3155.29	2277.59	1842.59	1579.45	1396.74
196.611	3161.62	2279.78	1844.59	1580.15	1398.18
196.551	3157.83	2281.02	1840.88	1577.92	1395.37
196.484	3143.8	2274.08	1838.7	1575.14	1393.71
196.425	3138.07	2268.17	1836.43	1573.42	1390.78
196.366	3131.73	2262.6	1833.16	1573.58	1390.96
196.308	3135.45	2265.77	1834.85	1574.47	1392.91
196.251	3133.53	2265.16	1834.77	1573.07	1393.69
196.185	3119.44	2258.85	1828.99	1570	1386.86
196.119	3113.07	2255.89	1827.98	1567.33	1387.57
196.062	3108	2252.24	1824.88	1563.79	1386.46
196.004	3099.6	2247.27	1821.5	1564.34	1385.51
195.948	3105.87	2250.28	1823.54	1566.9	1386.63
195.892	3105.83	2249.92	1824.49	1565.04	1385.97
195.826	3092.91	2241.21	1817.87	1559.97	1384.16
195.769	3085.27	2236.77	1816.25	1559.29	1380.69
195.712	3078.08	2235.55	1814.52	1557.86	1380.6
195.655	3071.77	2230.26	1812.9	1557.57	1378.94
195.598	3078.08	2235.73	1813.6	1559.15	1379.96
195.541	3077.45	2234.11	1814.32	1558.18	1380.19
195.476	3063.9	2226.41	1807.02	1554.82	1377.31
195.419	3055.09	2222.69	1805.58	1553.67	1374.47
195.361	3050.03	2220.26	1804	1551.58	1373.51
195.304	3043.16	2215.78	1802.48	1548.58	1372.76
195.248	3051.81	2219.3	1804.93	1550.76	1375.81
195.189	3048.36	2218.41	1803.72	1549.79	1374.09
195.125	3038.46	2211.02	1799.29	1547.3	1371.62
195.067	3030.08	2206.83	1794.03	1545.43	1369.93
195.009	3021.52	2204.27	1796.08	1543.47	1371.43
194.951	3026.1	2207.81	1796.09	1544.93	1370.88
194.893	3026.97	2204.59	1794.9	1545.22	1372.17
194.828	3015.08	2198.85	1790.52	1541.11	1367.98
194.77	3005.98	2195.88	1786	1539.69	1365.37
194.712	2997.37	2190.65	1786.06	1537.66	1362.96
194.655	2993.97	2189.24	1785.75	1537.4	1363.13
194.597	3001.82	2188.73	1786.53	1538.31	1367.52
194.54	2997.79	2189.06	1784.21	1538.5	1365.48
194.474	2986.9	2182.82	1780.27	1532.48	1363.77
194.417	2978.31	2178.99	1778.33	1531.69	1360.6
194.359	2972.12	2175.29	1776.95	1530.75	1360.73
194.301	2977.15	2177.97	1779.51	1532.11	1360
194.243	2976.06	2177.16	1776.93	1530.28	1361.05
194.184	2972.68	2176.29	1773.76	1530.51	1359.25
194.119	2962.91	2167.49	1771.33	1526.52	1356.36
194.061	2953.14	2163.89	1767.36	1524.02	1356.13
194.003	2945.54	2159.37	1766.78	1524.42	1353.57
193.945	2951.91	2163.04	1767.92	1525.02	1355.1
193.886	2948.83	2161.68	1768.5	1524	1355.73
193.819	2937.68	2154.88	1761.8	1520.08	1351.61
193.761	2928.38	2151.46	1759.72	1519.06	1350.13
193.703	2923.52	2150.15	1756.73	1519.01	1348.18
193.636	2918.29	2146.49	1755.76	1517.07	1349.99
193.579	2922.79	2147.9	1758.92	1517.13	1352.54
193.521	2922.43	2147.17	1757.67	1516.24	1348.95
193.456	2908.61	2138.69	1751.64	1513.23	1347.56
193.398	2902.02	2135.01	1750.45	1512.97	1344.96
193.341	2895.11	2130.99	1746.93	1511.21	1343.9
193.284	2899.97	2136.73	1749.16	1510.48	1346.41
193.226	2899.13	2134.32	1749.12	1511.93	1347.53
193.17	2897.54	2131.8	1749.46	1511.57	1344.02
193.105	2885.41	2123.82	1744.49	1507.98	1341.31
193.048	2877.34	2122.46	1742.24	1504.41	1340.06
192.991	2870.16	2117.19	1737.59	1504.32	1337.3
192.934	2874.88	2118.69	1740.32	1503.32	1338.42
192.877	2874.04	2120.27	1739.12	1502.92	1340.28
192.812	2861.35	2115.68	1734.17	1501.33	1335.48
192.753	2854.55	2109.81	1731.94	1498.72	1335.73
192.696	2850.69	2107.78	1731.68	1498.65	1334.36
192.638	2843.39	2102.9	1728.14	1496.4	1333.78
192.582	2850.1	2105.03	1731.33	1497.9	1335.73
192.525	2846.16	2103.77	1730.07	1497.96	1337.19
192.46	2835.88	2097.68	1724.29	1495.02	1331.07
192.402	2829.09	2096.28	1722.34	1493.34	1329.78
192.345	2823.83	2091.02	1720.59	1490.67	1329.1
192.287	2818.15	2089.32	1717.73	1489.86	1328.65
192.23	2823.27	2089.12	1720.48	1490.68	1329.71
192.172	2819.49	2089.75	1717.73	1491.05	1329.72
192.107	2809.23	2083.18	1715.57	1487.88	1326.9
192.049	2801.35	2079.08	1715.19	1485.49	1323.35
191.992	2797.31	2078.17	1710.73	1482.83	1323.67
191.935	2790.78	2076	1709.1	1484.02	1322.31
191.877	2797.92	2076.31	1711.51	1483.76	1325.13
191.819	2794.52	2074.94	1710.64	1482.28	1324.39
191.754	2782.46	2069.04	1706.44	1477.84	1318.75
191.696	2777.92	2066.21	1701.71	1477.31	1318.67
191.639	2771.08	2063.98	1703.1	1475.9	1316.82
191.581	2774.97	2064.72	1703.02	1478.93	1320.85
191.523	2773.29	2063.59	1701.44	1477.11	1320.32
191.457	2763.31	2057.85	1697.61	1475.54	1315.47
191.399	2755.62	2054.79	1695.98	1473.25	1315.55
191.342	2751.53	2051.37	1693.05	1471.34	1313.01
191.283	2743.12	2049.22	1692.48	1472.52	1312.49
191.227	2750.64	2051.38	1693.75	1470.82	1314.56
191.169	2746.04	2050.38	1694.23	1469.76	1312.89
191.101	2736.36	2042.52	1690.09	1466.77	1309.01
191.043	2731.52	2039.82	1686.26	1464.37	1308.97
190.983	2724.85	2036.76	1684.65	1463.81	1307.09
190.925	2727.83	2040.53	1685.91	1465.92	1308.15
190.866	2725.14	2037.72	1685.43	1466.53	1307.9
190.799	2715.09	2030.48	1681.43	1461.95	1304.85
190.741	2709.35	2028.46	1677.68	1460.69	1304.07
190.683	2704.24	2024.99	1679.22	1460.13	1303.83
190.626	2698.89	2023.38	1675.45	1458.14	1303.9
190.57	2704.22	2025.1	1676.76	1459.11	1303.2
190.512	2702.88	2023.3	1675.35	1458.8	1304.2
190.447	2692.16	2018.51	1669.96	1455.01	1300.29
190.39	2686.9	2014.36	1670.6	1452.71	1300.08
190.333	2680.67	2011.02	1668.62	1452.55	1298.94
190.277	2682.94	2015.43	1669.23	1453.75	1300.04
190.219	2682.19	2010.82	1667.28	1452.71	1299.28
190.162	2678.64	2011.23	1667.69	1453.2	1299.59
190.098	2669.51	2005.07	1663.3	1449.1	1296.27
190.041	2662.71	2004.14	1662.34	1447.31	1293.77
189.983	2658.35	2000.02	1659.63	1445.94	1294.01
189.926	2661.04	2000.12	1659.51	1448	1295.93
189.869	2659.23	2000.47	1660.08	1446.1	1295.15
189.812	2655.18	1997.37	1658.09	1445.97	1294.68
189.747	2647.79	1992.47	1654.95	1443.3	1291.81
189.689	2641.22	1989.19	1652.05	1441.09	1289.51
189.632	2633.21	1985.89	1650.99	1440.14	1290.48
189.574	2637.7	1987.05	1650.96	1440.84	1291.8
189.516	2636.01	1986.07	1650.49	1438.23	1290.11
189.451	2624.96	1978.82	1646.75	1438.01	1287.81
189.394	2619.5	1975.46	1645.8	1433.87	1285.83
189.336	2613.15	1976.04	1643.38	1433.15	1282.94
189.279	2617.64	1977.04	1644.31	1435.22	1286.65
189.221	2614.92	1973.8	1643.72	1436.77	1286.81
189.164	2614.41	1973.51	1643.62	1434.15	1285.45
189.098	2602.2	1967.42	1638.44	1432	1282.78
189.04	2598.73	1963.78	1635.51	1429.08	1282.34
188.982	2594.82	1962.72	1635.74	1427.96	1280.19
188.925	2596.71	1965.2	1635.04	1428.72	1281.96
188.867	2593.94	1962.87	1636.56	1428.64	1280.37
188.802	2584.77	1958.35	1632.65	1425.95	1279.23
188.743	2578.82	1953.53	1629.82	1426.39	1276.63
188.686	2574.26	1951.06	1627.75	1421.18	1274.47
188.629	2569.11	1949.43	1626.86	1420.43	1274.25
188.57	2576.26	1949.54	1628.27	1421.87	1276.6
188.513	2570.33	1950.71	1628.65	1421.85	1277.34
188.447	2561.76	1944.38	1623.08	1419.29	1273.62
188.389	2553.87	1941.62	1618.53	1418.5	1272.9
188.331	2550.76	1939.02	1618.18	1416.69	1270.84
188.273	2553.05	1940.32	1618.59	1415.75	1271.75
188.215	2550.69	1938.54	1618.57	1417.12	1272.54
188.156	2549.04	1939.51	1617.69	1415.73	1271.31
188.089	2539.45	1931.19	1614.98	1413.8	1268.74
188.03	2532.08	1927.03	1611.98	1411.77	1266.61
187.971	2529.56	1925.12	1610.79	1409.78	1265.92
187.913	2527.7	1926.25	1610.96	1410.25	1268.09
187.855	2527.17	1926.45	1610	1408.85	1266.81
187.789	2519.67	1922.04	1608.57	1409.64	1263.92
187.732	2513.67	1918.92	1604.04	1407.57	1261.56
187.674	2510.26	1915.54	1603.27	1404.95	1262.23
187.617	2504.88	1912.52	1602.75	1403.85	1261.72
187.56	2507.91	1913.01	1602.66	1404.4	1261.69
187.503	2503.95	1912.74	1603.11	1402.05	1262.71
187.438	2499.47	1908.84	1598.48	1400.12	1258.55
187.381	2492.53	1904.59	1596.88	1398.64	1257.54
187.324	2486.23	1902.66	1594.99	1397.96	1256.2
187.267	2490.21	1904.92	1597.5	1399.21	1258.15
187.21	2487.9	1901.58	1593.8	1400.48	1258.07
187.152	2484.75	1901.17	1593.59	1397.04	1258.31
187.088	2477.26	1896.41	1590.56	1394.83	1255.06
187.031	2470.73	1893.63	1589.4	1393.81	1252.83
186.973	2468.62	1890.91	1586.73	1392.69	1251.56
186.916	2469.95	1892.54	1588.74	1395.84	1255.1
186.859	2467.63	1892.67	1586.99	1393.53	1255.16
186.795	2459.35	1887.05	1583.38	1390.48	1251.44
186.737	2454.89	1883.1	1581.29	1387.51	1250.21
186.68	2448.68	1880.81	1580.87	1388.44	1249.71
186.622	2445.17	1878.33	1579.59	1388.26	1247.9
186.565	2449.09	1882.02	1579.64	1388.57	1249.32
186.507	2446.73	1879.85	1581.13	1387.7	1248.58
186.442	2438.14	1874.81	1577.64	1383.64	1246.78
186.384	2432.14	1871.41	1575.11	1385.03	1245.98
186.327	2427.91	1870.13	1572.08	1382.4	1246.27
186.27	2430.46	1872.05	1573.38	1383.21	1247.64
186.213	2430.15	1869.29	1573.5	1383.67	1247.63
186.155	2426.87	1868.56	1572.66	1382.31	1245.5
186.089	2418.32	1864.13	1567.17	1379.99	1242.89
186.032	2413.14	1861.74	1567.17	1378.25	1241.9
185.974	2408.17	1860.47	1564.48	1375.92	1240.19
185.916	2412.4	1857.5	1565.73	1379.14	1240.91
185.859	2407.74	1857.38	1564.61	1377.52	1242.17
185.793	2399.17	1850.97	1561.8	1372.14	1237.7
185.727	2397.04	1850.01	1561.4	1372.6	1237.01
185.669	2389.94	1848.07	1559.32	1372.13	1236.68
185.611	2388.56	1847.28	1557.62	1371.11	1236.54
185.553	2390.84	1846.37	1559.33	1371.64	1238.48
185.497	2388.03	1846.97	1558.28	1371.88	1235.34
185.431	2378.16	1841.85	1554.26	1367.57	1234.13
185.373	2374.55	1838.53	1552.72	1368.08	1234.14
185.314	2371.03	1836.24	1550.13	1366.79	1231.44
185.248	2367.01	1834.79	1549.17	1366.96	1230.8
185.19	2370.26	1835.51	1550.9	1366.46	1232.61
185.131	2368.95	1835.29	1550.8	1367.04	1233.84
185.065	2358.52	1828.78	1544.57	1364.75	1230.26
185.007	2354.03	1827.02	1545.51	1361.03	1227.99
184.948	2350.02	1823.9	1541.22	1360.15	1225.37
184.891	2354.88	1825.79	1542.07	1360.61	1227.86
184.832	2350.55	1823.37	1543.03	1359.12	1227.18
184.775	2346.89	1822	1541.75	1359.39	1226.78
184.708	2340.26	1817.56	1538.69	1356.93	1224.17
184.651	2334.62	1815.01	1535.72	1355.39	1222.03
184.594	2330.52	1813.81	1534.69	1355.68	1222.98
184.537	2332.48	1816.05	1536.46	1354.49	1225.02
184.48	2330.11	1813.43	1536.18	1353.97	1222.71
184.423	2329.14	1811.86	1534.67	1353.83	1223.33
184.358	2322.02	1806.72	1530.72	1348.35	1218.29
184.3	2317.48	1805.05	1528.95	1349.13	1219.03
184.243	2311.42	1801.13	1528.23	1347.99	1215.84
184.187	2312.56	1803.1	1528.63	1350.97	1219.98
184.13	2312.36	1804.86	1528.12	1348.89	1219.62
184.065	2303.88	1798.5	1524.33	1347.68	1216.47
184.007	2300.31	1793.77	1523.58	1344.75	1216.63
183.951	2297.04	1791.94	1520.55	1345.95	1214.02
183.893	2292.15	1791.29	1520.98	1344.72	1213.02
183.835	2296.34	1792.28	1522.77	1346.06	1216.73
183.778	2292.62	1791.69	1519.65	1343.95	1215.5
183.711	2283.67	1785.44	1518.14	1343.28	1211.9
183.654	2281.78	1782.81	1514.69	1341.52	1209.9
183.596	2277.58	1782.06	1515.69	1338.74	1209.99
183.539	2274.26	1781.54	1513.08	1339.36	1210.44
183.481	2276.79	1781.23	1514.76	1340.61	1213.3
183.423	2276.88	1781.3	1513.75	1338.35	1212.42
183.358	2266.11	1775.73	1510.74	1336	1207.33
183.301	2262.21	1773.02	1509.57	1334.18	1208.1
183.243	2258.22	1771.5	1508.66	1334.58	1205.93
183.185	2256.26	1768.95	1504.13	1333.31	1204.57
183.127	2257.74	1770.6	1507.87	1335.24	1208.51
183.069	2257.44	1770.28	1506.06	1332.56	1207.35
183.001	2247.16	1766.7	1503.59	1331.87	1202.97
182.943	2245.77	1763	1501.83	1329.46	1203.1
182.885	2239.24	1759.11	1497.97	1328.68	1202.85
182.827	2242.45	1762.42	1499.72	1328.7	1204.3
182.769	2239.73	1760.68	1500.18	1328.24	1203.71
182.711	2238.23	1758.2	1500.57	1327.68	1204.69
182.646	2230.77	1755.23	1497.69	1324.15	1201.75
182.588	2224.93	1751.92	1491.97	1325.04	1200.02
182.529	2221.79	1749.63	1492.87	1324.04	1199.9
182.471	2223.74	1750.87	1493.37	1323.24	1199.39
182.414	2223.32	1750.57	1491.48	1322.67	1197.43
182.349	2214.19	1746.44	1487.67	1320.63	1195.94
182.283	2210.43	1744.74	1488.02	1319.94	1196.43
182.226	2207.07	1741.56	1486.89	1317.63	1194.76
182.168	2203.78	1738.96	1486.7	1317.56	1193.48
182.112	2208.26	1742.4	1485.7	1318.54	1196.09
182.055	2204.06	1740.7	1484.51	1317.59	1195.48
181.99	2197.02	1735.18	1482.87	1314.5	1191.1
181.933	2191.97	1731.88	1480.35	1312.14	1190.54
181.876	2188.55	1732.19	1478.83	1314.39	1190.95
181.819	2187.23	1729.71	1478.55	1310.67	1191.6
181.762	2189.32	1731.44	1478.95	1313.47	1191.28
181.697	2181.26	1725.19	1475.79	1310.3	1187.49
[truncated: 2,375 more rows]
