# Supplementary material for: Highly reversible extrinsic electrocaloric effects over a wide temperature range in epitaxially strained SrTiO3 films
Source: Nat Mater. 2024 Mar 21;23(5):639–47. doi: 10.1038/s41563-024-01831-1 (PMC11068575; doi:10.1038/s41563-024-01831-1)
Supplement: Supplementary file 3 — Electrical polarization of the strained STO film data plotted in Fig. 5a–f. [file 41563_2024_1831_MOESM3_ESM.xlsx]

## Sheet: Fig.5a
Time (ms)	Drive Voltage (V)	Polarization (μC/cm^2)
19.53	0.2227	-12.9841
19.52	-4.1032	-13.2979
19.51	-8.5059	-13.5838
19.5	-12.8446	-13.8848
19.49	-17.2153	-14.1837
19.48	-21.5781	-14.5081
19.47	-25.9424	-14.7989
19.46	-30.2715	-15.1042
19.45	-34.5925	-15.3907
19.44	-38.9761	-15.6587
19.43	-43.3372	-15.941
19.42	-47.7015	-16.1776
19.41	-52.0562	-16.4662
19.4	-56.4109	-16.7178
19.39	-60.7816	-16.9923
19.38	-65.1267	-17.2544
19.37	-69.4718	-17.5382
19.36	-73.8554	-17.7854
19.35	-78.186	-18.0714
19.34	-82.5263	-18.3586
19.33	-86.8906	-18.6467
19.32	-91.2325	-18.912
19.31	-95.5952	-19.222
19.3	-99.9067	-19.7604
19.29	-95.5632	-19.4682
19.28	-91.2357	-19.1492
19.27	-86.873	-18.8509
19.26	-82.5199	-18.5521
19.25	-78.1748	-18.2529
19.24	-73.8554	-17.9562
19.23	-69.4958	-17.6195
19.22	-65.1043	-17.3075
19.21	-60.7528	-16.9903
19.2	-56.4029	-16.6693
19.19	-52.0338	-16.3802
19.18	-47.6855	-14.6961
19.17	-43.342	-2.17897
19.16	-38.968	7.04958
19.15	-34.5861	8.91283
19.14	-30.2506	9.85054
19.13	-25.8895	10.5431
19.12	-21.5733	11.0897
19.11	-17.2346	11.5498
19.1	-12.8911	11.9621
19.09	-8.4851	12.3171
19.08	-4.1416	12.6608
19.07	0.2099	12.9797
19.06	4.5678	13.2869
19.05	8.9257	13.5886
19.04	13.29	13.8632
19.03	17.6543	14.1811
19.02	21.9834	14.5134
19.01	26.375	14.7775
19	30.6992	15.0726
18.99	35.0395	15.4104
18.98	39.3686	15.6776
18.97	43.7938	15.9294
18.96	48.0828	16.1973
18.95	52.4551	16.4697
18.94	56.8227	16.7031
18.93	61.1565	16.9651
18.92	65.5128	17.2291
18.91	69.8884	17.5119
18.9	74.2094	17.8066
18.89	78.5609	18.0795
18.88	82.9108	18.33
18.87	87.2559	18.5867
18.86	91.6507	18.8358
18.85	95.9878	19.1578
18.84	100.349	19.6931
18.83	96.015	19.4239
18.82	91.6187	19.1551
18.81	87.2896	18.859
18.8	82.9253	18.5284
18.79	78.5786	18.2331
18.78	74.203	17.963
18.77	69.8643	17.6547
18.76	65.492	17.3416
18.75	61.1261	16.9914
18.74	56.7666	16.6556
18.73	52.4215	16.3167
18.72	48.1052	15.2098
18.71	43.7601	4.27431
18.7	39.391	-6.54999
18.69	35.0091	-8.81448
18.68	30.6704	-9.80773
18.67	26.3205	-10.52
18.66	21.9626	-11.0721
18.65	17.5951	-11.5178
18.64	13.2484	-11.9261
18.63	8.8664	-12.3209
18.62	4.539	-12.7528
18.61	0.2003	-13.2138
18.6	0.1907	-13.037
18.59	-3.9269	-13.3202
18.58	-8.0397	-13.6076
18.57	-12.1845	-13.9074
18.56	-16.3406	-14.1955
18.55	-20.495	-14.4875
18.54	-24.6366	-14.7408
18.53	-28.7478	-14.9906
18.52	-32.9423	-15.2421
18.51	-37.0615	-15.5187
18.5	-41.2047	-15.7925
18.49	-45.2774	-16.087
18.48	-49.4366	-16.3313
18.47	-53.5879	-16.5731
18.46	-57.7007	-16.8498
18.45	-61.8134	-17.1228
18.44	-65.9663	-17.3662
18.43	-70.0887	-17.6098
18.42	-74.2159	-17.8444
18.41	-78.3575	-18.0851
18.4	-82.5055	-18.3094
18.39	-86.6583	-18.542
18.38	-90.8304	-18.8213
18.37	-94.9448	-19.4004
18.36	-90.7871	-19.1135
18.35	-86.6407	-18.8528
18.34	-82.5119	-18.5777
18.33	-78.3334	-18.2839
18.32	-74.2223	-17.9537
18.31	-70.0774	-17.6269
18.3	-65.9486	-17.3382
18.29	-61.823	-17.0509
18.28	-57.6766	-16.7251
18.27	-53.5414	-16.3832
18.26	-49.4206	-15.8412
18.25	-45.2726	-9.51074
18.24	-41.1534	3.8692
18.23	-37.0118	8.11585
18.22	-32.8798	9.31132
18.21	-28.735	10.0991
18.2	-24.5982	10.7073
18.19	-20.4549	11.1808
18.18	-16.3326	11.6313
18.17	-12.1701	12.0224
18.16	-8.0285	12.3706
18.15	-3.9253	12.6984
18.14	0.173	13.0197
18.13	4.3675	13.2884
18.12	8.4787	13.5554
18.11	12.6155	13.8482
18.1	16.7459	14.1375
18.09	20.8971	14.4029
18.08	25.0195	14.6736
18.07	29.1227	14.9661
18.06	33.2819	15.2456
18.05	37.4123	15.5413
18.04	41.5748	15.804
18.03	45.6828	16.0362
18.02	49.8308	16.2804
18.01	53.958	16.534
18	58.0916	16.7632
17.99	62.2604	16.9916
17.98	66.4053	17.229
17.97	70.5196	17.4738
17.96	74.6532	17.7138
17.95	78.7885	17.9744
17.94	82.9221	18.2442
17.93	87.0493	18.4753
17.92	91.1716	18.7839
17.91	95.3197	19.3191
17.9	91.162	19.0411
17.89	87.0428	18.7763
17.88	82.9092	18.4829
17.87	78.7868	18.1906
17.86	74.6757	17.8794
17.85	70.5276	17.5873
17.84	66.3988	17.2878
17.83	62.2701	16.9974
17.82	58.1332	16.681
17.81	53.9964	16.3294
17.8	49.8596	15.9236
17.79	45.7132	11.2592
17.78	41.5604	-2.1933
17.77	37.4059	-7.77001
17.76	33.2883	-9.14569
17.75	29.1499	-9.96696
17.74	25.0323	-10.6251
17.73	20.9019	-11.1349
17.72	16.7683	-11.5684
17.71	12.6251	-11.9759
17.7	8.4947	-12.333
17.69	4.3771	-12.7309
17.68	0.2067	-13.1226
17.67	0.2243	-12.9581
17.66	-3.6898	-13.2387
17.65	-7.6103	-13.494
17.64	-11.5565	-13.7634
17.63	-15.4818	-14.0469
17.62	-19.3847	-14.3211
17.61	-23.294	-14.5735
17.6	-27.2145	-14.855
17.59	-31.135	-15.1292
17.58	-35.0411	-15.3695
17.57	-38.9713	-15.6133
17.56	-42.8886	-15.86
17.55	-46.8235	-16.1176
17.54	-50.728	-16.3392
17.53	-54.6085	-16.5897
17.52	-58.553	-16.8422
17.51	-62.4847	-17.0885
17.5	-66.4037	-17.3196
17.49	-70.3642	-17.5769
17.48	-74.2831	-17.8207
17.47	-78.1636	-18.0585
17.46	-82.0857	-18.2575
17.45	-85.9854	-18.5403
17.44	-89.9075	-19.0439
17.43	-86.0223	-18.7652
17.42	-82.0777	-18.4838
17.41	-78.154	-18.2109
17.4	-74.2607	-17.919
17.39	-70.3194	-17.6614
17.38	-66.4341	-17.4144
17.37	-62.5104	-17.1289
17.36	-58.5738	-16.8246
17.35	-54.6533	-16.488
17.34	-50.7616	-16.1217
17.33	-46.8219	-13.4809
17.32	-42.9046	-2.09546
17.31	-39.0113	6.62872
17.3	-35.0924	8.57501
17.29	-31.1446	9.48491
17.28	-27.2257	10.1434
17.27	-23.3068	10.7098
17.26	-19.3911	11.1899
17.25	-15.4465	11.5988
17.24	-11.5421	11.9721
17.23	-7.6424	12.3011
17.22	-3.6978	12.5996
17.21	0.2035	12.8777
17.2	4.1208	13.1687
17.19	8.0205	13.4596
17.18	11.933	13.7469
17.17	15.8711	14.0428
17.16	19.7852	14.2927
17.15	23.717	14.5273
17.14	27.6102	14.7804
17.13	31.5596	15.0439
17.12	35.4833	15.3176
17.11	39.4118	15.587
17.1	43.3804	15.8323
17.09	47.2561	16.0772
17.08	51.1526	16.3171
17.07	55.0603	16.5653
17.06	58.984	16.8002
17.05	62.8981	17.0474
17.04	66.8042	17.303
17.03	70.7455	17.5334
17.02	74.6629	17.7521
17.01	78.585	17.9818
17	82.5039	18.212
16.99	86.4324	18.4841
16.98	90.3818	18.998
16.97	86.4132	18.7609
16.96	82.5151	18.5284
16.95	78.5738	18.2194
16.94	74.6821	17.9227
16.93	70.7616	17.6313
16.92	66.7962	17.3341
16.91	62.9029	17.0502
16.9	58.9423	16.7803
16.89	55.0443	16.4448
16.88	51.1478	16.0684
16.87	47.2305	14.158
16.86	43.3308	4.24649
16.85	39.4006	-5.96134
16.84	35.4577	-8.40734
16.83	31.542	-9.4414
16.82	27.6375	-10.1347
16.81	23.7122	-10.7055
16.8	19.8077	-11.2054
16.79	15.8599	-11.6463
16.78	11.9442	-12.0116
16.77	8.0461	-12.3552
16.76	4.1224	-12.6904
16.75	0.1891	-13.091
16.74	0.1907	-12.9656
16.73	-3.4767	-13.2386
16.72	-7.2002	-13.5012
16.71	-10.9156	-13.7506
16.7	-14.6342	-14.0167
16.69	-18.3112	-14.28
16.68	-22.0331	-14.5384
16.67	-25.7101	-14.8144
16.66	-29.3855	-15.068
16.65	-33.1121	-15.3148
16.64	-36.8275	-15.538
16.63	-40.5125	-15.7749
16.62	-44.2152	-16.0262
16.61	-47.9194	-16.2375
16.6	-51.6348	-16.4517
16.59	-55.3535	-16.6879
16.58	-59.0513	-16.9065
16.57	-62.6962	-17.1187
16.56	-66.4101	-17.3069
16.55	-70.1319	-17.5372
16.54	-73.8281	-17.7561
16.53	-77.5131	-17.9884
16.52	-81.2157	-18.2217
16.51	-84.8511	-18.7146
16.5	-81.1789	-18.4541
16.49	-77.4907	-18.1798
16.48	-73.8041	-17.9107
16.47	-70.1159	-17.6309
16.46	-66.4149	-17.3748
16.45	-62.7635	-17.0778
16.44	-59.0208	-16.7747
16.43	-55.2894	-16.4808
16.42	-51.5916	-16.1229
16.41	-47.8905	-14.7355
16.4	-44.2088	-7.31295
16.39	-40.4885	4.1052
16.38	-36.7731	7.90605
16.37	-33.0897	9.07393
16.36	-29.3678	9.81755
16.35	-25.686	10.41
16.34	-22.0026	10.8875
16.33	-18.3257	11.3162
16.32	-14.6246	11.6744
16.31	-10.8948	12.012
16.3	-7.1809	12.3836
16.29	-3.4687	12.638
16.28	0.2179	12.8891
16.27	3.9253	13.1713
16.26	7.6344	13.4108
16.25	11.345	13.6971
16.24	15.0252	13.9437
16.23	18.7022	14.1844
16.22	22.4112	14.4167
16.21	26.1138	14.6473
16.2	29.7956	14.8936
16.19	33.5287	15.1132
16.18	37.2281	15.3407
16.17	40.9275	15.5681
16.16	44.6061	15.8321
16.15	48.3456	16.0507
16.14	52.0338	16.2889
16.13	55.7059	16.4997
16.12	59.4022	16.7438
16.11	63.1192	16.9424
16.1	66.8266	17.1523
16.09	70.5196	17.3437
16.08	74.2207	17.5283
16.07	77.9153	17.7493
16.06	81.6259	18.0021
16.05	85.3269	18.5058
16.04	81.5939	18.2636
16.03	77.9025	17.9798
16.02	74.2223	17.7224
16.01	70.5036	17.4726
16	66.793	17.2189
15.99	63.0679	16.9782
15.98	59.3701	16.6674
15.97	55.6835	16.3332
15.96	51.9777	15.992
15.95	48.3135	15.0091
15.94	44.6253	9.10941
15.93	40.9339	-2.60592
15.92	37.2281	-7.57399
15.91	33.5431	-8.91332
15.9	29.8309	-9.69004
15.89	26.1346	-10.3418
15.88	22.4096	-10.8454
15.87	18.7214	-11.2716
15.86	14.9915	-11.6651
15.85	11.2825	-12.005
15.84	7.5815	-12.3126
15.83	3.8917	-12.6336
15.82	0.2019	-13.0107
15.81	0.2131	-12.8714
15.8	-3.2604	-13.1115
15.79	-6.7323	-13.3401
15.78	-10.1978	-13.5832
15.77	-13.6697	-13.8289
15.76	-17.1897	-14.0484
15.75	-20.6889	-14.2611
15.74	-24.1896	-14.5151
15.73	-27.6615	-14.7653
15.72	-31.1478	-15.0071
15.71	-34.6438	-15.232
15.7	-38.1077	-15.4401
15.69	-41.5796	-15.6334
15.68	-45.0627	-15.8684
15.67	-48.541	-16.1042
15.66	-52.0129	-16.3056
15.65	-55.5089	-16.5007
15.64	-59.024	-16.7335
15.63	-62.5072	-16.9586
15.62	-66.0015	-17.1666
15.61	-69.4494	-17.397
15.6	-72.963	-17.5939
15.59	-76.4028	-17.8346
15.58	-79.9148	-18.2857
15.57	-76.4541	-18.0572
15.56	-72.9694	-17.8297
15.55	-69.483	-17.6015
15.54	-65.9919	-17.3479
15.53	-62.496	-17.0579
15.52	-59.016	-16.8061
15.51	-55.5345	-16.5429
15.5	-52.0674	-16.2232
15.49	-48.5635	-15.2892
15.48	-45.0755	-10.5149
15.47	-41.5828	0.30891
15.46	-38.0965	6.70382
15.45	-34.5845	8.35954
15.44	-31.1462	9.24296
15.43	-27.6743	9.88813
15.42	-24.1928	10.3782
15.41	-20.7065	10.8215
15.4	-17.2426	11.2076
15.39	-13.7803	11.5443
15.38	-10.2587	11.8602
15.37	-6.758	12.1296
15.36	-3.2845	12.4211
15.35	0.1875	12.6849
15.34	3.6802	12.9085
15.33	7.1841	13.1603
15.32	10.6561	13.4096
15.31	14.176	13.6607
15.3	17.6351	13.9219
15.29	21.1423	14.1705
15.28	24.5725	14.3963
15.27	28.0492	14.598
15.26	31.4891	14.863
15.25	35.0155	15.0752
15.24	38.505	15.3209
15.23	41.9833	15.5486
15.22	45.5017	15.7827
15.21	48.98	15.9886
15.2	52.4487	16.1924
15.19	55.9319	16.4138
15.18	59.4502	16.601
15.17	62.9606	16.8381
15.16	66.4005	17.0924
15.15	69.8948	17.3094
15.14	73.3667	17.5316
15.13	76.8434	17.7749
15.12	80.2945	18.2316
15.11	76.8274	17.9662
15.1	73.3507	17.7166
15.09	69.8868	17.4778
15.08	66.3972	17.2555
15.07	62.9285	16.9985
15.06	59.4358	16.7505
15.05	55.9719	16.4592
15.04	52.4503	16.1207
15.03	48.988	15.4434
15.02	45.5338	11.7673
15.01	42.0154	1.89447
15	38.5098	-6.03106
14.99	35.0475	-8.13352
14.98	31.5532	-9.11868
14.97	28.0861	-9.81699
14.96	24.6078	-10.3654
14.95	21.1166	-10.8251
14.94	17.6287	-11.2428
14.93	14.1792	-11.6076
14.92	10.6561	-11.9152
14.91	7.1938	-12.2193
14.9	3.7026	-12.5335
14.89	0.1955	-12.8914
14.88	0.2083	-12.7776
14.87	-3.0233	-13.0418
14.86	-6.3254	-13.2917
14.85	-9.5826	-13.5457
14.84	-12.8687	-13.7926
14.83	-16.1195	-14.0222
14.82	-19.4247	-14.2192
14.81	-22.6531	-14.4441
14.8	-25.9248	-14.6516
14.79	-29.1692	-14.8777
14.78	-32.4776	-15.095
14.77	-35.7301	-15.3208
14.76	-39.0113	-15.5413
14.75	-42.2589	-15.7805
14.74	-45.5322	-15.9778
14.73	-48.7429	-16.1828
14.72	-52.0402	-16.3864
14.71	-55.3198	-16.5954
14.7	-58.5899	-16.7824
14.69	-61.8262	-16.9663
14.68	-65.1684	-17.1649
14.67	-68.4	-17.364
14.66	-71.6668	-17.6075
14.65	-74.9032	-18.0328
14.64	-71.6508	-17.7744
14.63	-68.3759	-17.5349
14.62	-65.1187	-17.3008
14.61	-61.823	-17.059
14.6	-58.5818	-16.8207
14.59	-55.2894	-16.5106
14.58	-52.0177	-16.1955
14.57	-48.7846	-15.3532
14.56	-45.5129	-11.7777
14.55	-42.2573	-2.85626
14.54	-39.0065	5.3285
14.53	-35.7156	7.78415
14.52	-32.4873	8.81517
14.51	-29.182	9.49832
14.5	-25.9167	10.0321
14.49	-22.6403	10.5055
14.48	-19.4023	10.9079
14.47	-16.1163	11.2722
14.46	-12.8542	11.6186
14.45	-9.5794	11.9367
14.44	-6.2757	12.199
14.43	-3.0521	12.4735
14.42	0.2099	12.7321
14.41	3.4927	12.9687
14.4	6.7403	13.1988
14.39	9.9671	13.452
14.38	13.2676	13.675
14.37	16.5649	13.9166
14.36	19.8029	14.1319
14.35	23.0777	14.3669
14.34	26.3365	14.5926
14.33	29.6178	14.7978
14.32	32.8894	15.0288
14.31	36.1274	15.2432
14.3	39.3894	15.4233
14.29	42.6514	15.6151
14.28	45.9391	15.7722
14.27	49.1739	15.9718
14.26	52.4519	16.181
14.25	55.7396	16.3825
14.24	58.992	16.592
14.23	62.222	16.7796
14.22	65.5128	16.9526
14.21	68.8085	17.1528
14.2	72.0657	17.4014
14.19	75.3246	17.8368
14.18	72.0561	17.5872
14.17	68.7813	17.3404
14.16	65.4968	17.0698
14.15	62.2316	16.8116
14.14	58.9952	16.5491
14.13	55.7188	16.2808
14.12	52.4487	15.9565
14.11	49.1739	15.3211
14.1	45.9103	12.5667
14.09	42.6482	4.93314
14.08	39.3638	-4.2505
14.07	36.1098	-7.52959
14.06	32.8301	-8.6992
14.05	29.5665	-9.48447
14.04	26.2756	-10.0686
14.03	23.036	-10.5684
14.02	19.7932	-10.9971
14.01	16.536	-11.3957
14	13.2452	-11.7358
13.99	10.0168	-12.0376
13.98	6.7211	-12.2776
13.97	3.4703	-12.5343
13.96	0.2083	-12.8752
13.95	0.1987	-12.7825
13.94	-2.8775	-12.9754
13.93	-5.9312	-13.2116
13.92	-8.9706	-13.4101
13.91	-11.9762	-13.6219
13.9	-15.0572	-13.8213
13.89	-18.0869	-14.0222
13.88	-21.1599	-14.2211
13.87	-24.1928	-14.4161
13.86	-27.2289	-14.6413
13.85	-30.1978	-14.8424
13.84	-33.2595	-15.0231
13.83	-36.3469	-15.2162
13.82	-39.4375	-15.3879
13.81	-42.4512	-15.5732
13.8	-45.4873	-15.7587
13.79	-48.6099	-15.95
13.78	-51.6108	-16.1291
13.77	-54.6405	-16.3038
13.76	-57.6878	-16.5056
13.75	-60.724	-16.7019
13.74	-63.7809	-16.8788
13.73	-66.8282	-17.0906
13.72	-69.8547	-17.4718
13.71	-66.841	-17.2116
13.7	-63.7665	-16.9777
13.69	-60.7015	-16.7578
13.68	-57.6814	-16.5265
13.67	-54.6645	-16.2586
13.66	-51.6268	-15.8863
13.65	-48.5522	-14.9918
13.64	-45.5241	-11.9043
13.63	-42.4688	-4.60255
13.62	-39.4199	3.87045
13.61	-36.3565	7.15954
13.6	-33.2755	8.3476
13.59	-30.2666	9.14539
13.58	-27.2273	9.72258
13.57	-24.1928	10.1875
13.56	-21.1375	10.5951
13.55	-18.0805	10.9726
13.54	-15.0252	11.2971
13.53	-11.9666	11.5975
13.52	-8.9369	11.8517
13.51	-5.8816	12.0984
13.5	-2.8134	12.3251
13.49	0.1682	12.5794
13.48	3.2124	12.8079
13.47	6.2885	13.019
13.46	9.3375	13.2278
13.45	12.3976	13.4494
13.44	15.4161	13.6755
13.43	18.4939	13.8592
13.42	21.5508	14.0451
13.41	24.6014	14.2519
13.4	27.6471	14.425
13.39	30.6768	14.6006
13.38	33.7434	14.7995
13.37	36.7538	15.026
13.36	39.8076	15.2359
13.35	42.8886	15.4245
13.34	45.9135	15.6008
13.33	48.948	15.7965
13.32	51.9777	15.9865
13.31	55.033	16.1781
13.3	58.1188	16.3425
13.29	61.1613	16.5424
13.28	64.2087	16.7108
13.27	67.2608	16.9399
13.26	70.2937	17.3635
13.25	67.2816	17.1355
13.24	64.1975	16.9285
13.23	61.1581	16.7417
13.22	58.1092	16.512
13.21	55.0827	16.2356
13.2	52.0129	15.889
13.19	48.9336	15.2176
13.18	45.891	12.8064
13.17	42.8741	6.70796
13.16	39.8396	-2.14406
13.15	36.7795	-6.56235
13.14	33.7354	-8.02351
13.13	30.7056	-8.86783
13.12	27.6423	-9.50643
13.11	24.6446	-10.0077
13.1	21.5781	-10.4759
13.09	18.5339	-10.8391
13.08	15.4578	-11.1712
13.07	12.396	-11.4784
13.06	9.3118	-11.7424
13.05	6.2933	-12.0101
13.04	3.2748	-12.2868
13.03	0.2323	-12.5924
13.02	0.2147	-12.4786
13.01	-2.5923	-12.698
13	-5.4266	-12.8979
12.99	-8.2544	-13.1213
12.98	-11.0999	-13.3467
12.97	-13.9245	-13.539
12.96	-16.7812	-13.7237
12.95	-19.6042	-13.9353
12.94	-22.4529	-14.1203
12.93	-25.247	-14.3317
12.92	-28.0957	-14.5186
12.91	-30.9059	-14.7312
12.9	-33.777	-14.9137
12.89	-36.5552	-15.0977
12.88	-39.375	-15.2583
12.87	-42.2333	-15.4256
12.86	-45.0755	-15.6288
12.85	-47.9002	-15.8329
12.84	-50.7648	-16.011
12.83	-53.5622	-16.1912
12.82	-56.4045	-16.3555
12.81	-59.2067	-16.525
12.8	-62.0089	-16.7307
12.79	-64.8544	-17.1141
12.78	-62.0522	-16.9076
12.77	-59.2307	-16.6822
12.76	-56.4141	-16.4399
12.75	-53.5542	-16.1806
12.74	-50.7424	-15.7957
12.73	-47.9082	-14.6523
12.72	-45.1108	-11.5623
12.71	-42.2653	-5.22359
12.7	-39.4423	2.59695
12.69	-36.5824	6.32544
12.68	-33.7594	7.74792
12.67	-30.9332	8.56264
12.66	-28.0957	9.19672
12.65	-25.2006	9.71088
12.64	-22.4448	10.1577
12.63	-19.5946	10.5277
12.62	-16.7747	10.8563
12.61	-13.9581	11.1854
12.6	-11.1495	11.4462
12.59	-8.3137	11.7416
12.58	-5.4634	11.9978
12.57	-2.5763	12.2303
12.56	0.2131	12.4461
12.55	3.0345	12.647
12.54	5.8527	12.843
12.53	8.679	13.0622
12.52	11.5148	13.2628
12.51	14.3955	13.4674
12.5	17.2153	13.6812
12.49	20.0368	13.8903
12.48	22.8438	14.0979
12.47	25.6844	14.2924
12.46	28.4674	14.5046
12.45	31.3193	14.69
12.44	34.1423	14.8681
12.43	37.0102	15.0485
12.42	39.8492	15.2296
12.41	42.6867	15.3946
12.4	45.5097	15.5971
12.39	48.3263	15.8015
12.38	51.1846	15.9869
12.37	53.9788	16.1757
12.36	56.8387	16.3401
12.35	59.6425	16.5022
12.34	62.4751	16.677
12.33	65.2901	17.0515
12.32	62.4399	16.8107
12.31	59.6297	16.5872
12.3	56.7506	16.3454
12.29	53.9596	16.0413
12.28	51.1269	15.7011
12.27	48.3199	14.8663
12.26	45.5097	12.427
12.25	42.6675	7.08096
12.24	39.8348	-0.69112
12.23	37.0006	-5.48985
12.22	34.1535	-7.3072
12.21	31.3561	-8.29619
12.2	28.5107	-8.97244
12.19	25.6652	-9.55198
12.18	22.8278	-10.0234
12.17	20.0304	-10.4286
12.16	17.1977	-10.7896
12.15	14.3122	-11.1127
12.14	11.5068	-11.4056
12.13	8.695	-11.6893
12.12	5.8479	-11.9288
12.11	2.9816	-12.1772
12.1	0.1522	-12.4799
12.09	0.2259	-12.4179
12.08	-2.4097	-12.6218
12.07	-5.0308	-12.8162
12.06	-7.6071	-13.0336
12.05	-10.2315	-13.2238
12.04	-12.8895	-13.4252
12.03	-15.493	-13.6159
12.02	-18.0805	-13.8009
12.01	-20.6889	-13.9439
12	-23.3533	-14.0928
11.99	-25.9167	-14.2869
11.98	-28.5523	-14.4817
11.97	-31.1543	-14.6473
11.96	-33.7337	-14.8001
11.95	-36.3373	-14.9809
11.94	-38.9777	-15.1334
11.93	-41.5604	-15.3038
11.92	-44.2023	-15.4624
11.91	-46.7834	-15.6213
11.9	-49.403	-15.7481
11.89	-52.0161	-15.8723
11.88	-54.6533	-15.9946
11.87	-57.2601	-16.2047
11.86	-59.8908	-16.5521
11.85	-57.2841	-16.3275
11.84	-54.6485	-16.0902
11.83	-52.037	-15.7887
11.82	-49.4062	-15.1973
11.81	-46.8107	-13.6453
11.8	-44.1975	-10.2715
11.79	-41.5892	-4.41817
11.78	-38.9408	2.24961
11.77	-36.3116	5.84237
11.76	-33.7273	7.34904
11.75	-31.1238	8.23466
11.74	-28.5123	8.88412
11.73	-25.9312	9.40174
11.72	-23.3132	9.82699
11.71	-20.7033	10.2246
11.7	-18.0565	10.5858
11.69	-15.4482	10.9285
11.68	-12.835	11.1837
11.67	-10.2395	11.4786
11.66	-7.6055	11.7026
11.65	-4.9988	11.9254
11.64	-2.4161	12.14
11.63	0.2067	12.354
11.62	2.8374	12.5414
11.61	5.4522	12.7214
11.6	8.0477	12.9232
11.59	10.6512	13.0968
11.58	13.2708	13.2787
11.57	15.8871	13.4485
11.56	18.5003	13.6359
11.55	21.115	13.8357
11.54	23.7282	13.9996
11.53	26.3493	14.1515
11.52	28.9224	14.3053
11.51	31.5179	14.4899
11.5	34.1439	14.6591
11.49	36.7923	14.8078
11.48	39.3894	14.9705
11.47	42.009	15.1416
11.46	44.6093	15.2921
11.45	47.2497	15.4411
11.44	49.842	15.6
11.43	52.4311	15.7522
11.42	55.0362	15.9147
11.41	57.6382	16.0893
11.4	60.2785	16.438
11.39	57.6061	16.2289
11.38	55.0074	15.9453
11.37	52.4391	15.6507
11.36	49.8164	15.1765
11.35	47.2305	13.9728
11.34	44.6093	11.2445
11.33	42.0042	6.35584
11.32	39.399	-0.07904
11.31	36.7859	-4.47672
11.3	34.1727	-6.46065
11.29	31.5644	-7.56424
11.28	28.9208	-8.32268
11.27	26.3317	-8.91499
11.26	23.6689	-9.33344
11.25	21.0846	-9.78912
11.24	18.4698	-10.1697
11.23	15.9048	-10.5072
11.22	13.258	-10.8287
11.21	10.6641	-11.1094
11.2	8.0157	-11.3719
11.19	5.4346	-11.613
11.18	2.8695	-11.8746
11.17	0.2499	-12.1351
11.16	0.2147	-12.034
11.15	-2.1902	-12.1943
11.14	-4.579	-12.368
11.13	-7.0063	-12.5529
11.12	-9.3903	-12.7571
11.11	-11.7551	-12.9235
11.1	-14.1536	-13.0713
11.09	-16.528	-13.2417
11.08	-18.9553	-13.3851
11.07	-21.3409	-13.552
11.06	-23.7106	-13.7041
11.05	-26.1186	-13.8766
11.04	-28.4914	-14.0527
11.03	-30.9075	-14.1824
11.02	-33.3044	-14.3494
11.01	-35.7236	-14.4985
11	-38.1301	-14.6514
10.99	-40.5125	-14.8504
10.98	-42.9366	-15.0105
10.97	-45.2934	-15.1592
10.96	-47.7223	-15.2797
10.95	-50.0679	-15.4202
10.94	-52.4776	-15.5888
10.93	-54.8632	-15.9066
10.92	-52.4696	-15.6172
10.91	-50.0647	-15.1234
10.9	-47.7271	-14.0428
10.89	-45.3062	-11.8624
10.88	-42.8998	-8.19423
10.87	-40.4949	-3.07539
10.86	-38.1189	1.96652
10.85	-35.7188	4.93261
10.84	-33.3316	6.44936
10.83	-30.9283	7.3853
10.82	-28.5459	8.06959
10.81	-26.1314	8.6288
10.8	-23.7811	9.09746
10.79	-21.3634	9.50799
10.78	-18.9825	9.86717
10.77	-16.5889	10.1792
10.76	-14.2001	10.4523
10.75	-11.7888	10.73
10.74	-9.3695	10.9605
10.73	-6.9711	11.2067
10.72	-4.571	11.4492
10.71	-2.2158	11.6659
10.7	0.1955	11.8812
10.69	2.5795	12.0836
10.68	4.9635	12.277
10.67	7.3588	12.4478
10.66	9.754	12.5943
10.65	12.1861	12.7866
10.64	14.5782	12.9787
10.63	16.9766	13.1663
10.62	19.3366	13.3045
10.61	21.7655	13.4603
10.6	24.1592	13.6278
10.59	26.5736	13.802
10.58	28.9481	13.9959
10.57	31.3577	14.1718
10.56	33.7402	14.3229
10.55	36.1002	14.4982
10.54	38.513	14.6691
10.53	40.9035	14.8063
10.52	43.3099	14.9547
10.51	45.7116	15.0884
10.5	48.1293	15.2459
10.49	50.4941	15.4159
10.48	52.8797	15.581
10.47	55.2846	15.8859
10.46	52.8973	15.5901
10.45	50.5181	15.1629
10.44	48.1181	14.3168
10.43	45.7388	12.5639
10.42	43.3372	9.62152
10.41	40.9179	5.59922
10.4	38.5146	1.04584
10.39	36.1242	-2.43502
10.38	33.7305	-4.42521
10.37	31.3481	-5.61284
10.36	28.9577	-6.50014
10.35	26.5608	-7.14246
10.34	24.2184	-7.74788
10.33	21.8072	-8.23439
10.32	19.3831	-8.67286
10.31	16.967	-9.03392
10.3	14.5814	-9.3933
10.29	12.1813	-9.73059
10.28	9.8117	-10.0481
10.27	7.4084	-10.3325
10.26	4.9683	-10.5679
10.25	2.5827	-10.8008
10.24	0.2131	-11.0966
10.23	0.2243	-11.0558
10.22	-1.9611	-11.2568
10.21	-4.1144	-11.4545
10.2	-6.3142	-11.6288
10.19	-8.4915	-11.8093
10.18	-10.7121	-11.985
10.17	-12.8622	-12.185
10.16	-15.0252	-12.3396
10.15	-17.1785	-12.5003
10.14	-19.3831	-12.6567
10.13	-21.554	-12.8066
10.12	-23.7426	-12.9582
10.11	-25.9119	-13.1327
10.1	-28.0781	-13.2986
10.09	-30.2939	-13.4371
10.08	-32.46	-13.5958
10.07	-34.6406	-13.7143
10.06	-36.8259	-13.833
10.05	-38.9985	-14.0025
10.04	-41.1502	-14.157
10.03	-43.3324	-14.3051
10.02	-45.5257	-14.419
10.01	-47.6614	-14.5055
10	-49.8612	-14.6428
9.99	-47.6534	-13.4232
9.98	-45.4969	-11.5144
9.97	-43.3131	-8.92212
9.96	-41.1646	-5.80481
9.95	-38.9841	-2.32457
9.94	-36.7811	0.78536
9.93	-34.6454	2.94761
9.92	-32.4776	4.3956
9.91	-30.2618	5.41336
9.9	-28.0797	6.19587
9.89	-25.8863	6.8637
9.88	-23.741	7.39968
9.87	-21.5636	7.87113
9.86	-19.3959	8.29707
9.85	-17.1625	8.68048
9.84	-15.0108	9.06096
9.83	-12.8334	9.39144
9.82	-10.6593	9.69711
9.81	-8.4851	9.95127
9.8	-6.343	10.1922
9.79	-4.1897	10.4324
9.78	-1.9963	10.6737
9.77	0.2035	10.8706
9.76	2.3824	11.0536
9.75	4.547	11.245
9.74	6.7339	11.4385
9.73	8.9081	11.6267
9.72	11.0822	11.814
9.71	13.2788	11.9762
9.7	15.477	12.1734
9.69	17.664	12.3334
9.68	19.8189	12.4893
9.67	21.9786	12.6372
9.66	24.1496	12.7987
9.65	26.3221	12.9456
9.64	28.461	13.0877
9.63	30.6528	13.2189
9.62	32.8574	13.342
9.61	35.0459	13.4801
9.6	37.2121	13.6333
9.59	39.4086	13.7811
9.58	41.5668	13.9129
9.57	43.7473	14.0441
9.56	45.9631	14.1637
9.55	48.1197	14.2867
9.54	50.2778	14.4692
9.53	48.1165	13.4061
9.52	45.9343	11.9504
9.51	43.7537	10.2314
9.5	41.5123	8.30395
9.49	39.3606	6.1369
9.48	37.2073	3.85622
9.47	35.0571	1.94288
9.46	32.8253	0.47751
9.45	30.6592	-0.67975
9.44	28.4754	-1.59303
9.43	26.3317	-2.37595
9.42	24.1688	-3.02673
9.41	22.0379	-3.61279
9.4	19.8429	-4.11862
9.39	17.6303	-4.56123
9.38	15.4353	-4.96946
9.37	13.2788	-5.33384
9.36	11.0406	-5.67677
9.35	8.8792	-5.99341
9.34	6.7099	-6.29982
9.33	4.5325	-6.60951
9.32	2.3808	-6.92583
9.31	0.2083	-7.20464
9.3	0.2163	-7.13988
9.29	-1.748	-7.38438
9.28	-3.7154	-7.57598
9.27	-5.6332	-7.77062
9.26	-7.5959	-7.94035
9.25	-9.5922	-8.10406
9.24	-11.5581	-8.25704
9.23	-13.5159	-8.42481
9.22	-15.4642	-8.566
9.21	-17.4621	-8.734
9.2	-19.4215	-8.897
9.19	-21.3409	-9.06789
9.18	-23.2876	-9.20933
9.17	-25.2502	-9.3357
9.16	-27.2193	-9.47283
9.15	-29.1467	-9.60093
9.14	-31.1158	-9.73264
9.13	-33.0496	-9.86971
9.12	-35.0331	-9.97393
9.11	-36.9958	-10.0768
9.1	-38.9953	-10.174
9.09	-40.9483	-10.3028
9.08	-42.9206	-10.2849
9.07	-44.8689	-10.0718
9.06	-42.8806	-8.00647
9.05	-40.9067	-6.08259
9.04	-38.9745	-4.32859
9.03	-36.9894	-2.70462
9.02	-35.0363	-1.29087
9.01	-33.0721	-0.10021
9	-31.1366	0.87341
8.99	-29.1772	1.73496
8.98	-27.2466	2.44907
8.97	-25.2502	3.08269
8.96	-23.3116	3.65732
8.95	-21.3377	4.14796
8.94	-19.4151	4.60303
8.93	-17.4637	4.99859
8.92	-15.4882	5.395
8.91	-13.5271	5.75565
8.9	-11.5485	6.08021
8.89	-9.5858	6.3629
8.88	-7.6135	6.67214
8.87	-5.6941	6.98311
8.86	-3.7218	7.22367
8.85	-1.7656	7.44952
8.84	0.1842	7.65284
8.83	2.1581	7.84888
8.82	4.1256	8.07752
8.81	6.0674	8.30194
8.8	8.0397	8.47834
8.79	9.9751	8.64048
8.78	11.9538	8.80958
8.77	13.9053	8.98192
8.76	15.8327	9.17328
8.75	17.8082	9.36095
8.74	19.7852	9.50591
8.73	21.7655	9.63953
8.72	23.7074	9.81514
8.71	25.67	9.98669
8.7	27.6263	10.1032
8.69	29.5953	10.2277
8.68	31.5692	10.3641
8.67	33.5223	10.5118
8.66	35.4929	10.6541
8.65	37.43	10.7843
8.64	39.3926	10.9233
8.63	41.3553	11.0136
8.62	43.2667	11.0537
8.61	45.2582	11.0365
8.6	43.3003	9.43374
8.59	41.3729	8.05223
8.58	39.4102	6.91194
8.57	37.4636	5.94543
8.56	35.4801	5.04959
8.55	33.5239	4.23003
8.54	31.5804	3.50975
8.53	29.6306	2.86001
8.52	27.6327	2.27632
8.51	25.6764	1.75951
8.5	23.6817	1.27112
8.49	21.7639	0.79816
8.48	19.7484	0.34366
8.47	17.8322	-0.07623
8.46	15.8647	-0.44494
8.45	13.9245	-0.82865
8.44	11.9554	-1.16098
8.43	9.9863	-1.46167
8.42	8.0221	-1.7613
8.41	6.069	-2.04184
8.4	4.1224	-2.3089
8.39	2.1453	-2.58127
8.38	0.1907	-2.89773
8.37	0.2067	-2.84775
8.36	-1.5477	-3.02745
8.35	-3.2588	-3.21736
8.34	-5.0148	-3.4158
8.33	-6.7548	-3.60583
8.32	-8.5252	-3.77498
8.31	-10.2331	-3.94549
8.3	-11.9698	-4.11072
8.29	-13.713	-4.28129
8.28	-15.4578	-4.45071
8.27	-17.2169	-4.6044
8.26	-18.9777	-4.75693
8.25	-20.6937	-4.91717
8.24	-22.424	-5.05355
8.23	-24.1688	-5.22568
8.22	-25.9119	-5.36373
8.21	-27.6503	-5.48894
8.2	-29.4303	-5.62048
8.19	-31.1446	-5.73309
8.18	-32.9054	-5.85941
8.17	-34.6246	-5.98934
8.16	-36.3709	-6.08443
8.15	-38.1205	-6.12119
8.14	-39.8861	-6.10581
8.13	-38.1029	-4.96444
8.12	-36.3918	-4.03352
8.11	-34.6181	-3.26212
8.1	-32.8766	-2.59427
8.09	-31.0902	-2.02271
8.08	-29.4127	-1.46532
8.07	-27.6775	-0.98719
8.06	-25.928	-0.54828
8.05	-24.1944	-0.10334
8.04	-22.4545	0.34516
8.03	-20.7497	0.78634
8.02	-18.9906	1.15872
8.01	-17.2394	1.49345
8	-15.485	1.8051
7.99	-13.729	2.13186
7.98	-11.9971	2.44693
7.97	-10.2571	2.72371
7.96	-8.5155	2.99212
7.95	-6.7339	3.24089
7.94	-4.9956	3.47817
7.93	-3.2604	3.76382
7.92	-1.5221	4.0255
7.91	0.1891	4.22714
7.9	1.9178	4.44871
7.89	3.653	4.65574
7.88	5.3913	4.8641
7.87	7.1729	5.04781
7.86	8.9177	5.22898
7.85	10.6625	5.39388
7.84	12.4184	5.56342
7.83	14.1536	5.71713
7.82	15.9	5.88359
7.81	17.6752	6.0737
7.8	19.3847	6.23402
7.79	21.1311	6.39959
7.78	22.8614	6.5694
7.77	24.6238	6.72079
7.76	26.2949	6.85442
7.75	28.0845	6.97817
7.74	29.8004	7.09686
7.73	31.5884	7.21814
7.72	33.3268	7.33793
7.71	35.0571	7.45082
7.7	36.7939	7.54916
7.69	38.5771	7.62237
7.68	40.2914	7.63467
7.67	38.5323	6.54567
7.66	36.7907	5.69619
7.65	35.0427	5.08988
7.64	33.3156	4.55539
7.63	31.5788	4.08292
7.62	29.8116	3.68466
7.61	28.0717	3.27593
7.6	26.3589	2.86668
7.59	24.6078	2.51748
7.58	22.8438	2.14856
7.57	21.1439	1.80332
7.56	19.3879	1.48559
7.55	17.6319	1.20853
7.54	15.8711	0.93762
7.53	14.1696	0.67306
7.52	12.3832	0.39881
7.51	10.6561	0.14356
7.5	8.9385	-0.10229
7.49	7.1809	-0.3511
7.48	5.4218	-0.59968
7.47	3.677	-0.82422
7.46	1.9322	-1.05057
7.45	0.2227	-1.31121
7.44	0.1826	-1.26445
7.43	-1.3346	-1.43051
7.42	-2.8551	-1.61054
7.41	-4.3595	-1.78668
7.4	-5.8944	-1.93921
7.39	-7.3924	-2.10007
7.38	-8.9369	-2.26469
7.37	-10.4301	-2.42447
7.36	-11.9698	-2.56452
7.35	-13.4743	-2.68824
7.34	-15.0156	-2.81811
7.33	-16.5056	-2.95126
7.32	-18.0837	-3.04752
7.31	-19.593	-3.20665
7.3	-21.1198	-3.34144
7.29	-22.6884	-3.4527
7.28	-24.2136	-3.58502
7.27	-25.7037	-3.68833
7.26	-27.2209	-3.80018
7.25	-28.7366	-3.90592
7.24	-30.257	-4.02632
7.23	-31.7759	-4.1108
7.22	-33.3076	-4.1861
7.21	-34.796	-4.29961
7.2	-33.2547	-3.73778
7.19	-31.7599	-3.26196
7.18	-30.2586	-2.84677
7.17	-28.7638	-2.48933
7.16	-27.2337	-2.14269
7.15	-25.7053	-1.81837
7.14	-24.2265	-1.49736
7.13	-22.6804	-1.22273
7.12	-21.1343	-0.95623
7.11	-19.6042	-0.69814
7.1	-18.0805	-0.43456
7.09	-16.5536	-0.17689
7.08	-15.0284	0.05393
7.07	-13.5047	0.2913
7.06	-11.9458	0.51248
7.05	-10.4029	0.75597
7.04	-8.9385	0.98519
7.03	-7.4117	1.21396
7.02	-5.8928	1.40416
7.01	-4.3643	1.6155
7	-2.8855	1.81361
6.99	-1.3618	1.99586
6.98	0.1971	2.17005
6.97	1.7223	2.30327
6.96	3.2636	2.48104
6.95	4.7504	2.63817
6.94	6.2693	2.80669
6.93	7.8154	2.94306
6.92	9.3615	3.08575
6.91	10.8996	3.23328
6.9	12.3832	3.38547
6.89	13.9181	3.52445
6.88	15.4193	3.67488
6.87	16.9526	3.82675
6.86	18.449	3.96073
6.85	19.9775	4.07628
6.84	21.5316	4.18342
6.83	23.0505	4.2923
6.82	24.5966	4.40698
6.81	26.1282	4.5076
6.8	27.6118	4.63449
6.79	29.1563	4.7458
6.78	30.6752	4.86191
6.77	32.2389	4.95945
6.76	33.7225	5.03755
6.75	35.2606	5.14622
6.74	33.6889	4.57726
6.73	32.2229	4.11694
6.72	30.6416	3.75368
6.71	29.1387	3.44266
6.7	27.6022	3.1512
6.69	26.1058	2.83287
6.68	24.5789	2.59056
6.67	23.0649	2.33364
6.66	21.5268	2.09032
6.65	20.0256	1.85585
6.64	18.4747	1.65515
6.63	16.9766	1.43105
6.62	15.4337	1.24088
6.61	13.9293	1.03762
6.6	12.372	0.83699
6.59	10.8547	0.64563
6.58	9.3279	0.46115
6.57	7.7641	0.30036
6.56	6.2469	0.09001
6.55	4.7296	-0.08779
6.54	3.2172	-0.24645
6.53	1.7079	-0.44896
6.52	0.2131	-0.65097
6.51	0.1506	-0.58092
6.5	-1.1055	-0.72794
6.49	-2.4065	-0.85638
6.48	-3.6994	-0.98787
6.47	-5.0036	-1.10137
6.46	-6.3414	-1.21699
6.45	-7.6568	-1.31524
6.44	-8.9577	-1.44731
6.43	-10.2763	-1.5523
6.42	-11.5853	-1.6714
6.41	-12.8606	-1.79923
6.4	-14.1664	-1.91159
6.39	-15.4978	-2.0074
6.38	-16.8036	-2.10529
6.37	-18.1062	-2.23982
6.36	-19.4183	-2.33947
6.35	-20.7209	-2.43243
6.34	-22.0267	-2.52219
6.33	-23.31	-2.64158
6.32	-24.6414	-2.76089
6.31	-25.928	-2.85809
6.3	-27.2466	-2.9206
6.29	-28.5587	-3.02658
6.28	-29.8613	-3.19725
6.27	-28.5828	-2.85844
6.26	-27.2482	-2.57786
6.25	-25.9376	-2.29906
6.24	-24.6494	-2.07016
6.23	-23.3116	-1.87321
6.22	-22.0299	-1.67134
6.21	-20.7097	-1.47171
6.2	-19.3927	-1.27431
6.19	-18.0709	-1.08757
6.18	-16.794	-0.91389
6.17	-15.453	-0.73279
6.16	-14.1872	-0.53121
6.15	-12.8735	-0.36674
6.14	-11.5853	-0.21557
6.13	-10.2715	-0.0475
6.12	-8.9577	0.11605
6.11	-7.636	0.26937
6.1	-6.327	0.41287
6.09	-4.9876	0.54361
6.08	-3.7122	0.70757
6.07	-2.4145	0.86002
6.06	-1.0815	0.98993
6.05	0.2339	1.15685
6.04	1.5044	1.28812
6.03	2.823	1.41932
6.02	4.1128	1.56483
6.01	5.4218	1.67037
6	6.7131	1.8256
5.99	8.0445	1.93496
5.98	9.3871	2.04353
5.97	10.6689	2.18122
5.96	11.9554	2.33266
5.95	13.2804	2.44842
5.94	14.5926	2.58149
5.93	15.924	2.69628
5.92	17.1769	2.80854
5.91	18.5003	2.90466
5.9	19.8173	3.00628
5.89	21.1455	3.09263
5.88	22.44	3.20671
5.87	23.7346	3.29998
5.86	25.0436	3.39829
5.85	26.3702	3.50658
5.84	27.6407	3.61255
5.83	28.9545	3.72369
5.82	30.2891	3.86781
5.81	28.9609	3.5474
5.8	27.6487	3.27788
5.79	26.3205	3.01621
5.78	24.9987	2.7626
5.77	23.741	2.54443
5.76	22.4416	2.36062
5.75	21.1182	2.17864
5.74	19.7852	2.01349
5.73	18.5115	1.84656
5.72	17.1993	1.68638
5.71	15.8743	1.56339
5.7	14.5461	1.41377
5.69	13.2852	1.26748
5.68	11.9586	1.09142
5.67	10.6593	0.94102
5.66	9.3262	0.78402
5.65	8.0301	0.63404
5.64	6.7163	0.46145
5.63	5.4266	0.29062
5.62	4.1208	0.16472
5.61	2.791	0.02709
5.6	1.5108	-0.10813
5.59	0.2211	-0.2392
5.58	0.2051	-0.16989
5.57	-0.8668	-0.27082
5.56	-1.9787	-0.39638
5.55	-3.0505	-0.5181
5.54	-4.2025	-0.62492
5.53	-5.2407	-0.70295
5.52	-6.3446	-0.7981
5.51	-7.4068	-0.91225
5.5	-8.5027	-1.03844
5.49	-9.5746	-1.11857
5.48	-10.6737	-1.20452
5.47	-11.7455	-1.30907
5.46	-12.843	-1.40338
5.45	-13.9037	-1.47528
5.44	-15.0092	-1.56567
5.43	-16.105	-1.64489
5.42	-17.2186	-1.73947
5.41	-18.3112	-1.80562
5.4	-19.4183	-1.90299
5.39	-20.495	-2.02306
5.38	-21.5781	-2.10511
5.37	-22.6515	-2.18321
5.36	-23.7474	-2.26603
5.35	-24.8161	-2.39093
5.34	-23.749	-2.22331
5.33	-22.674	-2.0596
5.32	-21.5701	-1.86957
5.31	-20.4373	-1.68482
5.3	-19.3591	-1.54962
5.29	-18.26	-1.40674
5.28	-17.2346	-1.24724
5.27	-16.1371	-1.12401
5.26	-15.0412	-0.98878
5.25	-13.9982	-0.84732
5.24	-12.9087	-0.72287
5.23	-11.7632	-0.6006
5.22	-10.6849	-0.4871
5.21	-9.5682	-0.38395
5.2	-8.4899	-0.24966
5.19	-7.4117	-0.13343
5.18	-6.3414	-0.00877
5.17	-5.183	0.08984
5.16	-4.1192	0.19471
5.15	-3.0441	0.32948
5.14	-1.9803	0.45332
5.13	-0.854	0.57128
5.12	0.1987	0.6715
5.11	1.2609	0.78113
5.1	2.3424	0.87697
5.09	3.4575	1.00838
5.08	4.555	1.08824
5.07	5.6284	1.21062
5.06	6.7259	1.30765
5.05	7.849	1.39446
5.04	8.8985	1.4536
5.03	10.0168	1.54024
5.02	11.1127	1.62938
5.01	12.2054	1.70726
5	13.2916	1.8304
4.99	14.3507	1.92062
4.98	15.4369	2.01304
4.97	16.5344	2.1173
4.96	17.579	2.21514
4.95	18.6653	2.27592
4.94	19.782	2.36641
4.93	20.8923	2.42716
4.92	21.9754	2.50288
4.91	23.0649	2.56588
4.9	24.1431	2.65229
4.89	25.2647	2.78903
4.88	24.1832	2.59378
4.87	23.0953	2.42209
4.86	21.9834	2.27575
4.85	20.9019	2.13652
4.84	19.798	2.00341
4.83	18.7214	1.87339
4.82	17.563	1.75308
4.81	16.5392	1.63491
4.8	15.4546	1.48079
4.79	14.3683	1.3414
4.78	13.274	1.23032
4.77	12.1733	1.11119
4.76	11.0838	1.02198
4.75	10.0456	0.91232
4.74	8.9257	0.82141
4.73	7.8683	0.7219
4.72	6.7532	0.65285
4.71	5.6573	0.54925
4.7	4.5229	0.46596
4.69	3.4559	0.38599
4.68	2.3568	0.28197
4.67	1.293	0.16717
4.66	0.2115	0.06409
4.65	0.2323	0.07177
4.64	-0.6585	-0.00517
4.63	-1.4916	-0.09179
4.62	-2.3808	-0.18163
4.61	-3.2444	-0.26361
4.6	-4.1384	-0.33193
4.59	-5.0308	-0.41315
4.58	-5.9008	-0.47608
4.57	-6.7131	-0.55321
4.56	-7.6183	-0.59272
4.55	-8.5172	-0.68289
4.54	-9.3951	-0.75638
4.53	-10.2715	-0.83008
4.52	-11.1463	-0.8941
4.51	-11.9778	-0.98548
4.5	-12.8815	-1.05323
4.49	-13.7274	-1.13338
4.48	-14.6358	-1.18867
4.47	-15.4962	-1.24313
4.46	-16.3502	-1.31392
4.45	-17.2186	-1.37981
4.44	-18.0837	-1.42812
4.43	-18.9313	-1.5026
4.42	-19.8333	-1.64742
4.41	-18.9537	-1.53172
4.4	-18.1142	-1.39999
4.39	-17.2057	-1.29411
4.38	-16.3678	-1.18834
4.37	-15.4946	-1.13041
4.36	-14.6455	-1.02182
4.35	-13.7643	-0.90727
4.34	-12.8815	-0.84267
4.33	-11.981	-0.74642
4.32	-11.1143	-0.65678
4.31	-10.2603	-0.58328
4.3	-9.3695	-0.49007
4.29	-8.4819	-0.40902
4.28	-7.6311	-0.3269
4.27	-6.7323	-0.23039
4.26	-5.872	-0.12893
4.25	-5.0036	-0.04226
4.24	-4.1592	0.01101
4.23	-3.3069	0.08387
4.22	-2.4273	0.17426
4.21	-1.5381	0.27223
4.2	-0.6473	0.32749
4.19	0.2131	0.39007
4.18	1.0847	0.45548
4.17	1.9418	0.54839
4.16	2.8054	0.62495
4.15	3.6962	0.7055
4.14	4.6127	0.80475
4.13	5.4314	0.89084
4.12	6.2853	0.94719
4.11	7.1777	1.00039
4.1	8.0333	1.05558
4.09	8.8921	1.13467
4.08	9.7508	1.20294
4.07	10.6432	1.28054
4.06	11.5148	1.36944
4.05	12.3736	1.4151
4.04	13.2644	1.48662
4.03	14.152	1.59839
4.02	15.0572	1.67134
4.01	15.908	1.74532
4	16.7635	1.8195
3.99	17.6511	1.88337
3.98	18.5115	1.95229
3.97	19.4007	2.02947
3.96	20.1922	2.14501
3.95	19.3559	2.01731
3.94	18.4763	1.898
3.93	17.6415	1.79718
3.92	16.7555	1.70776
3.91	15.8807	1.62206
3.9	15.0268	1.54312
3.89	14.1584	1.4691
3.88	13.274	1.38034
3.87	12.388	1.28549
3.86	11.47	1.18557
3.85	10.6432	1.09438
3.84	9.7925	0.97972
3.83	8.9113	0.90403
3.82	8.0093	0.81071
3.81	7.1441	0.73891
3.8	6.2741	0.66062
3.79	5.4073	0.58997
3.78	4.5165	0.56544
3.77	3.6722	0.50763
3.76	2.7958	0.43212
3.75	1.9226	0.36967
3.74	1.0494	0.26655
3.73	0.2003	0.13989
3.72	0.1939	0.15261
3.71	-0.4422	0.0975
3.7	-1.1087	0.03887
3.69	-1.7191	-0.03913
3.68	-2.4113	-0.09204
3.67	-3.0585	-0.13101
3.66	-3.7058	-0.13924
3.65	-4.3739	-0.19492
3.64	-5.0468	-0.24625
3.63	-5.6989	-0.32062
3.62	-6.343	-0.37994
3.61	-6.9534	-0.39378
3.6	-7.636	-0.42827
3.59	-8.2848	-0.50495
3.58	-8.9481	-0.58395
3.57	-9.5778	-0.62558
3.56	-10.2283	-0.66586
3.55	-10.8579	-0.72377
3.54	-11.5228	-0.77631
3.53	-12.1765	-0.82876
3.52	-12.8703	-0.87329
3.51	-13.5255	-0.89659
3.5	-14.1664	-0.9573
3.49	-14.8634	-1.0393
3.48	-14.1856	-0.98601
3.47	-13.5175	-0.91407
3.46	-12.851	-0.83375
3.45	-12.1829	-0.75007
3.44	-11.5372	-0.68647
3.43	-10.8627	-0.6399
3.42	-10.2074	-0.57957
3.41	-9.581	-0.51033
3.4	-8.9209	-0.45796
3.39	-8.2672	-0.39377
3.38	-7.636	-0.33519
3.37	-6.9967	-0.26882
3.36	-6.3318	-0.21356
3.35	-5.6541	-0.13224
3.34	-5.01	-0.07924
3.33	-4.3387	-0.03941
3.32	-3.693	0.00701
3.31	-3.0505	0.06116
3.3	-2.392	0.11196
3.29	-1.7159	0.161
3.28	-1.0863	0.2162
3.27	-0.4358	0.25467
3.26	0.2307	0.33227
3.25	0.8363	0.37395
3.24	1.5092	0.43794
3.23	2.179	0.52046
3.22	2.799	0.59158
3.21	3.4751	0.65869
3.2	4.0919	0.70228
3.19	4.7665	0.75426
3.18	5.4153	0.76858
3.17	6.0626	0.82652
3.16	6.7131	0.88306
3.15	7.3636	0.93056
3.14	7.9852	0.96891
3.13	8.6838	1.02446
3.12	9.3295	1.08083
3.11	9.9847	1.13395
3.1	10.6721	1.18849
3.09	11.3097	1.24248
3.08	11.9362	1.32526
3.07	12.6011	1.36154
3.06	13.2452	1.38652
3.05	13.8844	1.39689
3.04	14.5589	1.4796
3.03	15.1902	1.55623
3.02	14.5349	1.50675
3.01	13.8924	1.43543
3	13.2291	1.33475
2.99	12.5963	1.23575
2.98	11.9474	1.1862
2.97	11.3338	1.13579
2.96	10.6544	1.08545
2.95	10.0264	1.00109
2.94	9.3262	0.93042
2.93	8.6966	0.91136
2.92	8.0157	0.8992
2.91	7.3684	0.82049
2.9	6.6907	0.76447
2.89	6.0338	0.71793
2.88	5.3865	0.66452
2.87	4.7296	0.59268
2.86	4.0968	0.54068
2.85	3.4687	0.48254
2.84	2.8022	0.42843
2.83	2.1437	0.39028
2.82	1.5157	0.33664
2.81	0.8908	0.28343
2.8	0.2195	0.22102
2.79	0.2099	0.2532
2.78	-0.2371	0.22627
2.77	-0.6649	0.15395
2.76	-1.1247	0.10185
2.75	-1.5733	0.06703
2.74	-1.9931	0.06036
2.73	-2.3856	0.03237
2.72	-2.831	-0.02011
2.71	-3.2604	-0.04068
2.7	-3.6786	-0.03675
2.69	-4.0936	-0.0586
2.68	-4.5438	-0.08143
2.67	-4.9844	-0.12199
2.66	-5.4185	-0.1545
2.65	-5.8607	-0.18397
2.64	-6.3029	-0.21163
2.63	-6.782	-0.27435
2.62	-7.1889	-0.29291
2.61	-7.6616	-0.29425
2.6	-8.0701	-0.3433
2.59	-8.5011	-0.36905
2.58	-8.9209	-0.40102
2.57	-9.3327	-0.41343
2.56	-9.8069	-0.47689
2.55	-9.3647	-0.41579
2.54	-8.9513	-0.38556
2.53	-8.522	-0.36678
2.52	-8.0974	-0.34096
2.51	-7.6472	-0.32626
2.5	-7.1954	-0.29102
2.49	-6.7355	-0.27147
2.48	-6.319	-0.24713
2.47	-5.88	-0.18736
2.46	-5.465	-0.12845
2.45	-5.05	-0.07497
2.44	-4.5886	-0.0692
2.43	-4.1576	-0.01995
2.42	-3.7138	0.0156
2.41	-3.278	0.03248
2.4	-2.8503	0.0506
2.39	-2.4225	0.03798
2.38	-1.9819	0.06227
2.37	-1.5397	0.1053
2.36	-1.0622	0.1294
2.35	-0.6729	0.12805
2.34	-0.2483	0.16562
2.33	0.2147	0.21181
2.32	0.6377	0.25775
2.31	1.0542	0.29926
2.3	1.4612	0.35848
2.29	1.8938	0.39935
2.28	2.36	0.41884
2.27	2.8006	0.44855
2.26	3.2444	0.49043
2.25	3.6818	0.49804
2.24	4.1272	0.49991
2.23	4.5341	0.52481
2.22	4.9796	0.58179
2.21	5.441	0.61376
2.2	5.912	0.65421
2.19	6.3126	0.68459
2.18	6.7371	0.7294
2.17	7.1713	0.77093
2.16	7.5767	0.81051
2.15	7.9948	0.83009
2.14	8.4739	0.83135
2.13	8.9017	0.87566
2.12	9.3407	0.90562
2.11	9.8053	0.91994
2.1	10.2139	0.99789
2.09	9.7893	0.9549
2.08	9.3791	0.91424
2.07	8.9529	0.8977
2.06	8.5059	0.88523
2.05	8.0621	0.84877
2.04	7.6071	0.80408
2.03	7.1601	0.75817
2.02	6.7339	0.7335
2.01	6.2757	0.70194
2	5.8736	0.67993
1.99	5.441	0.63093
1.98	4.9972	0.62339
1.97	4.5678	0.59107
1.96	4.1528	0.5403
1.95	3.6962	0.52929
1.94	3.254	0.50976
1.93	2.8294	0.46586
1.92	2.3616	0.43215
1.91	1.9514	0.40505
1.9	1.506	0.37155
1.89	1.0686	0.33954
1.88	0.6216	0.29996
1.87	0.1778	0.22645
1.86	0.1907	0.25251
1.85	-0.0128	0.24639
1.84	-0.2259	0.23451
1.83	-0.4438	0.20347
1.82	-0.6713	0.20824
1.81	-0.8924	0.19305
1.8	-1.0911	0.17175
1.79	-1.3106	0.14999
1.78	-1.5445	0.11054
1.77	-1.7303	0.09541
1.76	-1.9563	0.07013
1.75	-2.1902	0.03972
1.74	-2.4049	0.01
1.73	-2.634	-0.01843
1.72	-2.8358	-0.02751
1.71	-3.1002	-0.04334
1.7	-3.3501	-0.01981
1.69	-3.5168	-0.05682
1.68	-3.7122	-0.06598
1.67	-3.9526	-0.0954
1.66	-4.1336	-0.14289
1.65	-4.3611	-0.14264
1.64	-4.579	-0.15289
1.63	-4.7729	-0.18938
1.62	-4.555	-0.18185
1.61	-4.3515	-0.15675
1.6	-4.1544	-0.14967
1.59	-3.8997	-0.12151
1.58	-3.7267	-0.07823
1.57	-3.5023	-0.05451
1.56	-3.3037	-0.05307
1.55	-3.073	-0.04838
1.54	-2.8535	-0.02753
1.53	-2.5955	-0.02518
1.52	-2.4129	0.00851
1.51	-2.179	0.02717
1.5	-1.9627	0.02592
1.49	-1.7191	0.03226
1.48	-1.5173	0.0558
1.47	-1.2657	0.079
1.46	-1.0815	0.10613
1.45	-0.87	0.13452
1.44	-0.6569	0.16448
1.43	-0.471	0.16423
1.42	-0.2483	0.1358
1.41	-0.0192	0.1588
1.4	0.2083	0.20103
1.39	0.4214	0.21472
1.38	0.6425	0.24618
1.37	0.8908	0.26446
1.36	1.0847	0.28378
1.35	1.3154	0.2966
1.34	1.5141	0.35044
1.33	1.7303	0.36546
1.32	1.945	0.34186
1.31	2.1405	0.3266
1.3	2.3792	0.33188
1.29	2.5875	0.36709
1.28	2.791	0.38043
1.27	3.0073	0.41442
1.26	3.2172	0.43944
1.25	3.4735	0.4538
1.24	3.6834	0.48695
1.23	3.9189	0.53519
1.22	4.116	0.55312
1.21	4.3467	0.5777
1.2	4.5694	0.58902
1.19	4.7681	0.58864
1.18	4.9763	0.56241
1.17	5.2023	0.56962
1.16	4.9972	0.53212
1.15	4.7793	0.53452
1.14	4.539	0.53942
1.13	4.3339	0.52632
1.12	4.124	0.5248
1.11	3.8676	0.49419
1.1	3.653	0.4726
1.09	3.4479	0.44142
1.08	3.2156	0.42884
1.07	3.0137	0.37369
1.06	2.8006	0.3627
1.05	2.5731	0.33223
1.04	2.3408	0.31693
1.03	2.1517	0.29236
1.02	1.953	0.27648
1.01	1.7368	0.26597
1	1.4836	0.26651
0.99	1.2978	0.27849
0.98	1.0382	0.27639
0.97	0.8572	0.25691
0.96	0.5976	0.25933
0.95	0.4086	0.22661
0.94	0.1746	0.17724
0.93	0.1859	0.17462
0.92	0.2099	0.17368
0.91	0.2019	0.19206
0.9	0.2051	0.197
0.89	0.2243	0.20131
0.88	0.2355	0.20413
0.87	0.2099	0.1782
0.86	0.2083	0.19109
0.85	0.2211	0.19186
0.84	0.1955	0.2084
0.83	0.1923	0.2134
0.82	0.1634	0.22412
0.81	0.1907	0.2272
0.8	0.2115	0.24573
0.79	0.2099	0.24055
0.78	0.2195	0.23909
0.77	0.2163	0.23144
0.76	0.2371	0.24636
0.75	0.2579	0.26217
0.74	0.2211	0.27409
0.73	0.2163	0.28657
0.72	0.2227	0.2621
0.71	0.2067	0.24917
0.7	0.1602	0.23907
0.69	0.2051	0.21598
0.68	0.2003	0.22665
0.67	0.1698	0.23219
0.66	0.1907	0.21726
0.65	0.1939	0.21226
0.64	0.2115	0.22043
0.63	0.2179	0.21765
0.62	0.2003	0.22394
0.61	0.2003	0.22574
0.6	0.2083	0.22543
0.59	0.2115	0.21229
0.58	0.1794	0.21446
0.57	0.2435	0.19207
0.56	0.2067	0.21754
0.55	0.2099	0.24326
0.54	0.181	0.22597
0.53	0.181	0.22868
0.52	0.1875	0.25209
0.51	0.1714	0.24821
0.5	0.2019	0.24719
0.49	0.1987	0.23864
0.48	0.1923	0.22696
0.47	0.181	0.21331
0.46	0.1907	0.21636
0.45	0.2003	0.20406
0.44	0.1939	0.1978
0.43	0.2195	0.18668
0.42	0.2019	0.18755
0.41	0.2339	0.18268
0.4	0.1939	0.16075
0.39	0.1875	0.16443
0.38	0.1891	0.1434
0.37	0.1859	0.15925
0.36	0.1522	0.18697
0.35	0.1875	0.14094
0.34	0.149	0.13143
0.33	0.1859	0.12039
0.32	0.1859	0.12582
0.31	0.1826	0.13716
0.3	0.1842	0.13782
0.29	0.2019	0.11887
0.28	0.2083	0.12422
0.27	0.1875	0.13461
0.26	0.2035	0.14121
0.25	0.2147	0.15849
0.24	0.1987	0.18171
0.23	0.1666	0.1649
0.22	0.1554	0.12774
0.21	0.2051	0.13736
0.2	0.1923	0.13027
0.19	0.2083	0.12331
0.18	0.2003	0.15616
0.17	0.2243	0.13534
0.16	0.1907	0.14316
0.15	0.2131	0.16867
0.14	0.2419	0.15887
0.13	0.2211	0.11504
0.12	0.2083	0.15765
0.11	0.2099	0.17006
0.1	0.2067	0.14886
0.09	0.1875	0.15268
0.08	0.1618	0.18189
0.07	0.2115	0.17163
0.06	0.2147	0.16572
0.05	0.2099	0.16826
0.04	0.2147	0.18289
0.03	0.2195	0.19391
0.02	0.2371	0.18671
0.01	0.2291	0.19064

## Sheet: Fig.5b
Drive Voltage (V) at 1 Hz	Polarization (μC/cm^2) at 1 Hz	Drive Voltage (V) at 10 Hz	Polarization (μC/cm^2) at 10 Hz	Drive Voltage (V) at 100 Hz	Polarization (μC/cm^2) at 100 Hz	Drive Voltage (V) at 1000 Hz	Polarization (μC/cm^2) at 1000 Hz	Drive Voltage (V) at 10000 Hz	Polarization (μC/cm^2) at 10000 Hz
0.0657	-12.7766	0.0128	-12.537	0.0753	-12.4245	0.0769	-12.2654	0.0609	-12.8264
0.2019	-12.7776	0.2003	-12.5231	0.2131	-12.4202	0.0897	-12.2402	0.0977	-12.7612
0.4214	-12.7892	0.4021	-12.5149	0.4534	-12.4251	0.1442	-12.2365	0.8267	-12.621
0.5816	-12.7841	0.6248	-12.527	0.5816	-12.3935	0.2884	-12.2654	2.1854	-12.9291
0.8796	-12.7635	0.8347	-12.4749	0.8299	-12.4222	0.455	-12.25	3.8869	-12.5669
1.011	-12.71	1.0334	-12.4008	0.9837	-12.3756	0.6425	-12.209	5.7903	-11.8799
1.2241	-12.7255	1.2241	-12.3505	1.2257	-12.3968	0.8556	-12.1949	7.8026	-12.1066
1.4291	-12.7212	1.4195	-12.348	1.4163	-12.3081	1.0366	-12.1658	9.8405	-12.2305
1.6102	-12.6928	1.623	-12.3384	1.6262	-12.3287	1.2545	-12.1396	11.9346	-12.1217
1.8201	-12.6457	1.8297	-12.3394	1.8008	-12.2373	1.4436	-12.1696	13.9181	-11.1472
1.9931	-12.6495	2.0107	-12.3697	2.0219	-12.2535	1.6599	-12.1496	15.9208	-11.6686
2.235	-12.628	2.195	-12.404	2.2062	-12.2071	1.8233	-12.1159	17.8963	-11.3243
2.4017	-12.676	2.4369	-12.3991	2.4225	-12.216	2.0364	-12.1227	19.907	-11.0991
2.6115	-12.5534	2.6035	-12.4203	2.6212	-12.193	2.2591	-12.1198	21.8841	-10.8994
2.7798	-12.5782	2.8102	-12.4163	2.8054	-12.2415	2.4401	-12.1035	23.9012	-10.6738
3.0569	-12.6162	3.0201	-12.4162	3.0329	-12.2313	2.642	-12.0795	25.8863	-10.3776
3.2043	-12.6291	3.2444	-12.3715	3.222	-12.2164	2.8246	-12.0297	27.9179	-10.0085
3.4126	-12.5096	3.4078	-12.2932	3.4399	-12.2705	3.0137	-12.026	29.9206	-9.68115
3.6177	-12.5255	3.6401	-12.2515	3.5953	-12.1823	3.2188	-12.0379	31.9265	-9.06724
3.8036	-12.5566	3.8484	-12.2058	3.8404	-12.233	3.363	-11.9817	33.9116	-8.07742
4.0311	-12.536	4.0022	-12.146	3.9958	-12.1851	3.5953	-12.0013	35.9351	-5.92864
4.1865	-12.4529	4.257	-12.187	4.2025	-12.202	3.8052	-12.0075	37.9202	-2.23249
4.4204	-12.4635	4.4108	-12.2094	4.422	-12.0988	4.0279	-12.011	39.931	2.94751
4.6078	-12.5218	4.603	-12.2382	4.6207	-12.1176	4.2442	-11.9733	41.9289	8.75039
4.7921	-12.5241	4.853	-12.2398	4.853	-12.0455	4.454	-11.949	43.9268	12.6539
4.9796	-12.3742	5.0068	-12.2454	5.0196	-12.0879	4.6543	-11.9344	45.9423	13.8791
5.2151	-12.3516	5.2231	-12.2715	5.2327	-12.0705	4.8402	-11.9205	47.9675	14.8933
5.3945	-12.4068	5.4378	-12.2554	5.4089	-12.0646	5.0228	-11.8996	49.9686	14.9618
5.6076	-12.4408	5.6108	-12.2223	5.614	-12.0748	5.2359	-11.9064	51.9553	14.817
5.771	-12.3171	5.8063	-12.1577	5.8063	-12.0025	5.449	-11.9228	53.974	14.9399
6.0081	-12.3165	6.0594	-12.1296	6.0178	-11.9961	5.6589	-11.8904	55.9527	15.6484
6.2212	-12.4076	6.2244	-12.0381	6.1972	-11.928	5.8575	-11.8627	57.9698	15.4349
6.3863	-12.3245	6.4423	-11.9923	6.4552	-11.9503	6.0802	-11.8517	59.9581	15.5365
6.5785	-12.2627	6.6586	-11.9614	6.609	-11.8667	6.2453	-11.8055	61.9849	15.9824
6.7964	-12.3092	6.8349	-11.9607	6.8301	-11.9198	6.4375	-11.783	64.0164	15.9388
6.9807	-12.2612	7.0271	-11.9711	7.0063	-11.901	6.6522	-11.8206	65.9502	16.0837
7.1553	-12.1948	7.2659	-11.9708	7.237	-11.9364	6.8413	-11.7767	67.9578	16.2116
7.4213	-12.1923	7.4229	-11.982	7.3908	-11.8834	7.0351	-11.8076	69.9493	16.3717
7.5991	-12.316	7.6279	-11.9962	7.6632	-11.9257	7.2354	-11.78	71.9696	16.589
7.809	-12.2069	7.8202	-12.0367	7.8234	-11.8963	7.4373	-11.7463	74.0124	16.5853
8.0029	-12.1739	8.0461	-12.0142	8.0541	-11.9478	7.6199	-11.695	75.9895	16.7432
8.1855	-12.1021	8.2224	-11.9849	8.1999	-11.8741	7.7946	-11.7274	78.005	16.8356
8.3954	-12.2245	8.4306	-11.9762	8.4322	-11.884	8.0301	-11.7235	79.9933	16.9513
8.5876	-12.2147	8.6181	-11.9455	8.6165	-11.8361	8.2464	-11.7035	81.9752	17.1114
8.7959	-12.0784	8.8296	-11.8919	8.8023	-11.8221	8.4322	-11.6928	84.0051	17.1953
8.9978	-12.0686	9.0651	-11.8424	9.0379	-11.8214	8.6742	-11.6964	86.0319	17.3168
9.1869	-12.1472	9.2477	-11.8008	9.2413	-11.7396	8.8216	-11.6761	88.041	17.0504
9.3631	-12.0911	9.4128	-11.8033	9.4288	-11.7758	9.0571	-11.6576	90.0533	17.328
9.5393	-11.9747	9.6467	-11.8156	9.6403	-11.6906	9.2654	-11.6314	92.0528	17.9833
9.762	-12.0539	9.8293	-11.8244	9.8518	-11.71	9.4608	-11.6401	94.0379	17.7643
10.0024	-12.0522	10.06	-11.8496	10.0344	-11.6376	9.6451	-11.6243	96.023	17.6725
10.1946	-11.9954	10.2555	-11.8689	10.2331	-11.7095	9.8486	-11.599	97.9953	18.2502
10.3693	-11.9491	10.4414	-11.8765	10.4446	-11.6259	10.0681	-11.5939	98.7868	17.9687
10.5824	-11.9378	10.6336	-11.8331	10.6208	-11.657	10.2763	-11.5725	97.8896	17.4097
10.8163	-11.8763	10.8243	-11.7711	10.8419	-11.6039	10.4654	-11.5753	96.2666	17.6318
10.9861	-11.8963	11.0438	-11.7172	11.0406	-11.5873	10.6577	-11.5384	94.392	17.2891
11.1864	-11.9097	11.2649	-11.6636	11.2408	-11.5919	10.8948	-11.5395	92.4133	17.13
11.3722	-11.8519	11.4732	-11.6045	11.4299	-11.564	11.0694	-11.527	90.3786	17.0998
11.619	-11.8328	11.6526	-11.5456	11.6558	-11.5729	11.2473	-11.5391	88.3454	17.0413
11.7744	-11.8488	11.8401	-11.572	11.8625	-11.5175	11.4443	-11.5094	86.2962	16.8598
11.9698	-11.8445	12.0387	-11.58	12.0724	-11.5269	11.6654	-11.5014	84.2759	16.7589
12.1477	-11.7971	12.2486	-11.5984	12.2598	-11.481	11.8208	-11.4311	82.2972	16.713
12.3768	-11.8305	12.4393	-11.6052	12.4841	-11.5089	12.0051	-11.4394	80.2961	16.5933
12.5514	-11.7808	12.6123	-11.6459	12.67	-11.4532	12.2198	-11.4529	78.3158	16.5571
12.7901	-11.8493	12.8366	-11.6834	12.8382	-11.4814	12.4553	-11.4537	76.3275	16.4213
12.9792	-11.8608	13.0321	-11.6641	13.0337	-11.4112	12.6572	-11.4184	74.3136	16.3316
13.1699	-11.8491	13.2372	-11.6296	13.2532	-11.4463	12.8687	-11.388	72.3285	16.2232
13.3878	-11.6809	13.4182	-11.6012	13.4278	-11.4096	13.0721	-11.3803	70.3354	16.0293
13.5976	-11.7764	13.6457	-11.5285	13.6345	-11.4008	13.2676	-11.3616	68.3455	15.5927
13.7787	-11.7883	13.862	-11.4976	13.8652	-11.3735	13.4679	-11.3469	66.3412	16.0322
13.987	-11.7191	14.0767	-11.4262	14.0511	-11.3837	13.6713	-11.3087	64.3513	15.892
14.2017	-11.6997	14.269	-11.3325	14.2481	-11.3604	13.854	-11.32	62.3277	15.3012
14.3811	-11.6693	14.4708	-11.3328	14.4884	-11.3363	14.0863	-11.3251	60.317	15.6037
14.5766	-11.608	14.6342	-11.3601	14.6471	-11.3146	14.2673	-11.3137	58.2854	15.9919
14.764	-11.7216	14.8682	-11.3758	14.8682	-11.2632	14.4884	-11.3346	56.2891	15.516
14.9851	-11.5556	15.0492	-11.3775	15.054	-11.2943	14.6983	-11.2798	54.2672	15.0025
15.2078	-11.5727	15.203	-11.3798	15.2815	-11.2166	14.897	-11.2568	52.3013	15.164
15.3905	-11.4674	15.4834	-11.3982	15.4578	-11.2412	15.0813	-11.2137	50.2794	15.1735
15.5411	-11.6369	15.658	-11.357	15.666	-11.1876	15.2799	-11.2213	48.2719	14.9308
15.7734	-11.5298	15.8327	-11.3409	15.8471	-11.1761	15.4642	-11.22	46.2643	14.733
16.0041	-11.4191	16.1018	-11.3138	16.0826	-11.148	15.6644	-11.215	44.2841	14.6533
16.1451	-11.587	16.2605	-11.2414	16.2733	-11.106	15.8679	-11.196	42.2573	14.586
16.3181	-11.3609	16.4575	-11.2139	16.4832	-11.1266	16.0602	-11.1655	40.2626	14.4916
16.5777	-11.3708	16.6946	-11.1899	16.6642	-11.083	16.2492	-11.1538	38.2439	14.378
16.7683	-11.3222	16.8452	-11.1278	16.8789	-11.1189	16.4159	-11.1239	36.2492	14.2634
16.9478	-11.4479	17.0728	-11.1558	17.0679	-11.0814	16.6338	-11.0961	34.2529	14.1538
17.1561	-11.2445	17.2778	-11.1146	17.2874	-11.0892	16.8484	-11.1111	32.2598	14.0436
17.3611	-11.215	17.4589	-11.0913	17.4893	-10.9943	17.0567	-11.0882	30.2522	13.8909
17.5678	-11.2832	17.7072	-11.0607	17.6784	-11.0421	17.2746	-11.062	28.2751	13.8339
17.728	-11.2966	17.8642	-11.0349	17.8867	-10.9998	17.4733	-11.0342	26.2644	13.4567
17.9523	-11.1596	18.1174	-11.0723	18.0565	-10.996	17.6688	-11.0027	24.2777	13.2694
18.1702	-11.1659	18.2407	-11.0057	18.2712	-10.9435	17.8786	-10.9992	22.2606	13.4845
18.3849	-11.081	18.4939	-10.9977	18.4731	-10.9242	18.0789	-10.9862	20.2659	13.3591
18.5387	-11.152	18.6605	-10.9736	18.6477	-10.9052	18.2728	-10.9688	18.2632	12.9851
18.7743	-11.1026	18.8576	-10.9126	18.8688	-10.8602	18.4747	-10.9641	16.2572	13.217
19.0242	-10.9548	19.0739	-10.9085	19.0691	-10.8583	18.6765	-10.9352	14.2577	12.9248
19.1364	-11.0021	19.2677	-10.8772	19.2677	-10.7999	18.9008	-10.9293	12.2326	12.5546
19.3302	-11.0882	19.452	-10.8527	19.4392	-10.8126	19.0979	-10.8852	10.201	12.8109
19.5193	-10.9185	19.6683	-10.8704	19.7019	-10.7166	19.2982	-10.8625	8.2047	12.6237
19.7676	-10.856	19.8669	-10.8366	19.8653	-10.7022	19.4888	-10.835	6.178	12.4183
19.9615	-10.9153	20.064	-10.8511	20.1169	-10.7025	19.6779	-10.8136	4.1977	12.2625
20.1249	-10.9595	20.2467	-10.828	20.2675	-10.6682	19.8798	-10.8378	2.1918	12.2398
20.3444	-10.7462	20.4726	-10.8138	20.4934	-10.6626	20.0704	-10.7862	0.1987	12.1452
20.5575	-10.7584	20.66	-10.8015	20.66	-10.6261	20.2691	-10.7744	-1.8185	11.8823
20.7433	-10.8063	20.8763	-10.7488	20.8843	-10.5945	20.503	-10.7477	-3.818	11.8182
20.9228	-10.7088	21.067	-10.675	21.1198	-10.5535	20.644	-10.7022	-5.8223	11.6618
21.1391	-10.6963	21.2704	-10.6419	21.2704	-10.5289	20.8315	-10.6967	-7.8074	11.5302
21.3361	-10.6974	21.4627	-10.5818	21.4739	-10.4681	21.0381	-10.6879	-9.8101	11.4045
21.5685	-10.6071	21.6678	-10.5323	21.6838	-10.4614	21.2753	-10.6617	-11.808	11.2439
21.7543	-10.5342	21.8857	-10.4882	21.8777	-10.4183	21.4707	-10.6414	-13.8091	11.0265
21.9706	-10.52	22.0699	-10.4385	22.0619	-10.4121	21.6742	-10.6048	-15.8054	10.8362
22.1645	-10.4552	22.2205	-10.3882	22.299	-10.3714	21.9113	-10.5947	-17.8162	10.4248
22.3679	-10.36	22.4897	-10.3863	22.4705	-10.3181	22.0908	-10.5524	-19.7964	10.3606
22.565	-10.2521	22.6772	-10.3522	22.6772	-10.3109	22.2862	-10.5466	-21.8216	10.1767
22.7268	-10.3043	22.9111	-10.3142	22.8214	-10.2611	22.4833	-10.5314	-23.8355	9.33288
22.9207	-10.1891	23.0969	-10.2815	23.0873	-10.2718	22.6675	-10.4755	-25.8527	9.16622
23.1754	-9.99178	23.3084	-10.2213	23.2748	-10.2019	22.9079	-10.4755	-27.8602	8.10101
23.3869	-9.83925	23.4975	-10.1808	23.4798	-10.204	23.1001	-10.4418	-29.8597	5.37715
23.5167	-9.82071	23.6977	-10.1069	23.6849	-10.1579	23.31	-10.4256	-31.864	0.89591
23.7346	-9.7028	23.8932	-10.0692	23.8916	-10.1266	23.4911	-10.4013	-33.8491	-6.31348
23.9285	-9.34596	24.0726	-10.0035	24.1015	-10.062	23.7234	-10.3743	-35.8486	-11.5078
24.1592	-9.10603	24.2793	-9.94249	24.2681	-10.0546	23.8836	-10.3176	-37.8593	-13.8946
24.3418	-8.93859	24.4796	-9.90051	24.4988	-9.99025	24.0791	-10.3021	-39.8781	-14.5886
24.5309	-8.60946	24.6478	-9.78436	24.6671	-9.94445	24.2697	-10.289	-41.892	-14.8753
24.76	-8.12427	24.8673	-9.76908	24.8962	-9.9249	24.4876	-10.2532	-43.9188	-15.0714
24.933	-7.67164	25.058	-9.6718	25.0516	-9.85603	24.6847	-10.2364	-45.9263	-15.1807
25.1653	-7.19537	25.2583	-9.56773	25.2727	-9.85284	24.8849	-10.2201	-47.921	-15.4194
25.2999	-6.67086	25.4906	-9.47237	25.4473	-9.77754	25.034	-10.139	-49.9013	-15.5193
25.5322	-5.81872	25.6924	-9.34842	25.6748	-9.7722	25.2518	-10.0919	-51.8912	-15.6548
25.7341	-5.03699	25.8735	-9.1673	25.8623	-9.66528	25.4473	-10.0732	-53.8987	-15.7951
25.9055	-4.2015	26.0946	-8.9761	26.0641	-9.62027	25.6684	-10.0717	-55.8854	-15.894
26.1282	-3.27223	26.2836	-8.72919	26.2756	-9.49646	25.8543	-9.9984	-57.8929	-16.0638
26.3301	-2.10456	26.4679	-8.46135	26.4599	-9.44369	26.077	-9.96981	-59.8684	-16.3523
26.524	-0.92045	26.6778	-8.15249	26.6521	-9.31826	26.2804	-9.95727	-61.8855	-16.4584
26.6778	0.15627	26.862	-7.8494	26.8636	-9.28451	26.4663	-9.90806	-63.9011	-16.2777
26.9485	1.29229	27.0255	-7.46565	27.0927	-9.1717	26.6682	-9.88081	-65.8958	-16.6825
27.12	2.53888	27.2514	-7.01684	27.269	-9.07255	26.8877	-9.8565	-67.8809	-16.9088
27.3219	3.72501	27.4564	-6.53433	27.4821	-8.97314	27.0671	-9.79978	-69.9204	-16.5488
27.5141	4.72147	27.6359	-5.98378	27.6327	-8.84557	27.2866	-9.80279	-71.944	-16.9161
27.7224	5.82598	27.8714	-5.37548	27.8954	-8.75929	27.4821	-9.74394	-73.9483	-17.0771
27.8938	6.77558	28.0621	-4.68921	28.0476	-8.52263	27.7	-9.69848	-75.951	-17.3021
28.0941	7.79081	28.2591	-3.88485	28.28	-8.3782	27.905	-9.64283	-77.9697	-17.0417
28.3168	8.52375	28.485	-2.99807	28.4834	-8.0874	28.0973	-9.58023	-79.9532	-17.2901
28.5235	9.1956	28.6741	-2.08835	28.6565	-7.90088	28.2832	-9.56155	-81.9688	-17.4694
28.6917	9.87389	28.8808	-1.14466	28.8776	-7.56641	28.4978	-9.50268	-83.9202	-17.4888
28.908	10.4888	29.081	-0.08913	29.0554	-7.27293	28.6773	-9.45401	-85.9422	-17.6034
29.1291	10.9568	29.2797	0.94483	29.2765	-6.87573	28.8728	-9.42247	-87.9593	-17.7375
29.315	11.2345	29.4543	2.01639	29.4624	-6.47425	29.0794	-9.32371	-89.978	-17.8123
29.4736	11.6023	29.6963	3.04646	29.6786	-6.01512	29.2461	-9.26647	-91.9583	-17.9836
29.7347	12.0099	29.8709	4.09621	29.8469	-5.49169	29.4447	-9.1728	-93.9819	-18.098
29.9334	12.2586	30.0439	5.07071	30.0872	-4.95458	29.6578	-9.10565	-95.9798	-18.1531
30.092	12.3831	30.2923	6.02588	30.2522	-4.31963	29.8549	-8.9812	-97.9552	-18.2569
30.2827	12.5223	30.4509	6.92392	30.4974	-3.68846	30.0936	-8.9087	-98.8076	-18.0257
30.5118	12.7742	30.6736	7.7374	30.6384	-2.87259	30.2843	-8.79121	-97.8495	-17.8602
30.7072	12.8858	30.8787	8.50684	30.8819	-2.09962	30.4845	-8.59338	-96.188	-17.9459
30.9043	12.8696	31.1206	9.22818	31.0213	-1.13392	30.688	-8.47803	-94.2927	-17.5665
31.0902	13.0147	31.2536	9.8788	31.2632	-0.23685	30.8883	-8.31556	-92.282	-17.3537
31.3097	13.1827	31.5292	10.4502	31.4731	0.74599	31.0789	-8.15307	-90.2456	-17.676
31.5035	13.1804	31.7134	10.9144	31.6782	1.63636	31.284	-7.97695	-88.2445	-17.2584
31.7102	13.2482	31.8784	11.318	31.8977	2.60633	31.4923	-7.75316	-86.2354	-17.0221
31.8768	13.2488	32.13	11.6148	32.0819	3.52593	31.723	-7.54276	-84.2406	-16.788
32.1204	13.3473	32.2726	11.9215	32.2758	4.43908	31.9025	-7.24828	-82.2427	-17.1179
32.2854	13.4187	32.4841	12.1479	32.4776	5.33161	32.1124	-7.00227	-80.2304	-16.4678
32.4889	13.4316	32.6955	12.3374	32.6683	6.13755	32.3399	-6.67727	-78.2581	-16.8134
32.7036	13.3655	32.8734	12.5358	32.851	6.94	32.4857	-6.36269	-76.2234	-16.7692
32.899	13.5794	33.0833	12.7322	33.1041	7.67438	32.7052	-6.04117	-74.2367	-16.5199
33.0801	13.4602	33.2675	12.9061	33.2611	8.4345	32.8926	-5.70945	-72.2356	-16.394
33.2675	13.5698	33.5159	13.0961	33.4822	9.0295	33.0993	-5.37615	-70.2473	-16.4149
33.4966	13.5868	33.7177	13.2251	33.6392	9.70278	33.3044	-4.95904	-68.2542	-16.2721
33.6937	13.6243	33.8747	13.3717	33.8779	10.1501	33.4518	-4.54512	-66.2659	-16.1519
33.8956	13.6408	34.1103	13.4648	34.043	10.6853	33.6552	-4.09398	-64.2551	-15.9531
34.0782	13.6875	34.2529	13.5634	34.2593	11.0319	33.8619	-3.62412	-62.238	-15.9261
34.2833	13.6565	34.5092	13.5692	34.4756	11.4556	34.0638	-3.11169	-60.2209	-15.8044
34.4964	13.7148	34.663	13.624	34.6486	11.7708	34.2721	-2.58426	-58.2262	-15.6728
34.6999	13.7629	34.8729	13.6492	34.8425	12.0519	34.5012	-2.02014	-56.2138	-15.5659
34.8873	13.7936	35.0539	13.676	35.0539	12.2674	34.6918	-1.3805	-54.1999	-15.7742
35.094	13.7859	35.2798	13.6566	35.2734	12.4992	34.9113	-0.73285	-52.1732	-15.4803
35.2879	13.8105	35.4769	13.6756	35.4272	12.7115	35.1084	-0.07823	-50.1881	-15.1221
35.4737	13.9136	35.6676	13.7041	35.6692	12.843	35.3103	0.65109	-48.1773	-15.2213
35.6804	13.7632	35.8903	13.7508	35.8727	13.0132	35.5106	1.32927	-46.2099	-15.3349
35.9143	13.8902	36.0986	13.7847	36.0954	13.0966	35.7092	2.06718	-44.1959	-14.8977
36.0441	13.9893	36.2956	13.8004	36.2604	13.2732	35.9047	2.83935	-42.2108	-14.6636
36.2796	13.866	36.4991	13.8603	36.4927	13.305	36.113	3.58206	-40.2065	-14.8021
36.4703	13.8777	36.6833	13.9318	36.6529	13.476	36.31	4.35718	-38.2118	-14.987
36.685	13.9558	36.9397	13.9392	36.9044	13.4774	36.5728	5.12933	-36.1947	-14.4774
36.8388	14.0291	37.0935	13.9605	37.0743	13.621	36.7314	5.88518	-34.2096	-14.1781
37.0871	14.0345	37.2874	14.0102	37.2794	13.6044	36.9141	6.58076	-32.1989	-14.2106
37.2746	13.884	37.4957	14.0374	37.4716	13.7008	37.1111	7.26914	-30.1801	-14.1916
37.4973	14.0196	37.6527	13.9977	37.6767	13.6906	37.3082	7.89965	-28.1502	-13.9867
37.6575	14.1236	37.885	14.0058	37.8722	13.7383	37.5133	8.53847	-26.1667	-13.8315
37.9234	14.0539	38.0949	14.0277	38.0644	13.7592	37.7103	9.09832	-24.18	-13.6815
38.0997	13.9321	38.3031	14.0953	38.2903	13.7407	37.8898	9.64985	-22.1805	-13.712
38.2567	14.1173	38.5178	14.1181	38.4794	13.7862	38.0885	10.1484	-20.1874	-13.4731
38.481	14.1703	38.7149	14.1438	38.7021	13.7731	38.2919	10.5995	-18.1831	-13.3834
38.6941	14.1045	38.9328	14.1828	38.8719	13.846	38.4842	11.0059	-16.1819	-13.3072
38.8911	14.1554	39.069	14.2137	39.1154	13.8116	38.6893	11.3652	-14.168	-13.1477
39.0514	14.1688	39.3558	14.211	39.2821	13.8995	38.9152	11.7129	-12.1156	-13.0646
39.2661	14.1916	39.4936	14.1863	39.4727	13.8949	39.0994	12.0098	-10.1546	-13.2547
39.4759	14.227	39.6986	14.1989	39.6602	13.9536	39.3173	12.2722	-8.1198	-12.686
39.6522	14.1421	39.9133	14.1764	39.8845	13.9466	39.5208	12.5241	-6.1139	-12.488
39.838	14.2821	40.0992	14.1956	40.0912	13.9699	39.7147	12.7278	-4.1096	-12.8111
40.0655	14.2793	40.2898	14.2426	40.245	13.9795	39.9005	12.8558
40.2979	14.3361	40.4885	14.2429	40.4965	14.0002	40.1376	12.9703
40.4485	14.2639	40.6824	14.2809	40.6872	14.0277	40.3427	13.1239
40.6567	14.3381	40.9291	14.3521	40.9067	14.0425	40.5254	13.2315
40.9083	14.3597	41.0893	14.3991	41.0845	14.0899	40.7352	13.3329
41.0541	14.3873	41.3088	14.4009	41.2848	14.095	40.9563	13.418
41.2816	14.3224	41.5059	14.4283	41.4963	14.1207	41.1502	13.4868
41.4562	14.3184	41.751	14.4662	41.7222	14.107	41.3441	13.5604
41.6821	14.5255	41.9064	14.4955	41.8936	14.149	41.5155	13.5686
41.8456	14.4881	42.1147	14.4791	42.1147	14.1361	41.7062	13.6218
42.0683	14.377	42.323	14.4644	42.291	14.171	41.9112	13.6213
42.2573	14.4158	42.4528	14.4762	42.4832	14.134	42.1179	13.6943
42.4544	14.5221	42.7235	14.4762	42.6979	14.2331	42.2733	13.7261
42.6627	14.6198	42.9078	14.494	42.887	14.277	42.48	13.7574
42.8453	14.46	43.1001	14.4971	43.1161	14.2998	42.6963	13.8095
43.1049	14.477	43.3324	14.5354	43.3292	14.2738	42.9527	13.81
43.2378	14.6192	43.4621	14.5959	43.507	14.2729	43.0968	13.8517
43.4702	14.6172	43.7169	14.6321	43.7105	14.3595	43.3083	13.8453
43.6464	14.5222	43.9091	14.6939	43.9091	14.3809	43.5278	13.876
43.8659	14.556	44.1383	14.721	44.1142	14.4399	43.7169	13.9022
44.0389	14.7267	44.3081	14.7093	44.3081	14.4412	43.9412	13.9289
44.2632	14.6573	44.5244	14.71	44.5388	14.4975	44.1238	13.9545
44.4555	14.6553	44.7054	14.7099	44.7295	14.4671	44.3209	13.9505
44.6574	14.6735	44.8801	14.6689	44.9474	14.5078	44.5628	14
44.8432	14.577	45.1204	14.6623	45.0867	14.5103	44.7471	13.9996
45.0579	14.6786	45.303	14.6753	45.3239	14.4931	44.9698	14.0154
45.279	14.744	45.4889	14.7029	45.5418	14.5064	45.1476	14.0675
45.4504	14.6515	45.7228	14.6906	45.694	14.5131	45.3703	14.0656
45.6523	14.5841	45.8862	14.7489	45.891	14.5525	45.5338	14.088
45.8286	14.6989	46.0497	14.7802	46.1169	14.5436	45.7196	14.1196
46.0593	14.7493	46.3557	14.8028	46.3172	14.5664	45.9247	14.1077
46.29	14.7274	46.5431	14.8654	46.5255	14.6023	46.1394	14.0943
46.4294	14.6269	46.7033	14.8906	46.7162	14.6588	46.3108	14.1427
46.6617	14.7709	46.9565	14.9221	46.902	14.6663	46.5047	14.1327
46.8491	14.8167	47.1167	14.9121	47.1023	14.7052	46.6649	14.175
47.0061	14.7418	47.309	14.9453	47.3282	14.6883	46.9068	14.1923
47.2337	14.8362	47.5317	14.9097	47.5237	14.7247	47.0943	14.2124
47.4483	14.854	47.7319	14.8829	47.6999	14.7563	47.3266	14.2201
47.6534	14.7459	47.9146	14.8875	47.9178	14.7584	47.5237	14.2481
47.8249	14.8279	48.1181	14.8518	48.1197	14.8211	47.7271	14.2639
48.062	14.8537	48.2895	14.8936	48.3055	14.8463	47.929	14.2735
48.2703	14.8406	48.5186	14.971	48.501	14.8586	48.1357	14.2919
48.4193	14.8962	48.7381	14.993	48.7221	14.8602	48.3472	14.3095
48.5875	14.8966	48.932	15.0579	48.9448	14.9081	48.5122	14.3204
48.839	14.9518	49.0906	15.0582	49.1226	14.9507	48.7189	14.3405
49.0521	14.948	49.3357	15.0792	49.3469	14.9663	48.9528	14.3109
49.2268	15.001	49.5296	15.082	49.5135	14.9577	49.1386	14.3425
49.3902	14.9065	49.7218	15.08	49.7523	14.9659	49.3742	14.3496
49.6545	14.916	49.9606	15.0686	49.9173	14.9833	49.5472	14.3946
49.8404	15.1231	50.1256	15.046	50.1288	14.9785	49.7314	14.4457
50.0391	15.0194	50.3082	15.0389	50.2794	15.0482	49.9477	14.4239
50.2233	14.9667	50.5165	15.0628	50.5229	15.009	50.1192	14.4209
50.454	15.054	50.6927	15.0669	50.7376	15.0422	50.3355	14.4426
50.6126	15.1231	50.8978	15.1097	50.9299	15.0181	50.5229	14.4497
50.8273	15.0787	51.1317	15.1461	51.1269	15.051	50.7008	14.4649
51.0052	14.9718	51.356	15.1907	51.3176	15.0754	50.901	14.4539
51.1974	15.146	51.4986	15.2575	51.5195	15.0995	51.0821	14.5088
51.4089	15.0804	51.7294	15.3195	51.6957	15.1359	51.3016	14.509
51.606	15.1783	51.9152	15.3304	51.9296	15.1466	51.4938	14.5346
51.8239	15.0696	52.0674	15.3368	52.0818	15.1806	51.6941	14.53
51.9793	15.1258	52.3574	15.3235	52.3109	15.1745	51.8928	14.5626
52.1972	15.1296	52.4984	15.315	52.5064	15.2093	52.1043	14.5867
52.3814	15.2381	52.6923	15.2959	52.6907	15.1897	52.319	14.6166
52.5801	15.1847	52.9438	15.2455	52.9134	15.2392	52.5304	14.6342
52.79	15.2234	53.1136	15.2237	53.1152	15.2312	52.7067	14.6433
52.9999	15.2789	53.3011	15.2427	53.3235	15.2799	52.9166	14.6451
53.2226	15.2902	53.5398	15.2732	53.5238	15.2673	53.1232	14.6474
53.4084	15.2272	53.7209	15.3016	53.7353	15.2769	53.3315	14.6479
53.6087	15.2373	53.8907	15.3521	53.9019	15.3279	53.5462	14.6891
53.8298	15.3346	54.1246	15.4069	54.1534	15.3067	53.7481	14.7164
54.0157	15.4092	54.3361	15.4504	54.2576	15.3198	53.9468	14.7538
54.1839	15.2585	54.5011	15.4647	54.53	15.2903	54.1663	14.7636
54.3858	15.3388	54.7543	15.4642	54.7174	15.3409	54.3345	14.7901
54.6469	15.3404	54.9321	15.4781	54.9225	15.3275	54.5171	14.7531
54.7847	15.4785	55.1308	15.4734	55.1212	15.365	54.727	14.7645
54.9962	15.3474	55.3262	15.4608	55.3118	15.3717	54.9241	14.7605
55.1949	15.3695	55.4913	15.4684	55.5137	15.4488	55.0747	14.7899
55.4144	15.3865	55.7011	15.4568	55.7236	15.4443	55.2894	14.823
55.6098	15.5115	55.9222	15.4751	55.9495	15.4868	55.4993	14.8377
55.7877	15.4515	56.1465	15.4644	56.1562	15.4715	55.7124	14.884
55.9863	15.3931	56.334	15.4498	56.3564	15.4831	55.895	14.8727
56.185	15.5025	56.5199	15.4623	56.5343	15.516	56.1161	14.879
56.3933	15.5381	56.749	15.4676	56.7666	15.5173	56.334	14.8843
56.6064	15.5947	56.9108	15.5127	56.89	15.5739	56.5343	14.9086
56.8179	15.4502	57.1399	15.5482	57.1271	15.5454	56.749	14.9418
56.9604	15.4901	57.3434	15.5896	57.252	15.6242	56.938	14.9615
57.1976	15.6618	57.5484	15.6425	57.51	15.6405	57.1335	14.9802
57.3962	15.6236	57.7423	15.6151	57.7231	15.6499	57.3273	14.9687
57.6061	15.5851	57.9089	15.6443	57.9202	15.604	57.5436	14.9646
57.7583	15.5411	58.1316	15.7027	58.1044	15.6423	57.7535	14.968
57.9714	15.6666	58.3271	15.7136	58.3287	15.6209	57.9202	15.0108
58.2085	15.6638	58.5434	15.7009	58.5258	15.6618	58.1525	15.0539
58.3976	15.6304	58.7341	15.7411	58.7341	15.6447	58.3543	15.0426
58.5626	15.5609	58.9183	15.8076	58.9359	15.6415	58.5578	15.0695
58.7869	15.6878	59.1314	15.8088	59.1186	15.6704	58.7309	15.0695
58.9856	15.777	59.3797	15.8209	59.3749	15.6661	58.9423	15.0646
59.2227	15.6987	59.5624	15.8575	59.5111	15.6674	59.1394	15.0943
59.3701	15.6254	59.7594	15.8413	59.7755	15.6328	59.3301	15.0495
59.5752	15.7505	59.9453	15.8387	59.9036	15.6998	59.5175	15.1097
59.8011	15.8872	60.1424	15.8325	60.1408	15.6569	59.7034	15.1075
59.9725	15.689	60.3234	15.7939	60.3138	15.7453	59.902	15.1273
60.1936	15.699	60.5253	15.8003	60.5253	15.7067	60.1167	15.1267
60.3859	15.7893	60.7015	15.7927	60.7143	15.7603	60.309	15.1475
60.5782	15.95	60.9386	15.7748	60.9435	15.709	60.5285	15.1863
60.7496	15.7536	61.1469	15.7902	61.1261	15.7589	60.7512	15.1634
60.9883	15.717	61.3168	15.8457	61.3216	15.7438	60.9483	15.2092
61.1854	15.8836	61.4978	15.8557	61.5122	15.7698	61.1405	15.2236
61.4097	15.8662	61.7397	15.8605	61.7349	15.7776	61.3424	15.2251
61.5779	15.8213	61.9336	15.8599	61.9528	15.7733	61.5475	15.2165
61.7734	15.76	62.105	15.8329	62.121	15.7934	61.7445	15.2414
61.9336	15.8591	62.3438	15.8483	62.3405	15.8049	61.9464	15.2493
62.1883	15.8819	62.5632	15.9072	62.5264	15.8397	62.1819	15.2549
62.3806	15.947	62.6994	15.923	62.7491	15.8153	62.371	15.2457
62.5889	15.8333	62.975	15.9222	62.9157	15.8726	62.5616	15.2813
62.7251	15.8155	63.1432	15.9544	63.1368	15.8404	62.7699	15.3091
62.9846	16.0221	63.3291	15.9753	63.3163	15.9181	62.9542	15.3216
63.1609	16.0178	63.5278	15.9807	63.5518	15.8578	63.1368	15.3232
63.3483	15.9461	63.736	15.976	63.7569	15.9328	63.3259	15.3253
63.5534	15.9856	63.9155	16.0483	63.9459	15.8947	63.5534	15.3081
63.8161	16.0071	64.1798	16.0561	64.1494	15.9009	63.7408	15.3506
63.9555	16.0257	64.3657	16.0888	64.3433	15.8684	63.9091	15.3481
64.1638	15.9892	64.5596	16.1083	64.5515	15.8834	64.0981	15.3679
64.3545	16.0176	64.7534	16.091	64.7502	15.8807	64.3192	15.3952
64.5932	16.0381	64.9761	16.0688	64.9633	15.8836	64.5355	15.4184
64.763	16.0818	65.1171	16.1241	65.1203	15.949	64.755	15.4106
64.9473	16.0476	65.3815	16.1251	65.3783	15.9621	64.9329	15.4001
65.1604	16.0707	65.5481	16.1643	65.5385	16.0237	65.1443	15.4241
65.3574	16.1568	65.7532	16.1703	65.766	15.9985	65.3574	15.4559
65.5289	16.1415	65.9711	16.1841	65.9118	16.1044	65.5545	15.4519
65.7644	16.228	66.1345	16.1803	66.1441	16.0205	65.7436	15.4732
65.9518	16.1278	66.3412	16.2061	66.3412	16.084	65.9294	15.4742
66.1553	16.0954	66.5575	16.2404	66.5334	16.0148	66.1473	15.4699
66.3412	16.2422	66.7465	16.2574	66.7385	16.0384	66.362	15.4934
66.5671	16.2698	66.9516	16.2818	66.9516	16.0316	66.5623	15.5048
66.7625	16.2723	67.1583	16.2556	67.1567	16.0471	66.7641	15.5273
66.926	16.2131	67.3938	16.2346	67.3537	16.0463	66.9836	15.55
67.115	16.215	67.5172	16.3062	67.5668	16.0477	67.1695	15.5847
67.4162	16.2502	67.7895	16.2758	67.7607	16.0699	67.3505	15.5528
67.522	16.3147	67.969	16.3263	67.9482	16.061	67.5556	15.5876
67.7431	16.2525	68.1324	16.3274	68.1276	16.0744	67.7383	15.5972
67.9449	16.2472	68.3679	16.3249	68.3711	16.0336	67.9417	15.5776
68.1548	16.3195	68.5458	16.3253	68.5057	16.0529	68.1228	15.5794
68.3471	16.4014	68.7781	16.3385	68.7508	16.0006	68.315	15.589
68.5602	16.3422	68.9832	16.3729	68.9447	15.9987	68.5538	15.6036
68.7204	16.208	69.1514	16.4253	69.1434	15.9848	68.6916	15.6272
68.9463	16.3447	69.3661	16.4397	69.3661	16.0359	68.9383	15.6565
69.153	16.4561	69.5776	16.4211	69.5375	16.0699	69.1354	15.6637
69.3613	16.3457	69.7842	16.4268	69.765	16.093	69.3549	15.6832
69.5423	16.2668	69.9909	16.4308	69.9525	16.1356	69.5455	15.6754
69.7073	16.4103	70.196	16.4334	70.1383	16.1768	69.7474	15.7123
69.9637	16.4278	70.361	16.446	70.3418	16.2296	69.9477	15.735
70.1111	16.3914	70.5773	16.4753	70.5437	16.2103	70.1656	15.7387
70.345	16.322	70.7872	16.4586	70.7263	16.2022	70.3738	15.7376
70.518	16.4105	70.9538	16.4894	70.9538	16.1851	70.5885	15.7113
70.7744	16.532	71.1653	16.4809	71.1333	16.1791	70.76	15.7629
70.9634	16.492	71.3896	16.4987	71.3672	16.2172	70.9827	15.7545
71.1301	16.3819	71.5723	16.5688	71.5338	16.244	71.1685	15.7957
71.348	16.4947	71.7565	16.5967	71.7661	16.2469	71.3768	15.8107
71.5691	16.5198	71.9776	16.6268	71.9376	16.2986	71.5707	15.7991
71.7469	16.5555	72.2147	16.6358	72.1747	16.2782	71.7805	15.8346
71.9231	16.4773	72.3717	16.6514	72.3782	16.2891	71.9616	15.822
72.1555	16.4569	72.5768	16.6356	72.5688	16.3216	72.1523	15.8142
72.3429	16.5866	72.7739	16.6177	72.7755	16.3947	72.3397	15.8278
72.5304	16.6156	72.9613	16.5997	72.9533	16.4164	72.5336	15.8291
72.7338	16.6	73.1536	16.6061	73.1937	16.4212	72.7419	15.8649
72.9069	16.5274	73.3539	16.6162	73.3699	16.4528	72.9405	15.8766
73.1712	16.5939	73.5718	16.6133	73.5638	16.4493	73.1424	15.9087
73.3282	16.7254	73.7688	16.6038	73.7865	16.4506	73.3667	15.8953
73.5509	16.6478	73.9515	16.6622	73.9948	16.4849	73.5542	15.9361
73.7352	16.5801	74.1502	16.7044	74.1838	16.5288	73.756	15.9297
73.9018	16.6747	74.3665	16.6951	74.3969	16.5173	73.9563	15.9411
74.1101	16.7556	74.594	16.7358	74.6004	16.5379	74.155	15.993
74.3456	16.7346	74.775	16.7643	74.7734	16.5459	74.3568	15.9914
74.5235	16.6746	74.9929	16.7697	74.9865	16.5698	74.5587	15.9993
74.6933	16.7469	75.1772	16.7741	75.1595	16.5746	74.759	16.0204
74.924	16.7888	75.3694	16.742	75.3582	16.6217	75.0153	15.984
75.1579	16.7782	75.5649	16.7747	75.5585	16.6075	75.1916	16.0364
75.3197	16.7276	75.7459	16.7863	75.7379	16.6337	75.3918	16.0238
75.4928	16.7859	75.9766	16.7762	75.9702	16.6367	75.5761	16.0588
75.7251	16.8158	76.1593	16.7826	76.1609	16.6642	75.7748	16.0689
75.943	16.8867	76.3179	16.8265	76.374	16.6704	75.9766	16.0753
76.0968	16.7603	76.5678	16.8585	76.5646	16.6948	76.1401	16.0752
76.2714	16.8301	76.7409	16.9168	76.7857	16.6771	76.3724	16.0668
76.507	16.9316	77.0036	16.9433	76.9892	16.7121	76.5678	16.0743
76.7184	16.8022	77.159	16.9575	77.1831	16.7456	76.7313	16.0951
76.9043	16.8601	77.3833	16.9737	77.3753	16.7762	76.9379	16.0846
77.103	16.9426	77.5804	16.9961	77.5788	16.8145	77.1398	16.0974
77.3241	16.8888	77.7711	17.0061	77.7823	16.8013	77.3529	16.1292
77.4923	16.8388	77.9778	16.99	77.9858	16.8267	77.5227	16.1747
77.7086	16.9167	78.1508	16.9727	78.178	16.8267	77.747	16.1709
77.9025	16.9262	78.3719	16.9475	78.3655	16.8564	77.9521	16.1494
78.1171	16.9205	78.5882	16.9264	78.5625	16.8508	78.1796	16.1901
78.303	16.8457	78.7292	16.9229	78.7612	16.8642	78.3783	16.2018
78.484	16.99	78.9791	16.9415	78.9919	16.8754	78.5609	16.1905
78.7148	16.9966	79.1586	16.9752	79.1586	16.9135	78.7708	16.2405
78.9054	16.9127	79.3716	17.0201	79.4069	16.9427	78.9743	16.2498
79.0784	16.9341	79.5783	17.0358	79.5831	16.9582	79.1794	16.2332
79.3044	17.0741	79.7866	17.0614	79.7658	16.9855	79.3893	16.2462
79.4566	16.8943	79.9677	17.0814	79.9596	17.0045	79.5879	16.2451
79.6985	17.077	80.1952	17.1272	80.192	16.9833	79.801	16.2705
79.8956	17.0339	80.3906	17.175	80.3778	16.9827	79.9965	16.3068
80.0654	17.128	80.5556	17.1709	80.5829	16.9741	80.192	16.3271
80.2849	17.0476	80.7655	17.1593	80.7687	16.9977	80.3714	16.3196
80.4996	17.0049	80.9834	17.1329	80.9706	17.0701	80.5829	16.3276
80.7207	17.1525	81.1404	17.1536	81.2141	17.0647	80.7703	16.3347
80.8921	17.0869	81.3663	17.1107	81.3808	17.122	80.9402	16.3288
81.0924	17.1574	81.5474	17.119	81.6323	17.1105	81.1501	16.3226
81.3167	17.1417	81.7749	17.1581	81.7813	17.1354	81.368	16.3343
81.4945	17.0532	81.9832	17.2138	81.9992	17.1391	81.5442	16.3771
81.6644	17.216	82.1786	17.2466	82.153	17.1616	81.7461	16.3835
81.8839	17.2531	82.3565	17.2604	82.3869	17.1321	81.9527	16.4148
82.1114	17.1462	82.6	17.2885	82.5856	17.1648	82.1706	16.4216
82.2956	17.1406	82.7987	17.2871	82.7747	17.1283	82.3773	16.4047
82.4799	17.2893	82.9621	17.2899	83.0022	17.1642	82.584	16.4392
82.6994	17.3213	83.204	17.2595	83.1656	17.169	82.7715	16.4544
82.8836	17.2469	83.3851	17.2477	83.4091	17.1556	82.9749	16.4734
83.0518	17.2523	83.5453	17.2712	83.5806	17.2137	83.1832	16.4658
83.2665	17.2063	83.8097	17.2789	83.8065	17.2161	83.3675	16.4832
83.4844	17.3393	83.9474	17.2894	83.9571	17.2407	83.5838	16.4887
83.6991	17.3033	84.1653	17.2932	84.2006	17.237	83.8113	16.4619
83.8577	17.2365	84.4009	17.3327	84.3432	17.242	83.9987	16.5108
84.066	17.4231	84.6156	17.384	84.5915	17.2503	84.2054	16.5309
84.3192	17.3573	84.7742	17.448	84.7581	17.3382	84.3896	16.5482
84.4874	17.2989	85.0049	17.4698	85.0033	17.2956	84.5947	16.5476
84.6508	17.2934	85.2148	17.485	85.1779	17.3323	84.8094	16.5631
84.8783	17.4247	85.407	17.5015	85.3942	17.3105	84.9712	16.5858
85.0994	17.4263	85.5929	17.5375	85.5833	17.34	85.1827	16.5408
85.2564	17.4034	85.7996	17.4811	85.8044	17.2901	85.3702	16.5592
85.4519	17.3338	85.9806	17.429	86.0126	17.3019	85.524	16.6202
85.6682	17.4989	86.2193	17.4125	86.1857	17.2938	85.7499	16.5984
85.8781	17.5141	86.3651	17.4452	86.4356	17.3083	85.9486	16.6294
86.0783	17.4605	86.6006	17.3806	86.5958	17.3442	86.1937	16.6222
86.237	17.4624	86.7737	17.4053	86.8169	17.3425	86.386	16.6366
86.4757	17.4493	86.9579	17.4449	86.9643	17.3565	86.5718	16.6472
86.6503	17.5963	87.1951	17.4992	87.187	17.3498	86.7737	16.697
86.9083	17.5749	87.3921	17.53	87.3649	17.3972	86.9836	16.6715
87.0493	17.4741	87.602	17.5519	87.5748	17.3572	87.1999	16.6931
87.3008	17.5511	87.7863	17.5731	87.7734	17.3963	87.4033	16.6896
87.4418	17.6601	87.9961	17.6235	88.0009	17.3679	87.5908	16.6968
87.6773	17.6475	88.1932	17.6308	88.206	17.3914	87.8167	16.7264
87.8487	17.5299	88.3935	17.6627	88.3823	17.3748	88.009	16.7022
88.0618	17.5899	88.5938	17.6057	88.605	17.4276	88.2156	16.7303
88.2124	17.6956	88.7892	17.5713	88.7796	17.4369	88.3614	16.7461
88.496	17.6363	88.9927	17.5809	88.9991	17.4115	88.5745	16.7618
88.6691	17.6963	89.1898	17.5949	89.1673	17.4718	88.7972	16.7567
88.8789	17.6377	89.3916	17.5947	89.4237	17.4288	89.0087	16.7678
89.0392	17.7166	89.5935	17.6078	89.5743	17.4792	89.1898	16.797
89.3115	17.7968	89.7986	17.639	89.8242	17.4454	89.4061	16.7672
89.4573	17.6701	90.0213	17.694	89.9764	17.5004	89.5935	16.776
89.6544	17.7042	90.2007	17.7663	90.2119	17.4352	89.7313	16.7834
89.8627	17.8505	90.417	17.7838	90.3738	17.4869	89.9236	16.7946
90.0694	17.7992	90.6141	17.7994	90.6029	17.418	90.1783	16.7841
90.2456	17.7747	90.7999	17.822	90.808	17.4464	90.3722	16.8191
90.4523	17.73	90.997	17.7974	90.981	17.4319	90.5965	16.8314
90.6541	17.9077	91.2005	17.8137	91.2133	17.4493	90.7743	16.8627
90.8416	17.8327	91.4376	17.7841	91.4104	17.4597	91.0034	16.8629
91.0483	17.7293	91.5802	17.8005	91.6122	17.4758	91.1845	16.8808
91.2069	17.8051	91.7484	17.8059	91.7837	17.4873	91.4072	16.8853
91.452	17.9285	91.9791	17.769	92.008	17.4738	91.5946	16.8941
91.694	17.9736	92.2002	17.7689	92.1954	17.5309	91.7837	16.9074
91.8382	17.8454	92.4165	17.7813	92.4149	17.4459	91.9984	16.9036
92.0512	17.7779	92.6152	17.8219	92.5575	17.5089	92.2034	16.911
92.2451	17.9384	92.8251	17.8069	92.7722	17.4746	92.4229	16.9177
92.455	17.9972	93.0173	17.8368	92.9837	17.4906	92.6184	16.9347
92.6424	17.8651	93.2192	17.9003	93.168	17.4485	92.7834	16.965
92.8379	17.8022	93.4243	17.9029	93.3618	17.4901	93.0045	16.9472
93.059	17.928	93.5861	17.9647	93.5861	17.5088	93.2064	16.9632
93.232	17.9326	93.8361	17.933	93.7976	17.5345	93.3987	16.9969
93.4644	17.9289	93.9787	17.946	93.9899	17.5554	93.5845	16.953
93.647	17.8933	94.1565	17.9834	94.1885	17.5366	93.7672	17.0011
93.8072	17.843	94.4209	17.9744	94.3968	17.5259	93.9867	16.9852
93.9995	17.9467	94.6179	17.9733	94.6371	17.5467	94.1885	17.0061
94.2174	17.9673	94.7717	18.0213	94.7685	17.5987	94.3696	16.9918
94.4545	17.9561	95.0345	17.9925	95.0137	17.5979	94.5667	17.007
94.6323	17.918	95.2283	18.0338	95.1963	17.6381	94.7573	17.0378
94.8326	17.9868	95.4366	18.0661	95.4446	17.6319	94.9736	17.0401
95.0393	17.8935	95.6193	18.0825	95.6081	17.7075	95.1883	17.0427
95.2844	18.0857	95.8468	18.0662	95.8163	17.6983	95.3629	17.0585
95.435	18.0051	95.9669	18.0897	95.9878	17.7323	95.6017	17.0972
95.6561	18.0755	96.2393	18.071	96.2313	17.6884	95.8051	17.1001
95.8163	17.9866	96.4091	18.0845	96.4043	17.7318	95.9878	17.121
96.0423	18.1568	96.5806	18.0709	96.6046	17.7352	96.1945	17.133
96.2313	18.0598	96.8353	18.0652	96.7873	17.7931	96.4043	17.1155
96.4668	17.9364	97.0004	18.0627	97.0164	17.8094	96.6238	17.1157
96.6222	18.1504	97.2054	18.0972	97.1766	17.8437	96.8177	17.1475
96.8401	18.1458	97.4345	18.1126	97.4281	17.8692	97.0132	17.1566
97.0324	18.0901	97.6492	18.1303	97.6364	17.8536	97.2263	17.1562
97.2455	18.0997	97.8127	18.1516	97.8431	17.8897	97.4169	17.1822
97.4153	18.172	98.0466	18.1544	98.0209	17.8889	97.614	17.2038
97.6108	18.2081	98.2068	18.1494	98.226	17.9173	97.8207	17.211
97.8447	18.2595	98.4039	18.1953	98.4503	17.928	97.9857	17.1882
98.0017	18.1611	98.6394	18.1777	98.665	17.958	98.2116	17.1905
98.1892	18.1985	98.8348	18.2037	98.8188	17.9596	98.3846	17.2194
98.4103	18.2554	99.0223	18.226	99.0335	17.9928	98.5801	17.1979
98.649	18.3665	99.2338	18.2074	99.2386	18.0164	98.782	17.2332
98.8204	18.2338	99.4068	18.2438	99.4196	18.0456	98.9886	17.2452
99.0191	18.2307	99.5574	18.2841	99.6023	18.0423	99.1585	17.2762
99.2001	18.3431	99.8378	18.2657	99.8362	18.0691	99.4004	17.2727
99.4757	18.3741	100.009	18.2689	100.03	18.1235	99.6055	17.293
99.6423	18.2053	100.219	18.2656	100.222	18.1058	99.7945	17.34
99.8154	18.2585	100.004	18.315	100.056	18.0999	100.001	17.3376
100.025	18.3962	99.8394	18.3359	99.817	18.0627	100.033	17.3756
100.258	18.4144	99.5927	18.3554	99.66	18.0455	99.982	17.4002
100.014	18.336	99.4292	18.371	99.4341	18.0496	99.8314	17.3869
99.7945	18.2268	99.237	18.3612	99.221	18.045	99.6263	17.3425
99.6071	18.3488	99.0207	18.3622	98.9886	18.0116	99.4565	17.2713
99.4341	18.4113	98.8172	18.3761	98.8236	18.0119	99.2578	17.2275
99.2274	18.268	98.6298	18.3723	98.6234	18.002	99.0479	17.261
98.9967	18.2043	98.4215	18.4038	98.4071	17.9738	98.8268	17.2691
98.8108	18.269	98.2164	18.3945	98.2468	17.9685	98.649	17.2812
98.6458	18.3167	97.9809	18.3718	98.0097	17.9776	98.4487	17.2842
98.4535	18.2247	97.8351	18.3224	97.8415	17.9431	98.2773	17.2711
98.2324	18.1745	97.6108	18.3113	97.598	17.9661	98.0338	17.2556
98.0081	18.2003	97.4313	18.2843	97.4634	17.9839	97.8335	17.2217
97.787	18.2457	97.2263	18.2498	97.2134	17.9855	97.598	17.1936
97.6637	18.1539	97.0148	18.2684	97.0596	17.9871	97.3817	17.2266
97.4121	18.149	96.8321	18.2822	96.8161	18.0038	97.2134	17.1937
97.2263	18.1835	96.6286	18.2911	96.6431	17.9909	97.0484	17.1892
97.0052	18.2205	96.414	18.2599	96.4124	18.0247	96.8257	17.204
96.8722	18.1991	96.2025	18.2752	96.2313	17.9875	96.619	17.2113
96.6399	18.0954	96.0182	18.2406	96.0246	17.9497	96.4236	17.2087
96.4316	18.1504	95.8147	18.2327	95.8212	17.9033	96.2233	17.1876
96.2249	18.1917	95.5904	18.2367	95.6161	17.883	96.023	17.1536
96.0615	18.1872	95.379	18.2049	95.419	17.8629	95.8212	17.1681
95.8532	18.0777	95.1915	18.1877	95.2283	17.8932	95.6609	17.1339
95.5776	18.0735	94.9992	18.1645	95.0249	17.8726	95.435	17.1396
95.4446	18.1428	94.8166	18.1581	94.8454	17.8769	95.2283	17.1276
95.262	18.1985	94.6371	18.1597	94.5747	17.8708	95.0521	17.1202
95.0377	18.0213	94.3968	18.1714	94.4225	17.8673	94.8422	17.1055
94.855	18.0217	94.2078	18.1443	94.211	17.8545	94.6291	17.1074
94.6243	18.1207	94.0171	18.1191	94.0155	17.8647	94.4064	17.0949
94.4433	18.0637	93.812	18.1031	93.8345	17.8886	94.2478	17.0925
94.2302	18.0877	93.6134	18.1162	93.5973	17.8318	94.0315	17.0452
94.0203	18.0339	93.4051	18.0773	93.4083	17.8296	93.828	17.0552
93.8425	18.1744	93.1984	18.0716	93.2096	17.7712	93.623	17.0622
93.6422	18.0317	93.0173	18.0667	93.0206	17.7595	93.4003	17.0336
93.4355	18.0512	92.7738	18.0269	92.7866	17.7584	93.1872	17.0596
93.2593	17.9985	92.5639	17.9983	92.6232	17.7311	92.9805	17.0171
93.0286	17.965	92.4101	18.0089	92.3637	17.7488	92.7979	17.0027
92.9036	18.0815	92.2243	18.0232	92.2147	17.7191	92.6152	16.9803
92.6569	18.0288	91.9839	18.04	91.9615	17.7759	92.4197	16.9793
92.4374	17.8642	91.8333	18.0384	91.8141	17.7266	92.2259	16.9924
92.2387	17.9378	91.6187	18.0541	91.5834	17.7572	92.0032	16.9815
92.0576	18.0419	91.3751	18.0546	91.4168	17.7224	91.8285	16.9658
91.8157	17.9314	91.2101	18.0017	91.2053	17.7224	91.6427	16.9647
91.6635	17.8696	91.0066	17.962	91.0098	17.6908	91.3927	16.9455
91.4488	17.9022	90.7599	17.9261	90.8192	17.7018	91.2341	16.9223
91.2838	17.9701	90.6253	17.9033	90.5869	17.6908	91.0339	16.9012
91.0339	17.9297	90.385	17.8395	90.4346	17.6922	90.816	16.8862
90.8208	17.8076	90.2055	17.8007	90.1815	17.659	90.6413	16.8785
90.6397	17.8195	90.0245	17.7589	90.0389	17.6636	90.3962	16.9003
90.4459	17.9409	89.7665	17.7853	89.7746	17.6853	90.2151	16.8712
90.2504	17.8712	89.5855	17.7871	89.6031	17.6288	89.9908	16.8798
90.0213	17.7217	89.3964	17.8288	89.3612	17.6451	89.8082	16.8429
89.8803	17.7872	89.2506	17.8431	89.193	17.6363	89.632	16.829
89.6576	17.8799	89.0071	17.9325	88.9815	17.6637	89.4189	16.7924
89.4846	17.892	88.8084	17.9322	88.7892	17.5753	89.2186	16.7809
89.2314	17.7616	88.6066	17.9257	88.6082	17.583	88.9831	16.777
89.0359	17.7524	88.3694	17.9319	88.3759	17.5222	88.7844	16.7701
88.8565	17.8629	88.2413	17.898	88.1884	17.5311	88.5841	16.7859
88.6803	17.8505	87.9993	17.8529	87.9833	17.4464	88.3743	16.7423
88.4496	17.6777	87.7782	17.7892	87.7911	17.4336	88.2028	16.71
88.2349	17.6952	87.594	17.7496	87.5732	17.4138	87.9961	16.7414
88.0618	17.808	87.3745	17.7058	87.421	17.4231	87.7943	16.7012
87.8792	17.8453	87.1886	17.6966	87.1374	17.461	87.5988	16.7388
87.6501	17.7159	86.9707	17.6761	87.0124	17.3951	87.3857	16.6877
87.4498	17.6303	86.8121	17.7093	86.748	17.457	87.2031	16.7135
87.2623	17.7825	86.6039	17.7072	86.6006	17.3659	87.0028	16.6731
87.0749	17.7702	86.3988	17.7063	86.3411	17.4125	86.8057	16.6836
86.8554	17.6643	86.2097	17.7464	86.1777	17.3161	86.6407	16.6614
86.6391	17.6552	85.9678	17.7869	85.9373	17.3467	86.4228	16.6272
86.4693	17.7659	85.838	17.6979	85.7579	17.2867	86.2337	16.6299
86.285	17.7447	85.5785	17.6926	85.5849	17.3622	85.9774	16.6214
86.0575	17.6737	85.3814	17.6249	85.3894	17.3081	85.7835	16.6314
85.838	17.6198	85.1955	17.594	85.1971	17.3339	85.5833	16.6199
85.6762	17.7073	84.9504	17.5394	84.9728	17.3103	85.415	16.5517
85.4711	17.6812	84.7758	17.5283	84.787	17.3205	85.2164	16.5769
85.266	17.6099	84.5883	17.5144	84.5819	17.3323	84.9841	16.5483
85.0578	17.5424	84.4153	17.5333	84.3929	17.2514	84.7726	16.5612
84.8863	17.6835	84.1509	17.5641	84.1285	17.2812	84.5931	16.5093
84.6764	17.6565	83.9699	17.5827	83.9891	17.2177	84.3704	16.5386
84.4842	17.6031	83.7952	17.6421	83.7344	17.2282	84.1734	16.5346
84.2551	17.5307	83.5517	17.693	83.5725	17.1282	83.9731	16.5167
84.0692	17.629	83.4428	17.6474	83.3675	17.1899	83.792	16.5165
83.8353	17.6245	83.1736	17.6019	83.1512	17.1392	83.5693	16.4767
83.6927	17.5141	82.9589	17.569	82.9717	17.1596	83.3899	16.526
83.4972	17.515	82.7987	17.5203	82.7506	17.113	83.196	16.5087
83.2777	17.4947	82.5439	17.4707	82.5616	17.1414	82.9797	16.4983
83.0807	17.5193	82.3581	17.4028	82.3437	17.0734	82.7875	16.5031
82.9124	17.6313	82.177	17.3593	82.161	17.03	82.584	16.497
82.6881	17.4122	81.972	17.3667	81.9335	16.9925	82.3821	16.4858
82.4751	17.3958	81.7909	17.3786	81.7541	16.926	82.2523	16.4546
82.2892	17.4823	81.6003	17.4038	81.525	16.9612	82.012	16.4707
82.0937	17.5385	81.3872	17.4311	81.3391	16.9151	81.8118	16.4705
81.8919	17.386	81.1677	17.4427	81.1324	16.9352	81.5891	16.4547
81.666	17.4389	80.993	17.4702	80.9546	16.8765	81.3888	16.4722
81.4801	17.512	80.7816	17.4771	80.7559	16.9355	81.1853	16.4356
81.275	17.4457	80.5685	17.4574	80.5444	16.9066	80.9978	16.4107
81.0764	17.3413	80.3778	17.4457	80.3329	16.9259	80.7944	16.3998
80.8665	17.3714	80.1663	17.3871	80.1535	16.8772	80.6229	16.4076
80.687	17.4468	79.9693	17.3681	79.966	16.8828	80.4082	16.3665
80.49	17.4261	79.7658	17.3316	79.7353	16.8796	80.1791	16.3823
80.2592	17.2969	79.5351	17.3015	79.5543	16.8939	79.9693	16.3757
80.0958	17.3259	79.3716	17.3104	79.338	16.8754	79.7834	16.3618
79.9292	17.3538	79.1505	17.339	79.1457	16.8449	79.5511	16.3621
79.6793	17.4527	78.9567	17.3312	78.9455	16.8607	79.3732	16.3469
79.4598	17.283	78.7484	17.3107	78.7532	16.8221	79.181	16.3309
79.2899	17.2729	78.6026	17.3116	78.5625	16.8315	78.9951	16.3363
79.1105	17.3633	78.3815	17.2949	78.3783	16.7868	78.7836	16.3428
78.883	17.3947	78.1636	17.2693	78.1316	16.8506	78.5914	16.3541
78.6603	17.2507	77.9874	17.2468	77.9521	16.8179	78.4039	16.31
78.5273	17.2562	77.7054	17.2352	77.7422	16.7871	78.1989	16.3234
78.3414	17.3058	77.574	17.1767	77.5532	16.7496	78.0178	16.283
78.0803	17.3999	77.3449	17.1731	77.3545	16.6976	77.8207	16.2775
77.8544	17.2296	77.119	17.1237	77.127	16.6778	77.6077	16.2794
77.7038	17.2229	76.9716	17.1399	76.9764	16.6628	77.4122	16.2768
77.4955	17.3434	76.7569	17.1507	76.7409	16.662	77.1959	16.2776
77.2808	17.2384	76.5807	17.1684	76.5662	16.6768	77.0197	16.3055
77.0918	17.2029	76.374	17.2064	76.3211	16.6825	76.797	16.2416
76.9187	17.2067	76.1865	17.2479	76.1673	16.6728	76.5967	16.2349
76.7056	17.1618	75.9558	17.2546	75.9654	16.6793	76.3724	16.213
76.4797	17.2919	75.7796	17.2539	75.77	16.6863	76.1689	16.1909
76.2843	17.2072	75.5809	17.2318	75.5617	16.7018	75.9814	16.1773
76.084	17.1299	75.3053	17.199	75.379	16.6681	75.7732	16.1607
75.919	17.1005	75.1852	17.1067	75.1419	16.7255	75.5569	16.168
75.7171	17.1729	74.9881	17.0793	74.9529	16.6687	75.3486	16.1643
75.5184	17.1609	74.7366	17.0409	74.7237	16.6942	75.1659	16.1644
75.3502	17.0766	74.5667	16.9753	74.5523	16.665	74.9977	16.1363
75.1179	17.1541	74.328	16.965	74.3649	16.6497	74.8022	16.1337
74.9272	17.1373	74.163	16.9607	74.1438	16.6385	74.5972	16.16
74.7253	16.9765	73.9867	16.96	73.9723	16.6189	74.3873	16.1646
74.5171	16.914	73.7833	16.9907	73.756	16.623	74.2319	16.1279
74.2815	17.0894	73.5349	16.9903	73.5509	16.601	73.9883	16.1318
74.1325	17.0321	73.3939	17.029	73.3651	16.608	73.8121	16.0986
73.9227	16.943	73.1776	17.0233	73.1504	16.5812	73.6439	16.077
73.7368	16.9658	72.963	17.0072	72.9838	16.5673	73.4276	16.1019
73.458	16.9319	72.8172	16.9678	72.7947	16.5298	73.2209	16.1189
73.3427	17.0116	72.5816	16.9536	72.5464	16.5424	72.9998	16.1173
73.1344	16.9659	72.3637	16.9078	72.3493	16.5111	72.7787	16.0852
72.9213	16.8606	72.2019	16.856	72.149	16.5398	72.5768	16.0805
72.6826	16.8855	71.936	16.8334	71.9376	16.5269	72.3766	16.0546
72.524	17.0211	71.7533	16.817	71.7533	16.5433	72.2131	16.0273
72.3189	16.9162	71.5659	16.8132	71.553	16.5013	72	16.0292
72.1523	16.8702	71.364	16.8369	71.364	16.512	71.803	16.0221
71.9167	16.8845	71.1509	16.8558	71.1589	16.5174	71.5611	16.0465
71.7581	16.9362	70.9586	16.9048	70.9538	16.5003	71.364	16.02
71.5466	16.8357	70.808	16.8998	70.7712	16.5099	71.1349	15.9957
71.2823	16.8699	70.5549	16.9153	70.5805	16.4936	70.9715	15.9877
71.1317	16.8699	70.3802	16.8892	70.3514	16.5432	70.784	15.9709
70.9634	16.9031	70.1672	16.8342	70.1591	16.5352	70.5965	15.9397
70.7455	16.8372	69.9669	16.809	69.9669	16.5304	70.3931	15.9721
70.5212	16.8496	69.789	16.7431	69.7618	16.547	70.1816	15.9722
70.3594	16.8733	69.5455	16.7235	69.576	16.5106	69.9973	15.987
70.1527	16.8459	69.3613	16.7006	69.3645	16.4881	69.7634	15.9683
69.9477	16.8466	69.1578	16.6793	69.1402	16.4999	69.5856	15.9129
69.7266	16.7913	68.9559	16.7031	68.9463	16.46	69.4318	15.8969
69.5583	16.7994	68.7749	16.688	68.73	16.5026	69.2027	15.8934
69.2972	16.7978	68.5746	16.7316	68.5714	16.5002	68.9944	15.8624
69.137	16.7927	68.3519	16.774	68.3215	16.4938	68.7781	15.9051
68.9607	16.7484	68.1292	16.8431	68.2189	16.5239	68.5586	15.9001
68.7268	16.7473	67.9962	16.7999	67.9465	16.5148	68.3503	15.8948
68.5313	16.723	67.7543	16.7683	67.7959	16.458	68.1709	15.83
68.3583	16.7301	67.5508	16.7268	67.5508	16.4717	67.977	15.8352
68.1436	16.756	67.365	16.7143	67.3778	16.4138	67.7927	15.8082
67.9578	16.6444	67.115	16.6504	67.1535	16.4337	67.5829	15.7935
67.7719	16.6705	66.958	16.5744	66.9772	16.3972	67.3922	15.8142
67.5316	16.7191	66.7289	16.5607	66.7657	16.3683	67.1663	15.807
67.3553	16.7285	66.5318	16.5165	66.5607	16.3415	66.9756	15.802
67.1358	16.6646	66.3524	16.5616	66.3748	16.3324	66.7433	15.7927
66.982	16.7054	66.1473	16.6111	66.1521	16.352	66.5559	15.7453
66.7641	16.7402	65.9454	16.5912	65.9743	16.356	66.3668	15.7513
66.5174	16.6674	65.758	16.6225	65.7307	16.392	66.1761	15.7494
66.3043	16.5856	65.5946	16.6583	65.6026	16.3153	65.9711	15.7773
66.1537	16.6377	65.3719	16.6419	65.327	16.3309	65.7628	15.7736
65.9759	16.706	65.1476	16.6375	65.1476	16.2806	65.5865	15.7774
65.7676	16.6453	64.9521	16.588	64.9297	16.3395	65.3719	15.7507
65.5048	16.5147	64.7214	16.5209	64.7374	16.2961	65.1716	15.736
65.3622	16.5923	64.566	16.4445	64.5339	16.3366	64.9745	15.716
65.146	16.5916	64.3256	16.4093	64.3545	16.3313	64.7726	15.6872
64.9489	16.638	64.1414	16.3663	64.1494	16.356	64.5948	15.7137
64.7694	16.5372	63.9187	16.3532	63.9475	16.2981	64.3801	15.732
64.5708	16.5536	63.7392	16.3883	63.7649	16.2965	64.183	15.7088
64.3641	16.5597	63.5005	16.4031	63.5406	16.2842	63.9635	15.7102
64.1142	16.5697	63.3467	16.4087	63.3868	16.2601	63.7473	15.6821
63.9764	16.5575	63.1641	16.4409	63.1272	16.2537	63.571	15.6521
63.7889	16.4882	62.9654	16.4893	62.9606	16.1867	63.3595	15.6394
63.5806	16.5029	62.7571	16.4906	62.6978	16.176	63.1657	15.6413
63.3659	16.5405	62.5376	16.4703	62.536	16.1002	62.9622	15.6528
63.1753	16.4734	62.2989	16.4465	62.3245	16.1372	62.7251	15.6588
62.9718	16.4656	62.1611	16.3773	62.1419	16.0793	62.5344	15.5911
62.7315	16.5058	61.9224	16.3249	61.9336	16.1094	62.3502	15.5914
62.5713	16.5762	61.7077	16.2904	61.7461	16.041	62.1355	15.5856
62.3758	16.4915	61.5347	16.2589	61.5266	16.0681	61.9464	15.553
62.1739	16.4213	61.3248	16.2404	61.3456	16.0132	61.7429	15.5983
61.9336	16.4783	61.1021	16.2626	61.1485	16.0237	61.5555	15.5526
61.759	16.489	60.9643	16.2806	60.9435	16.0242	61.3632	15.5815
61.5891	16.4034	60.7496	16.2846	60.7832	16.0125	61.1774	15.5869
61.3632	16.3892	60.5397	16.3013	60.4964	16.001	60.9499	15.5672
61.1485	16.4486	60.341	16.3396	60.3506	15.9385	60.7977	15.5461
60.9739	16.4241	60.1456	16.3237	60.0975	15.9793	60.5878	15.525
60.7608	16.3709	59.9261	16.3252	59.9405	15.9171	60.3699	15.5486
60.5669	16.3446	59.7851	16.3052	59.713	15.952	60.168	15.5085
60.349	16.3727	59.5432	16.2634	59.5143	15.847	59.9661	15.4893
60.1952	16.4018	59.2996	16.2253	59.3381	15.8877	59.7803	15.4834
59.9709	16.3873	59.1698	16.1682	59.1362	15.8202	59.556	15.4921
59.7899	16.2968	58.9199	16.1496	58.9455	15.8167	59.3397	15.4785
59.5816	16.325	58.7212	16.1275	58.7148	15.7862	59.149	15.422
59.399	16.322	58.5562	16.1182	58.5482	15.7755	58.9712	15.3891
59.1266	16.2635	58.3367	16.1801	58.3191	15.7817	58.7517	15.3921
58.9952	16.3241	58.1268	16.1867	58.1413	15.7568	58.5642	15.3609
58.7773	16.2767	57.9522	16.221	57.8961	15.7608	58.3463	15.3861
58.5722	16.2657	57.7824	16.2427	57.7711	15.7335	58.1701	15.3786
58.3399	16.1603	57.4956	16.2354	57.526	15.8131	57.9538	15.3683
58.1973	16.2462	57.369	16.1911	57.3081	15.7451	57.7311	15.3766
57.9955	16.2834	57.1159	16.1697	57.1014	15.7749	57.5484	15.3381
57.7936	16.1393	56.9076	16.0972	56.9092	15.7089	57.3434	15.3291
57.5517	16.153	56.7778	16.0182	56.7265	15.6881	57.1671	15.3361
57.4059	16.2294	56.507	15.983	56.5231	15.6514	56.9444	15.3862
57.2056	16.2562	56.3196	15.9355	56.3036	15.6463	56.7474	15.3533
57.0149	16.1757	56.1642	15.9565	56.1241	15.6184	56.5647	15.3212
56.741	16.0521	55.911	15.9804	55.9222	15.6297	56.3452	15.321
56.6192	16.1094	55.7188	16.0092	55.7172	15.5868	56.1546	15.3176
56.3516	16.2347	55.4977	15.9858	55.5041	15.5614	55.9543	15.3174
56.217	16.1415	55.3759	16.0398	55.2862	15.5834	55.7524	15.2966
55.9703	16.0066	55.1163	16.0816	55.1228	15.5287	55.5521	15.2546
55.778	16.1059	54.9449	16.0717	54.9017	15.5641	55.3487	15.271
55.5553	16.1247	54.719	16.0424	54.7462	15.468	55.1548	15.2681
55.432	16.1269	54.5508	16.0135	54.5219	15.4959	54.9722	15.2472
55.1612	15.9809	54.3201	15.9799	54.3185	15.4189	54.7446	15.2323
55.0106	16.1202	54.131	15.9176	54.0974	15.4543	54.5187	15.1898
54.7879	16.1391	53.9259	15.8899	53.8955	15.4592	54.3409	15.1971
54.5812	16.0411	53.7209	15.8084	53.7048	15.4397	54.1422	15.1725
54.3777	16.0013	53.5158	15.8394	53.5014	15.4046	53.9355	15.2055
54.1983	16.0297	53.3427	15.8214	53.2995	15.374	53.7449	15.2117
54.0125	16.086	53.0864	15.8777	53.1072	15.3483	53.5238	15.1684
53.7865	15.9812	52.9374	15.8825	52.9005	15.3813	53.3508	15.1797
53.6215	16.0189	52.6618	15.9102	52.6794	15.4441	53.1281	15.1688
53.394	16.0687	52.5401	15.9272	52.5016	15.424	52.9454	15.1849
53.221	15.9416	52.3206	15.9505	52.3013	15.4688	52.7547	15.1381
53.0351	15.9257	52.1411	15.9235	52.1107	15.4556	52.5513	15.1288
52.7868	15.979	51.9088	15.9037	51.8976	15.4913	52.3494	15.1369
52.5753	15.9792	51.7053	15.8589	51.739	15.4551	52.1619	15.0959
52.4599	15.9532	51.5259	15.8067	51.497	15.4828	51.9697	15.112
52.2356	15.8968	51.3032	15.7248	51.324	15.4458	51.7774	15.1201
52.0113	15.9561	51.1125	15.6812	51.0805	15.4544	51.5483	15.1007
51.8143	15.8566	50.9106	15.6932	50.8946	15.4212	51.3609	15.1176
51.59	15.8908	50.7296	15.6698	50.7168	15.414	51.1253	15.0686
51.4137	15.8699	50.5261	15.7056	50.4909	15.3569	50.9507	15.0722
51.2086	15.8892	50.3307	15.7148	50.3226	15.3304	50.7344	15.0136
50.9491	15.8067	50.1592	15.7468	50.1352	15.336	50.5309	15.0284
50.8049	15.8443	49.9477	15.7655	49.9349	15.3197	50.313	15.0681
50.6126	15.848	49.7411	15.7883	49.7491	15.3283	50.1352	14.9805
50.4076	15.8168	49.5184	15.7853	49.5312	15.3407	49.9301	14.9876
50.2121	15.7707	49.3229	15.7543	49.3421	15.3418	49.7619	14.9708
50.0278	15.82	49.1531	15.7089	49.1515	15.3286	49.5264	14.978
49.8388	15.7879	48.9384	15.6743	48.9608	15.3316	49.3261	14.9714
49.6033	15.7484	48.6756	15.6311	48.7365	15.292	49.1242	14.9538
49.4094	15.6819	48.5202	15.5967	48.525	15.3338	48.9512	14.9185
49.2444	15.7397	48.3247	15.5556	48.3167	15.3156	48.7445	14.9483
49.0201	15.7655	48.1261	15.5401	48.1453	15.3218	48.5635	14.9609
48.815	15.6908	47.937	15.5668	47.9034	15.3188	48.3536	14.9414
48.6099	15.6731	47.7335	15.579	47.7127	15.3202	48.1437	14.9557
48.4609	15.6628	47.5349	15.6089	47.522	15.3152	47.9787	14.9303
48.2318	15.7683	47.3186	15.6367	47.3138	15.3082	47.7896	14.9073
48.0396	15.6796	47.1359	15.6304	47.1375	15.2975	47.5509	14.8878
47.8201	15.6526	46.9341	15.6189	46.9373	15.3085	47.3618	14.897
47.639	15.5537	46.713	15.6039	46.7562	15.2616	47.1407	14.9002
47.4131	15.6838	46.5415	15.5604	46.5399	15.2705	46.9549	14.8655
47.2545	15.749	46.2948	15.4943	46.3509	15.2475	46.7578	14.8985
47.0158	15.6094	46.1121	15.4393	46.1234	15.2421	46.5255	14.8683
46.8059	15.5338	45.9071	15.4082	45.9471	15.2475	46.3348	14.8584
46.6312	15.6301	45.7148	15.3968	45.7356	15.2733	46.1442	14.8373
46.463	15.6465	45.5177	15.3979	45.5305	15.2256	45.9375	14.8077
46.2675	15.6323	45.3255	15.4216	45.3479	15.2176	45.7324	14.8018
46.0304	15.5478	45.1188	15.4177	45.1236	15.1972	45.5562	14.7462
45.8526	15.5675	44.9458	15.4248	44.9281	15.1978	45.3607	14.7982
45.6523	15.5473	44.7471	15.4748	44.7038	15.1855	45.1316	14.7482
45.444	15.6275	44.5228	15.5124	44.55	15.2064	44.9153	14.7747
45.1749	15.5534	44.3049	15.5405	44.3337	15.212	44.7231	14.7346
45.0883	15.526	44.1158	15.4949	44.1607	15.1767	44.5212	14.7524
44.832	15.4581	43.8803	15.4555	43.9027	15.1668	44.3273	14.7511
44.6526	15.557	43.6977	15.3938	43.7217	15.1296	44.1222	14.7501
44.4186	15.4803	43.4942	15.3641	43.5086	15.1363	43.9316	14.7482
44.2504	15.4565	43.2859	15.3117	43.3276	15.1601	43.7553	14.7328
44.0646	15.4876	43.1081	15.2576	43.1449	15.1409	43.5727	14.7071
43.8531	15.476	42.9334	15.3069	42.927	15.1339	43.3724	14.694
43.6224	15.3753	42.7155	15.3099	42.7283	15.1463	43.1529	14.689
43.4926	15.4642	42.5297	15.3141	42.5217	15.0989	42.9607	14.7003
43.2491	15.4143	42.3326	15.3437	42.3438	15.0916	42.7428	14.6597
43.0648	15.3042	42.1211	15.3624	42.1035	15.0868	42.5425	14.6611
42.8581	15.3841	41.9032	15.3653	41.9417	15.0512	42.3518	14.6319
42.6707	15.444	41.7206	15.3203	41.7078	15.0614	42.1404	14.6207
42.4496	15.3334	41.4594	15.3003	41.5315	15.0523	41.9305	14.6237
42.2605	15.2895	41.2992	15.255	41.2832	15.0714	41.7174	14.5887
42.0586	15.3133	41.1037	15.182	41.123	15.0162	41.5155	14.5743
41.8472	15.3503	40.8987	15.166	40.9195	15.0277	41.3345	14.5677
41.6357	15.2632	40.7032	15.1316	40.6984	14.9924	41.1118	14.56
41.461	15.3562	40.4629	15.1147	40.5109	15.0141	40.9307	14.5389
41.256	15.2949	40.2706	15.1066	40.3203	14.9753	40.724	14.506
41.0525	15.2652	40.1296	15.1118	40.1344	14.9887	40.5238	14.5202
40.8778	15.2391	39.9406	15.1669	39.8973	15.0284	40.3155	14.4892
40.6359	15.2024	39.7002	15.1971	39.7355	14.9944	40.144	14.4874
40.4981	15.3026	39.524	15.2031	39.5016	14.9611	39.9165	14.5287
40.2386	15.2605	39.3141	15.2332	39.3542	14.9392	39.7275	14.5041
40.0543	15.137	39.0818	15.2016	39.0594	14.9483	39.5336	14.5061
39.8284	15.2184	38.9104	15.1632	38.9024	14.9039	39.343	14.4849
39.6746	15.1854	38.6989	15.1483	38.6781	14.9317	39.1587	14.4676
39.4872	15.2588	38.4954	15.1034	38.5178	14.8524	38.9488	14.4578
39.2596	15.1358	38.2999	15.007	38.2999	14.8793	38.7325	14.4602
39.0658	15.1934	38.074	14.971	38.1109	14.8353	38.5675	14.4316
38.8783	15.1979	37.8866	14.9805	37.8978	14.8678	38.3432	14.4387
38.6492	15.1994	37.6975	14.9769	37.6975	14.7904	38.1397	14.4277
38.4778	15.1676	37.5165	14.9988	37.5005	14.8024	37.9138	14.4174
38.2695	15.1421	37.2826	15.043	37.3034	14.7502	37.7135	14.3963
38.0724	15.1281	37.1063	15.0641	37.1368	14.7266	37.5341	14.3315
37.9074	15.2078	36.9141	15.056	36.9077	14.7328	37.3002	14.3482
37.6431	15.1228	36.6769	15.0874	36.7058	14.7232	37.1127	14.333
37.4748	15.1224	36.5167	15.089	36.4526	14.7302	36.9253	14.3434
37.2313	15.0961	36.2732	15.0425	36.3165	14.6951	36.717	14.3333
37.0919	15.1194	36.105	14.9968	36.0745	14.7324	36.5087	14.3072
36.874	15.0535	35.8855	14.9782	35.8791	14.6541	36.3004	14.3276
36.6609	15.0808	35.6371	14.8906	35.7076	14.686	36.0986	14.2906
36.4671	15.0579	35.4865	14.8571	35.4817	14.6177	35.8951	14.2894
36.3036	15.0232	35.2943	14.812	35.3087	14.6676	35.7333	14.2843
36.0809	15.0034	35.1068	14.8267	35.0908	14.5931	35.517	14.2836
35.8294	15.0337	34.8809	14.8158	34.8777	14.6127	35.3071	14.285
35.698	15.0054	34.6694	14.8294	34.6534	14.5618	35.118	14.2476
35.4913	14.998	34.5012	14.881	34.4996	14.5361	34.9594	14.2468
35.2734	15.0026	34.2609	14.9112	34.2609	14.5213	34.7367	14.2311
35.0555	14.8713	34.1215	14.9396	34.0974	14.5198	34.5461	14.2099
34.8665	14.9466	33.8924	14.9259	33.8523	14.5351	34.333	14.1846
34.7159	15.0087	33.6841	14.892	33.7257	14.5128	34.1327	14.186
34.4627	14.9672	33.479	14.8458	33.4614	14.5362	33.8972	14.1531
34.2641	14.8998	33.2691	14.7819	33.2787	14.4654	33.6905	14.117
34.0766	14.9244	33.0656	14.7421	33.032	14.4971	33.5126	14.1259
33.8747	14.9599	32.8622	14.7443	32.8862	14.417	33.3076	14.0992
33.636	14.9311	32.7084	14.7096	32.6763	14.4489	33.0977	14.1086
33.4614	14.8663	32.4472	14.7148	32.46	14.3918	32.8942	14.0929
33.3236	14.876	32.311	14.7325	32.271	14.4186	32.702	14.0624
33.0993	14.9303	32.1172	14.7482	32.0899	14.3798	32.5065	14.0565
32.8926	14.8961	31.8576	14.7631	31.8832	14.3694	32.3206	14.0411
32.6683	14.7994	31.723	14.784	31.6734	14.3466	32.1236	14.0339
32.4873	14.828	31.4699	14.7408	31.4667	14.2863	31.8993	14.0136
32.3046	14.8368	31.2632	14.7418	31.2408	14.2807	31.6814	14.0115
32.1091	14.9266	31.0773	14.7444	31.095	14.2247	31.5003	13.9824
31.8945	14.746	30.8354	14.6959	30.845	14.2553	31.292	13.9932
31.6942	14.8651	30.6752	14.612	30.6912	14.1958	31.1142	13.9988
31.5163	14.8245	30.4733	14.5921	30.4557	14.224	30.9059	13.9775
31.2792	14.7752	30.2538	14.5584	30.2538	14.1741	30.7024	13.9891
31.0902	14.7313	30.0776	14.5057	30.0744	14.2171	30.5406	13.9422
30.8562	14.7604	29.8485	14.5004	29.8725	14.1045	30.3163	13.9605
30.7265	14.8845	29.6867	14.5006	29.653	14.1284	30.108	13.9407
30.4637	14.7104	29.4431	14.528	29.4576	14.0775	29.9142	13.9089
30.2875	14.6442	29.3262	14.5006	29.2653	14.0823	29.7075	13.8953
30.068	14.7833	29.0682	14.5672	29.0554	14.0966	29.5008	13.909
29.9222	14.8413	28.9064	14.5641	28.8744	14.0722	29.3342	13.8743
29.6915	14.6617	28.6645	14.561	28.6308	14.0711	29.0891	13.8783
29.488	14.6035	28.4258	14.5926	28.4738	14.0588	28.868	13.8511
29.2893	14.766	28.3088	14.587	28.2431	14.1023	28.6661	13.8415
29.1179	14.7477	28.0508	14.5496	28.0669	13.9999	28.493	13.7741
28.9208	14.6481	27.8249	14.5522	27.857	14.0045	28.2896	13.8162
28.6709	14.5641	27.6663	14.4596	27.6711	13.9359	28.1005	13.7659
28.4786	14.7037	27.4372	14.4258	27.4516	14.0128	27.8794	13.7917
28.3296	14.7068	27.2946	14.4329	27.261	13.9788	27.7096	13.7478
28.1117	14.5822	27.0639	14.4312	27.0527	13.9879	27.4612	13.7251
27.9131	14.5517	26.8861	14.4392	26.846	13.9486	27.2674	13.7656
27.7144	14.5615	26.681	14.4416	26.6425	13.9521	27.0527	13.7148
27.5397	14.6528	26.4951	14.4358	26.4407	13.9408	26.8732	13.7223
27.309	14.4934	26.2708	14.4398	26.2532	13.9159	26.6762	13.7328
27.0607	14.4393	26.0385	14.3999	26.0145	13.9318	26.4807	13.7174
26.9101	14.4847	25.9087	14.4031	25.8735	13.9264	26.3029	13.7375
26.7018	14.5598	25.6732	14.4123	25.6796	13.9155	26.1026	13.7116
26.5144	14.373	25.4297	14.3591	25.4665	13.8868	25.8943	13.7111
26.2949	14.3729	25.2599	14.2869	25.2647	13.8868	25.7005	13.6953
26.1298	14.3284	25.0596	14.2382	25.0916	13.8659	25.4826	13.6852
25.8719	14.484	24.8753	14.1885	24.8946	13.8651	25.2999	13.6387
25.7149	14.3793	24.6927	14.1637	24.6815	13.8333	25.1012	13.6318
25.4922	14.269	24.4908	14.1589	24.4636	13.8585	24.8914	13.646
25.3255	14.4798	24.2649	14.143	24.2665	13.8143	24.6767	13.6386
25.1285	14.3835	24.0823	14.1736	24.063	13.85	24.4492	13.6076
24.9266	14.2445	23.8932	14.1951	23.8403	13.8567	24.2681	13.5865
24.7424	14.329	23.6497	14.2393	23.6449	13.8428	24.1159	13.5863
24.5261	14.3887	23.5263	14.2499	23.4542	13.8264	23.8932	13.5561
24.3546	14.3252	23.2924	14.2554	23.2684	13.8238	23.7122	13.5816
24.0967	14.2374	23.0729	14.2553	23.0617	13.8182	23.4927	13.5396
23.9685	14.2908	22.8534	14.2417	22.8694	13.8311	23.3148	13.5276
23.7218	14.3522	22.6675	14.2258	22.6788	13.8051	23.0777	13.5207
23.5295	14.2686	22.5025	14.1695	22.4785	13.8129	22.8967	13.5221
23.3324	14.1791	22.2782	14.1181	22.2782	13.8207	22.6932	13.5192
23.1498	14.1761	22.0555	14.1152	22.0972	13.8059	22.4801	13.497
22.9031	14.3416	21.8729	14.0887	21.8889	13.8103	22.2862	13.523
22.7781	14.2551	21.6598	14.0438	21.6694	13.8036	22.0988	13.5239
22.5121	14.1201	21.4867	14.0493	21.498	13.8065	21.9177	13.5044
22.3631	14.1753	21.2704	14.0821	21.2576	13.7921	21.7191	13.5023
22.1388	14.2145	21.0894	14.1124	21.0702	13.7672	21.4899	13.4668
21.9386	14.2396	20.9019	14.075	20.8987	13.7509	21.2945	13.4706
21.7094	14.142	20.6841	14.0897	20.6616	13.7391	21.1022	13.4176
21.5813	14.1551	20.4742	14.1114	20.503	13.7399	20.9164	13.4102
21.3506	14.2223	20.2563	14.0774	20.2771	13.7424	20.6937	13.4153
21.1647	14.1309	20.0848	14.0423	20.1105	13.7156	20.4918	13.425
20.9404	14.1466	19.8653	13.9952	19.8766	13.7177	20.2659	13.3857
20.7513	14.1179	19.6154	13.938	19.6875	13.6738	20.048	13.3901
20.5575	14.1318	19.4888	13.9172	19.468	13.6736	19.8814	13.3874
20.3444	14.1037	19.2517	13.8713	19.2613	13.6921	19.7035	13.3481
20.1313	14.0605	19.0835	13.8794	19.0819	13.706	19.4984	13.3182
19.9599	14.0725	18.856	13.8638	18.8768	13.7098	19.303	13.3204
19.7564	14.0713	18.6717	13.8829	18.6461	13.7082	19.0835	13.317
19.5433	14.0617	18.4763	13.9105	18.465	13.6983	18.9024	13.3071
19.3575	13.9904	18.2616	13.9314	18.2664	13.7026	18.6877	13.2981
19.1476	14.086	18.0757	13.9122	18.0597	13.6809	18.457	13.3062
18.9761	14.0291	17.8354	13.9457	17.8867	13.6311	18.2792	13.2893
18.7166	13.8913	17.696	13.8952	17.6688	13.5888	18.0821	13.2854
18.5355	13.9401	17.4605	13.8759	17.4909	13.5993	17.8931	13.272
18.3144	13.972	17.2186	13.8643	17.2858	13.6288	17.6912	13.2592
18.1799	13.9006	17.0503	13.765	17.076	13.6092	17.515	13.2454
17.9556	13.8307	16.8501	13.7247	16.8661	13.6267	17.2955	13.2468
17.7601	13.9407	16.6354	13.722	16.6818	13.5755	17.0744	13.234
17.547	13.9545	16.4719	13.7192	16.4751	13.5554	16.8885	13.2137
17.3676	13.7647	16.2701	13.7311	16.2749	13.5391	16.6786	13.1974
17.1545	13.7819	16.089	13.7598	16.0986	13.5236	16.504	13.1608
16.9558	13.9108	15.8615	13.7811	15.8615	13.4909	16.2925	13.1688
16.7715	13.8561	15.6805	13.8147	15.666	13.4689	16.0826	13.159
16.5536	13.7432	15.4273	13.8001	15.4738	13.4834	15.8551	13.136
16.3726	13.74	15.2783	13.778	15.2543	13.4623	15.6564	13.1468
16.1563	13.9004	15.038	13.7914	15.0476	13.4824	15.4914	13.0957
15.9641	13.8486	14.8169	13.721	14.8938	13.4615	15.2767	13.0802
15.7494	13.7218	14.6647	13.7045	14.6022	13.4926	15.0748	13.1076
15.5827	13.7984	14.4292	13.6349	14.4612	13.4455	14.8954	13.0862
15.3184	13.8124	14.2353	13.5784	14.2577	13.4844	14.6711	13.0868
15.1213	13.7061	14.0591	13.5643	14.0543	13.4139	14.4917	13.0317
14.9611	13.7397	13.8476	13.5191	13.8364	13.4407	14.2417	13.0607
14.7913	13.7731	13.6297	13.5288	13.6585	13.3708	14.0735	13.039
14.5654	13.8026	13.4695	13.5522	13.4695	13.3944	13.8716	13.0247
14.3587	13.6576	13.282	13.5887	13.266	13.3931	13.6521	13.0389
14.1872	13.6595	13.0145	13.625	13.0721	13.4207	13.4887	13.01
14.0094	13.7194	12.9119	13.5499	12.8542	13.4331	13.3141	13.0232
13.7675	13.7532	12.646	13.6028	12.7052	13.4065	13.109	13.035
13.564	13.6346	12.4265	13.5825	12.404	13.4328	12.8895	13.0091
13.3974	13.5903	12.255	13.5257	12.255	13.3323	12.6716	12.9862
13.1731	13.7067	12.0564	13.4566	12.0035	13.3423	12.4793	12.9685
12.9295	13.667	11.8336	13.42	11.8529	13.316	12.2726	12.955
12.7821	13.6396	11.643	13.358	11.6494	13.334	12.0676	12.9427
12.5851	13.6156	11.4235	13.3393	11.4475	13.2569	11.8769	12.9296
12.3512	13.606	11.2601	13.3314	11.2392	13.2869	11.6526	12.9254
12.114	13.6004	11.0213	13.3429	11.0246	13.2199	11.4539	12.9265
11.9682	13.5997	10.8852	13.3824	10.8499	13.2234	11.2521	12.8768
11.7936	13.5165	10.6144	13.4093	10.6609	13.1939	11.0726	12.8891
11.5725	13.5451	10.475	13.441	10.4718	13.1677	10.8755	12.8579
11.3546	13.5245	10.2443	13.4377	10.2331	13.1659	10.6512	12.8681
11.1752	13.5176	10.0472	13.4657	10.0648	13.1265	10.459	12.8569
10.9973	13.5004	9.8582	13.4537	9.7877	13.1246	10.2587	12.831
10.757	13.5373	9.6371	13.3984	9.6755	13.0919	10.0809	12.8559
10.5599	13.4444	9.4448	13.3584	9.408	13.1062	9.8325	12.8172
10.3917	13.4256	9.2429	13.3117	9.2445	13.0547	9.6435	12.7926
10.1994	13.3655	9.0411	13.2716	9.0234	13.1094	9.4624	12.8036
9.9703	13.4425	8.828	13.2553	8.8296	12.9987	9.259	12.828
9.7781	13.4377	8.6165	13.242	8.6309	13.0401	9.0939	12.8043
9.605	13.3727	8.4611	13.2764	8.4611	12.972	8.8889	12.7968
9.3839	13.3879	8.2127	13.2761	8.224	12.994	8.6629	12.7929
9.1997	13.3634	8.075	13.2605	8.0397	12.9444	8.4771	12.7517
8.9658	13.3572	7.8266	13.2786	7.825	12.9755	8.2336	12.7459
8.7863	13.4007	7.6376	13.2415	7.6215	12.9598	8.0525	12.691
8.5941	13.2835	7.4389	13.2244	7.4373	12.9423	7.8683	12.6849
8.3698	13.2875	7.2258	13.2265	7.2034	12.9654	7.6792	12.7021
8.1695	13.3462	7.0207	13.1434	7.048	12.9255	7.4645	12.7123
7.9996	13.3143	6.806	13.134	6.798	12.9706	7.2386	12.6859
7.7769	13.2458	6.6042	13.0486	6.6138	12.9162	7.0351	12.6782
7.5655	13.2325	6.4279	13.0244	6.3895	12.9473	6.8733	12.6362
7.4229	13.3873	6.1956	13.0046	6.2357	12.8267	6.6538	12.636
7.1938	13.1924	6.0274	12.9707	6.0178	12.868	6.4696	12.6234
6.9791	13.1445	5.8063	12.9943	5.8287	12.7838	6.2405	12.6056
6.7868	13.2555	5.6637	13.0232	5.6172	12.8096	6.0626	12.608
6.5833	13.3198	5.425	13.0413	5.4073	12.7675	5.8303	12.5971
6.4135	13.2341	5.2279	13.0508	5.2199	12.7491	5.6429	12.5883
6.1844	13.1315	5.0484	13.0607	4.9956	12.6837	5.425	12.575
5.9665	13.2032	4.8113	13.0602	4.8386	12.6826	5.2167	12.5456
5.8031	13.2541	4.6495	13.0436	4.6191	12.6583	5.026	12.5615
5.622	13.177	4.4188	13.0134	4.4284	12.621	4.861	12.5682
5.3689	13.0599	4.2089	12.9781	4.1945	12.6602	4.6735	12.5305
5.1718	13.1013	4.0134	12.9605	4.0295	12.5431	4.4829	12.5158
5.0244	13.1998	3.81	12.8955	3.7683	12.5788	4.2426	12.5352
4.7985	13.1957	3.6209	12.8651	3.5728	12.515	4.0631	12.5331
4.5678	13.0229	3.4174	12.8035	3.395	12.5303	3.85	12.4884
4.39	13.051	3.262	12.848	3.2428	12.5059	3.6562	12.4598
4.2426	13.1562	3.0265	12.874	2.98	12.5306	3.4431	12.436
4.0054	13.07	2.8391	12.8835	2.7894	12.4596	3.2172	12.4482
3.7491	12.9703	2.6324	12.9081	2.5843	12.4843	3.0409	12.423
3.6033	13.0081	2.4097	12.9101	2.3888	12.4655	2.831	12.4132
3.4431	13.04	2.227	12.9138	2.227	12.401	2.6516	12.3934
3.1819	13.025	2.0203	12.8813	1.9851	12.4334	2.4561	12.3683
3.0009	12.8757	1.804	12.8353	1.7944	12.4476	2.235	12.3394
2.8054	12.895	1.6406	12.7939	1.5958	12.4632	2.0508	12.3574
2.5939	13.0395	1.3955	12.7241	1.4163	12.4225	1.8105	12.335
2.3969	13.0138	1.2048	12.6806	1.2128	12.4373	1.6454	12.3321
2.1854	12.8142	1.0222	12.6557	1.027	12.4008	1.4371	12.3284
2.0444	12.8546	0.8027	12.6388	0.8011	12.4322	1.2465	12.325
1.8089	13.0048	0.612	12.6506	0.6168	12.3794	1.0318	12.3272
1.6214	12.8785	0.4214	12.6439	0.3749	12.4103	0.8267	12.2908
1.3875	12.7683	0.2211	12.6791	0.2131	12.3489	0.6441	12.2828
1.2305	12.8113	0.0352	12.7085	0.0593	12.2926	0.4518	12.2749
0.9933	12.8275	-0.1458	12.7036	-0.1714	12.2701	0.2531	12.2728
0.7787	12.8282	-0.3637	12.7485	-0.3829	12.2267	0.0657	12.272
0.6152	12.8287	-0.5912	12.7345	-0.5832	12.2217	-0.149	12.2614
0.4294	12.7944	-0.7194	12.6637	-0.7706	12.2225	-0.3316	12.2486
0.2099	12.7439	-0.9741	12.6459	-0.9917	12.2483	-0.5544	12.2345
0.0208	12.7839	-1.1776	12.5843	-1.1728	12.2448	-0.7466	12.1831
-0.1602	12.7454	-1.357	12.5405	-1.3811	12.2363	-0.9453	12.189
-0.3316	12.6919	-1.5749	12.4814	-1.5589	12.2113	-1.1552	12.1679
-0.5976	12.8573	-1.788	12.4667	-1.7624	12.2599	-1.3651	12.1549
-0.7771	12.6792	-1.9659	12.4428	-1.9482	12.2122	-1.5573	12.1389
-0.9597	12.6762	-2.1661	12.4864	-2.1822	12.2755	-1.7512	12.1344
-1.1311	12.7452	-2.392	12.4805	-2.3744	12.2192	-1.9114	12.1419
-1.3795	12.7297	-2.5491	12.532	-2.6276	12.2503	-2.1485	12.0884
-1.5637	12.6431	-2.7589	12.5436	-2.799	12.1922	-2.3215	12.0933
-1.7656	12.6786	-2.9865	12.5583	-2.9768	12.1882	-2.5475	12.0829
-1.9595	12.5768	-3.1339	12.5192	-3.1851	12.186	-2.7333	12.0723
-2.2046	12.7034	-3.3822	12.4953	-3.387	12.141	-2.948	12.0439
-2.3456	12.6784	-3.5696	12.4763	-3.5712	12.114	-3.1611	12.025
-2.5459	12.6196	-3.7747	12.3865	-3.7795	12.099	-3.3421	12.0183
-2.7493	12.5177	-4.0054	12.3496	-3.9654	12.0931	-3.5632	12.02
-2.9816	12.6237	-4.1945	12.3292	-4.1544	12.1151	-3.7507	12.008
-3.1371	12.6363	-4.3755	12.3327	-4.3547	12.1406	-3.9093	12.0073
-3.3261	12.4716	-4.5582	12.3062	-4.5486	12.1345	-4.1336	12.0319
-3.5552	12.567	-4.7777	12.3195	-4.7552	12.1272	-4.3355	12.0272
-3.7635	12.5465	-4.9603	12.3567	-4.9876	12.1372	-4.5502	12.0053
-3.9429	12.5078	-5.1526	12.3621	-5.151	12.1051	-4.7328	11.978
-4.148	12.4901	-5.3769	12.3543	-5.4089	12.0807	-4.9475	11.9593
-4.3451	12.4643	-5.5291	12.3378	-5.574	12.0858	-5.1398	11.9128
-4.5566	12.4628	-5.7887	12.3175	-5.7983	12.0655	-5.3352	11.9166
-4.744	12.3717	-5.9841	12.2496	-5.9953	12.0438	-5.582	11.8872
-4.9363	12.4895	-6.1956	12.2061	-6.1604	12.0505	-5.7566	11.8795
-5.1382	12.4075	-6.3927	12.1434	-6.3847	12.006	-5.9457	11.8485
-5.3609	12.2937	-6.5913	12.0995	-6.5561	11.9929	-6.1235	11.8493
-5.5323	12.2889	-6.782	12.1012	-6.7852	12.0023	-6.319	11.8403
-5.731	12.307	-6.9759	12.0917	-6.9743	11.9568	-6.5385	11.7839
-5.9248	12.269	-7.2082	12.0987	-7.1745	11.9758	-6.7564	11.7995
-6.1491	12.2226	-7.3732	12.0928	-7.3636	11.9962	-6.939	11.8107
-6.319	12.2091	-7.5767	12.152	-7.5911	11.9957	-7.1681	11.788
-6.5625	12.265	-7.8442	12.1582	-7.7721	11.9954	-7.3572	11.8004
-6.758	12.2054	-7.9516	12.1561	-7.9676	11.9703	-7.535	11.7595
-6.9438	12.1728	-8.1791	12.1606	-8.1743	11.9261	-7.7497	11.7569
-7.1313	12.179	-8.3938	12.1126	-8.381	11.9398	-7.9724	11.7604
-7.3331	12.1859	-8.5973	12.0846	-8.5684	11.9293	-8.1631	11.712
-7.543	12.164	-8.836	12.0239	-8.7399	11.8696	-8.3217	11.7402
-7.7417	12.0966	-9.0106	11.9658	-8.9946	11.8399	-8.5476	11.7282
-7.9292	12.1045	-9.1965	11.9248	-9.134	11.8069	-8.7479	11.7505
-8.115	12.1054	-9.3775	11.9031	-9.3999	11.8241	-8.9529	11.7109
-8.3393	12.0993	-9.581	11.865	-9.5538	11.7919	-9.1468	11.6437
-8.538	12.0453	-9.7476	11.913	-9.8181	11.8121	-9.3647	11.6561
-8.7591	12.0437	-9.9944	11.9157	-9.9847	11.8013	-9.565	11.635
-8.9049	12.0849	-10.1866	11.9362	-10.1962	11.7821	-9.762	11.6053
-9.1356	12.0581	-10.3596	11.9098	-10.3837	11.7411	-9.9847	11.6121
-9.3615	11.9734	-10.5936	11.9271	-10.584	11.7553	-10.1562	11.5589
-9.549	11.9813	-10.7842	11.9087	-10.7858	11.7232	-10.3516	11.5691
-9.7012	12.0471	-11.0021	11.8965	-10.9973	11.6991	-10.5407	11.5493
-9.9062	11.9891	-11.1976	11.8269	-11.1912	11.6672	-10.7249	11.5304
-10.1754	11.8865	-11.3898	11.7567	-11.3738	11.6254	-10.9685	11.5069
-10.3404	11.9024	-11.6093	11.6642	-11.6238	11.6287	-11.1335	11.4879
-10.5359	11.8915	-11.832	11.6528	-11.7808	11.6164	-11.3514	11.4794
-10.7121	11.9696	-12.0019	11.641	-12.0227	11.6215	-11.5629	11.4618
-10.9492	11.8348	-12.2278	11.6285	-12.1893	11.6091	-11.784	11.486
-11.1335	11.8757	-12.3976	11.6401	-12.396	11.6148	-11.973	11.4389
-11.3145	11.7617	-12.5915	11.6524	-12.5995	11.5636	-12.1941	11.4245
-11.5421	11.8032	-12.7613	11.6775	-12.7998	11.5843	-12.3736	11.3983
-11.7263	11.8222	-12.9728	11.7129	-12.9952	11.5189	-12.5562	11.379
-11.9282	11.7134	-13.1971	11.7354	-13.1907	11.542	-12.7437	11.3863
-12.1012	11.8514	-13.3878	11.6498	-13.3958	11.4847	-12.9904	11.4019
-12.2983	11.6898	-13.6281	11.6179	-13.5832	11.4823	-13.1651	11.3942
-12.5354	11.5902	-13.7851	11.567	-13.8139	11.4823	-13.3589	11.3351
-12.7277	11.7348	-14.003	11.5011	-13.9501	11.4761	-13.5736	11.3068
-12.8622	11.7758	-14.2337	11.4676	-14.2369	11.5177	-13.7707	11.29
-13.0817	11.6028	-14.3875	11.3876	-14.3891	11.4435	-13.9645	11.234
-13.3044	11.6468	-14.6262	11.342	-14.6391	11.4628	-14.1792	11.2443
-13.5496	11.5888	-14.8489	11.3507	-14.7865	11.3813	-14.3907	11.2379
-13.7338	11.6247	-14.9947	11.3516	-15.0204	11.398	-14.5702	11.2053
-13.886	11.6049	-15.1678	11.3521	-15.2078	11.2878	-14.7816	11.2021
-14.1216	11.557	-15.4033	11.3831	-15.4081	11.2989	-14.9675	11.1529
-14.3459	11.4721	-15.5939	11.4033	-15.6052	11.2514	-15.1678	11.1334
-14.5237	11.5019	-15.7926	11.4131	-15.807	11.2611	-15.3777	11.1284
-14.7352	11.4836	-16.0265	11.3549	-15.9945	11.188	-15.5379	11.0749
-14.9499	11.3366	-16.1868	11.318	-16.1852	11.1202	-15.7782	11.0846
-15.1069	11.4636	-16.4143	11.2268	-16.4079	11.0915	-15.9769	11.0713
-15.2735	11.4243	-16.6129	11.1879	-16.5985	11.08	-16.2012	11.0446
-15.4994	11.3816	-16.8116	11.1021	-16.8276	11.0605	-16.3774	10.9969
-15.7093	11.2775	-17.0423	11.0333	-17.0039	10.971	-16.5777	10.9871
-15.9192	11.3327	-17.225	11.0035	-17.2618	11.0158	-16.7924	10.954
-16.0906	11.3094	-17.406	10.9901	-17.4284	10.9311	-16.9526	10.9615
-16.3005	11.3059	-17.5774	11.0003	-17.6239	10.9349	-17.1673	10.9653
-16.5344	11.1521	-17.8274	10.9935	-17.8098	10.8196	-17.382	10.9514
-16.7155	11.1657	-17.9732	11.0079	-18.0276	10.8593	-17.5742	10.9177
-16.8901	11.2553	-18.2039	11.0297	-18.2167	10.8138	-17.7681	10.8361
-17.0776	11.1978	-18.4058	11.0216	-18.4122	10.8063	-17.978	10.8134
-17.3579	10.9913	-18.5836	10.9708	-18.6333	10.7677	-18.1734	10.7626
-17.515	11.083	-18.8207	10.9098	-18.7775	10.7774	-18.3865	10.7581
-17.6864	11.1419	-19.0226	10.863	-19.029	10.7326	-18.6044	10.7448
-17.9251	10.957	-19.2277	10.8101	-19.2068	10.6804	-18.7983	10.7483
-18.1254	10.9184	-19.4183	10.7212	-19.4504	10.6568	-18.9906	10.6793
-18.2632	10.9515	-19.633	10.6279	-19.5914	10.5695	-19.1892	10.6258
-18.4795	10.9441	-19.8397	10.6005	-19.8445	10.5797	-19.3767	10.6202
-18.6701	10.9039	-20.0127	10.5472	-19.9999	10.4529	-19.5545	10.5793
-18.9153	10.7486	-20.229	10.5062	-20.2595	10.4288	-19.7884	10.5703
-19.0883	10.7323	-20.4085	10.4809	-20.4101	10.3334	-19.9791	10.5235
-19.3094	10.7625	-20.6472	10.4755	-20.6552	10.3246	-20.2018	10.5222
-19.4808	10.6469	-20.793	10.3976	-20.8298	10.2573	-20.3973	10.4762
-19.6987	10.6062	-21.0317	10.3503	-21.0253	10.2579	-20.6168	10.4455
-19.8942	10.503	-21.232	10.3033	-21.2288	10.1923	-20.8202	10.3944
-20.1265	10.4479	-21.4082	10.2522	-21.4146	10.159	-21.0077	10.3759
-20.2451	10.3705	-21.6405	10.1737	-21.6117	10.102	-21.1775	10.3305
-20.4854	10.1875	-21.8264	10.0823	-21.8536	10.0251	-21.3938	10.3313
-20.6921	10.1483	-22.0155	9.99479	-22.0347	9.96372	-21.5845	10.3022
-20.9484	9.99486	-22.2173	9.84902	-22.2334	9.85225	-21.812	10.2889
-21.1038	9.79434	-22.4016	9.63991	-22.4256	9.78793	-21.9738	10.2388
-21.3409	9.41285	-22.6371	9.4679	-22.6403	9.71291	-22.2189	10.1883
-21.4707	9.29362	-22.8133	9.2222	-22.8951	9.70571	-22.3824	10.1161
-21.6806	8.91764	-23.0392	8.95965	-23.0489	9.58672	-22.5826	10.0725
-21.9113	8.327	-23.2075	8.62872	-23.2507	9.52562	-22.8149	10.0342
-22.0908	7.87378	-23.4238	8.25717	-23.443	9.37769	-23.0136	9.98716
-22.3311	7.37703	-23.6673	7.78446	-23.6481	9.30749	-23.1834	9.95293
-22.4833	6.50309	-23.8339	7.23007	-23.8435	9.13757	-23.3869	9.86329
-22.7076	5.68148	-24.039	6.63011	-24.063	8.96847	-23.5872	9.85184
-22.887	4.7735	-24.2633	5.92261	-24.2537	8.73504	-23.7955	9.78871
-23.0889	3.65785	-24.4107	5.10324	-24.4315	8.4882	-23.9877	9.70521
-23.2892	2.62415	-24.6671	4.19304	-24.6655	8.22825	-24.212	9.66725
-23.4798	1.41096	-24.8689	3.24182	-24.8561	7.92083	-24.3995	9.51549
-23.6721	0.15107	-25.034	2.22572	-25.0372	7.57805	-24.603	9.49011
-23.8531	-1.12414	-25.215	1.17872	-25.2166	7.18031	-24.808	9.36698
-24.0662	-2.41579	-25.4313	0.1326	-25.4153	6.71664	-24.9955	9.25539
-24.2857	-3.59226	-25.5659	-0.92719	-25.5771	6.13101	-25.183	9.1213
-24.5084	-4.8672	-25.8302	-1.98206	-25.8398	5.58961	-25.4121	9.0006
-24.7359	-5.89802	-26.0241	-3.05039	-26.0129	4.88204	-25.5883	8.84855
-24.8785	-6.91788	-26.226	-4.10731	-26.2164	4.16509	-25.7854	8.6502
-25.0596	-7.71316	-26.4118	-5.06456	-26.4118	3.36315	-25.984	8.48744
-25.2823	-8.5753	-26.6281	-6.00833	-26.6201	2.53765	-26.1891	8.25991
-25.5002	-9.28387	-26.8044	-6.89837	-26.8076	1.57518	-26.391	8.04629
-25.6556	-9.83845	-27.0174	-7.742	-27.0126	0.59795	-26.5961	7.7561
-25.8158	-10.3503	-27.2097	-8.47332	-27.2273	-0.39534	-26.8044	7.46483
-26.0722	-10.9467	-27.426	-9.11168	-27.4116	-1.41141	-27.0206	7.15883
-26.2628	-11.3393	-27.6359	-9.736	-27.6375	-2.42213	-27.2225	6.77652
-26.4599	-11.6151	-27.8426	-10.2686	-27.8345	-3.4409	-27.3956	6.44081
-26.6457	-11.9683	-28.0156	-10.7715	-28.0156	-4.40122	-27.5846	6.01779
-26.8668	-12.0638	-28.195	-11.1275	-28.2255	-5.37924	-27.7721	5.60898
-27.0383	-12.3908	-28.4129	-11.4467	-28.4113	-6.26962	-27.9884	5.15518
-27.2738	-12.6501	-28.594	-11.7034	-28.6196	-7.0903	-28.1678	4.65344
-27.4212	-12.6439	-28.8007	-11.9339	-28.8199	-7.81101	-28.3745	4.1161
-27.692	-12.6623	-28.9977	-12.1493	-29.041	-8.51697	-28.5828	3.50834
-27.8185	-12.8761	-29.2028	-12.3012	-29.2172	-9.09376	-28.775	2.86094
-28.0573	-13.0475	-29.4063	-12.4886	-29.4463	-9.67938	-28.9897	2.14661
-28.2271	-12.9906	-29.6033	-12.6503	-29.6274	-10.1605	-29.174	1.40149
-28.4418	-13.057	-29.8293	-12.8138	-29.818	-10.603	-29.3774	0.61779
-28.6581	-13.1148	-30.0375	-12.9686	-30.0648	-10.9782	-29.5937	-0.15089
-28.8712	-13.3392	-30.2282	-13.0977	-30.1913	-11.2931	-29.7924	-0.98036
-29.0137	-13.2516	-30.4493	-13.2369	-30.4092	-11.6024	-29.9815	-1.79697
-29.2973	-13.1705	-30.664	-13.3319	-30.5823	-11.8902	-30.2074	-2.63313
-29.4175	-13.3333	-30.837	-13.3952	-30.813	-12.1073	-30.374	-3.47921
-29.6562	-13.4796	-31.0565	-13.4457	-30.9988	-12.3142	-30.6047	-4.31939
-29.7892	-13.4221	-31.2392	-13.4604	-31.2199	-12.5056	-30.7986	-5.13359
-30.052	-13.3714	-31.4346	-13.5032	-31.4218	-12.6551	-30.9876	-5.95665
-30.2298	-13.5061	-31.6461	-13.5031	-31.6125	-12.7904	-31.2167	-6.74568
-30.4156	-13.5908	-31.8672	-13.5047	-31.8288	-12.9199	-31.4298	-7.48598
-30.6512	-13.5413	-31.9922	-13.5207	-32.037	-13.0008	-31.6013	-8.19469
-30.8386	-13.5166	-32.2325	-13.5526	-32.2389	-13.0973	-31.7855	-8.81451
-31.0293	-13.6005	-32.4312	-13.5965	-32.4328	-13.1742	-31.9714	-9.37301
-31.252	-13.7025	-32.6202	-13.6572	-32.6411	-13.2117	-32.2069	-9.84447
-31.4523	-13.6186	-32.8285	-13.7129	-32.8237	-13.2615	-32.3719	-10.2908
-31.6445	-13.5747	-33.0336	-13.7642	-33.0833	-13.2743	-32.617	-10.7398
-31.8272	-13.6783	-33.2291	-13.7751	-33.1906	-13.3593	-32.774	-11.1473
-32.0707	-13.7819	-33.4406	-13.7917	-33.4309	-13.3866	-32.9984	-11.5161
-32.2421	-13.7498	-33.6232	-13.7678	-33.596	-13.4732	-33.1746	-11.8514
-32.4248	-13.7075	-33.8187	-13.7737	-33.8395	-13.4887	-33.3845	-12.0717
-32.6026	-13.7163	-34.0446	-13.7728	-34.0061	-13.5251	-33.5896	-12.2606
-32.859	-13.8278	-34.2144	-13.7729	-34.2432	-13.5497	-33.8042	-12.4255
-33.048	-13.8515	-34.4419	-13.7633	-34.4291	-13.5781	-33.9869	-12.5861
-33.2355	-13.7413	-34.6342	-13.8083	-34.6181	-13.5851	-34.2112	-12.7237
-33.4181	-13.7745	-34.8376	-13.8297	-34.8168	-13.6435	-34.4051	-12.8856
-33.6617	-13.9233	-35.0267	-13.8416	-35.0251	-13.636	-34.6198	-13.0087
-33.8283	-13.8854	-35.2206	-13.8276	-35.2174	-13.6681	-34.78	-13.1153
-34.0173	-13.8235	-35.4337	-13.901	-35.4144	-13.722	-34.9995	-13.2038
-34.224	-13.8711	-35.6179	-13.9021	-35.6628	-13.7479	-35.2045	-13.2386
-34.4964	-13.9363	-35.823	-13.9399	-35.7941	-13.8112	-35.4305	-13.2827
-34.5989	-13.9493	-36.0249	-13.995	-36.0601	-13.8149	-35.6227	-13.3598
-34.7912	-13.996	-36.2411	-14.0209	-36.2155	-13.8452	-35.831	-13.394
-35.0043	-13.8815	-36.4655	-14.0253	-36.4622	-13.828	-36.0329	-13.4566
-35.2318	-14.0531	-36.6209	-14.0631	-36.6417	-13.8542	-36.2171	-13.4868
-35.4321	-14.1455	-36.8307	-14.0968	-36.8388	-13.8341	-36.4014	-13.5299
-35.5859	-13.9804	-37.1015	-14.0967	-37.0711	-13.9078	-36.608	-13.5387
-35.807	-13.9518	-37.2425	-14.1721	-37.2441	-13.9142	-36.7811	-13.5563
-36.0168	-14.0945	-37.4572	-14.2067	-37.4396	-13.9587	-37.0262	-13.5666
-36.2203	-14.1964	-37.6863	-14.2505	-37.6206	-13.9847	-37.2025	-13.5805
-36.4206	-14.1377	-37.8417	-14.2547	-37.8609	-14.0088	-37.4107	-13.6276
-36.6449	-14.0649	-38.0596	-14.2854	-38.0003	-14.0256	-37.5966	-13.6479
-36.8243	-14.2094	-38.2663	-14.2877	-38.2599	-14.0224	-37.8273	-13.6832
-37.0326	-14.2517	-38.4169	-14.2709	-38.4265	-14.0652	-38.0083	-13.7187
-37.196	-14.174	-38.622	-14.2516	-38.6989	-14.0438	-38.223	-13.7326
-37.3931	-14.1763	-38.904	-14.2548	-38.8287	-14.0864	-38.3993	-13.7336
-37.6286	-14.2963	-39.0081	-14.2642	-39.0321	-14.0314	-38.6316	-13.7092
-37.7985	-14.2947	-39.2516	-14.2654	-39.2356	-14.1131	-38.819	-13.7421
-38.0356	-14.302	-39.4615	-14.2286	-39.4743	-14.0458	-39.0273	-13.7859
-38.1846	-14.2619	-39.6426	-14.2687	-39.6394	-14.1324	-39.218	-13.7894
-38.4313	-14.4253	-39.8749	-14.3406	-39.8573	-14.1184	-39.4359	-13.8043
-38.6012	-14.3147	-40.0431	-14.3712	-40.0447	-14.1739	-39.6217	-13.8246
-38.8174	-14.3574	-40.261	-14.4236	-40.2482	-14.2042	-39.8092	-13.8623
-39.0145	-14.4217	-40.4741	-14.403	-40.4404	-14.2395	-40.0431	-13.8665
-39.194	-14.3161	-40.6551	-14.455	-40.6263	-14.2534	-40.2514	-13.8718
-39.3958	-14.4753	-40.849	-14.4779	-40.8714	-14.2751	-40.4356	-13.8795
-39.6169	-14.4299	-41.0204	-14.476	-41.0461	-14.3279	-40.6295	-13.9097
-39.8124	-14.3787	-41.2864	-14.4684	-41.28	-14.2678	-40.8025	-13.9306
-40.0383	-14.4332	-41.4162	-14.4551	-41.4626	-14.3386	-41.0381	-13.9281
-40.1985	-14.502	-41.6245	-14.4756	-41.6725	-14.3034	-41.1887	-13.9719
-40.4372	-14.4822	-41.8728	-14.4777	-41.8616	-14.3763	-41.4322	-13.9826
-40.5846	-14.4257	-42.0586	-14.4952	-42.0586	-14.39	-41.6245	-14.0131
-40.8282	-14.5057	-42.2829	-14.4979	-42.2413	-14.4688	-41.8504	-14.0251
-41.0092	-14.6013	-42.4624	-14.5619	-42.456	-14.465	-42.0442	-14.0553
-41.2415	-14.507	-42.6418	-14.5889	-42.6579	-14.5405	-42.2237	-14.075
-41.3697	-14.4805	-42.8293	-14.6045	-42.8517	-14.5	-42.4111	-14.0854
-41.5748	-14.5485	-43.0648	-14.607	-43.0792	-14.5488	-42.6258	-14.1218
-41.8071	-14.5952	-43.2475	-14.6217	-43.225	-14.5533	-42.8133	-14.0647
-42.0154	-14.5889	-43.4445	-14.624	-43.4974	-14.548	-43.0344	-14.1433
-42.198	-14.4962	-43.7089	-14.6133	-43.6368	-14.5616	-43.2314	-14.1248
-42.3983	-14.5365	-43.8194	-14.6619	-43.8915	-14.519	-43.4253	-14.1373
-42.5906	-14.7359	-44.0469	-14.6742	-44.0582	-14.5731	-43.6095	-14.1451
-42.8341	-14.6381	-44.2744	-14.6562	-44.2728	-14.5404	-43.8322	-14.1721
-43.0071	-14.6343	-44.4635	-14.6934	-44.4779	-14.6476	-44.0565	-14.1875
-43.1738	-14.6349	-44.6814	-14.6837	-44.6958	-14.6256	-44.2344	-14.2011
-43.4141	-14.7474	-44.8881	-14.7163	-44.8624	-14.7118	-44.4491	-14.2278
-43.6095	-14.7029	-45.0867	-14.7686	-45.0964	-14.6727	-44.6574	-14.254
-43.7714	-14.6171	-45.279	-14.8002	-45.2678	-14.7389	-44.8528	-14.2888
-44.0021	-14.753	-45.4841	-14.8346	-45.4713	-14.7354	-45.0355	-14.316
-44.1911	-14.7683	-45.6699	-14.8589	-45.6747	-14.7962	-45.2245	-14.2908
-44.4202	-14.7485	-45.875	-14.8749	-45.8718	-14.8179	-45.4152	-14.3312
-44.5997	-14.7654	-46.0464	-14.8764	-46.0993	-14.8264	-45.5898	-14.3148
-44.7631	-14.7901	-46.2291	-14.8911	-46.2611	-14.8797	-45.8414	-14.3514
-44.9954	-14.8384	-46.4582	-14.8595	-46.4886	-14.8899	-46.0112	-14.3873
-45.1861	-14.83	-46.6697	-14.861	-46.6489	-14.9885	-46.2227	-14.376
-45.3735	-14.7298	-46.8475	-14.8682	-46.9324	-14.9764	-46.4326	-14.4372
-45.5834	-14.9296	-47.1295	-14.8847	-47.0782	-15.0742	-46.6312	-14.4216
-45.7853	-14.8992	-47.2529	-14.9027	-47.2945	-15.0654	-46.8315	-14.4202
-45.9856	-14.7968	-47.4451	-14.8571	-47.4868	-15.1023	-46.9997	-14.4242
-46.1922	-14.8344	-47.7015	-14.898	-47.6839	-15.0324	-47.2513	-14.4174
-46.3941	-14.9164	-47.8665	-14.9409	-47.9002	-15.0508	-47.4628	-14.4463
-46.6232	-14.9116	-48.0492	-14.9774	-48.07	-15.0674	-47.6134	-14.4998
-46.7642	-14.789	-48.2959	-15.0268	-48.2943	-15.1039	-47.8649	-14.4947
-46.9757	-14.8895	-48.4609	-15.0512	-48.4914	-15.0902	-48.0428	-14.4906
-47.1904	-14.9559	-48.6692	-15.0834	-48.7365	-15.0668	-48.2655	-14.524
-47.3907	-14.9492	-48.8887	-15.0987	-48.8807	-15.1022	-48.4417	-14.5427
-47.5541	-14.9504	-49.0681	-15.1005	-49.0826	-15.1038	-48.6516	-14.5606
-47.772	-15.0297	-49.2828	-15.068	-49.2764	-15.1453	-48.8695	-14.5643
-47.9979	-14.95	-49.4751	-15.0341	-49.5023	-15.1364	-49.0665	-14.6068
-48.1805	-15.0218	-49.6385	-15.0185	-49.6481	-15.1715	-49.2428	-14.6158
-48.3616	-15.0233	-49.8596	-14.9664	-49.9141	-15.1415	-49.4527	-14.6128
-48.5843	-15.0146	-50.0855	-14.9873	-50.0775	-15.1865	-49.6481	-14.6171
-48.7974	-15.0343	-50.2457	-15.0142	-50.297	-15.1803	-49.8452	-14.6066
-48.932	-15.0252	-50.4668	-15.0258	-50.4861	-15.2242	-50.0102	-14.6625
-49.1691	-15.0241	-50.704	-15.0516	-50.6815	-15.2124	-50.2393	-14.6643
-49.371	-15.0524	-50.8418	-15.1174	-50.8818	-15.2706	-50.4284	-14.6776
-49.576	-15.0751	-51.0853	-15.1622	-51.0548	-15.2223	-50.6399	-14.7161
-49.717	-15.0867	-51.2759	-15.231	-51.2823	-15.2148	-50.8353	-14.7075
-49.9477	-15.0968	-51.4506	-15.2907	-51.4666	-15.274	-51.0292	-14.749
-50.1656	-15.0049	-51.6973	-15.283	-51.6813	-15.2895	-51.2119	-14.7457
-50.3851	-15.1377	-51.8736	-15.287	-51.8559	-15.3471	-51.4201	-14.7606
-50.5453	-15.1209	-52.0642	-15.3054	-52.0722	-15.3061	-51.622	-14.7654
-50.7552	-15.0656	-52.2677	-15.3033	-52.2565	-15.3347	-51.8527	-14.7589
-50.9571	-15.1124	-52.4808	-15.2642	-52.4792	-15.2991	-52.053	-14.7848
-51.1622	-15.1636	-52.6698	-15.2393	-52.6426	-15.3441	-52.2517	-14.7885
-51.3528	-15.2274	-52.8413	-15.2693	-52.8669	-15.3049	-52.4471	-14.8185
-51.5691	-15.1559	-53.096	-15.2787	-53.0688	-15.3564	-52.665	-14.8045
-51.7646	-15.2104	-53.2242	-15.3109	-53.3107	-15.3207	-52.8445	-14.8515
-51.9553	-15.2003	-53.4853	-15.2807	-53.4853	-15.3815	-53.056	-14.8161
-52.0995	-15.2098	-53.684	-15.3397	-53.7	-15.3858	-53.2738	-14.8616
-52.3366	-15.3479	-53.8651	-15.3345	-53.8955	-15.3402	-53.4565	-14.8728
-52.5513	-15.2549	-54.1086	-15.4096	-54.0878	-15.3997	-53.6311	-14.8789
-52.7371	-15.2641	-54.2944	-15.4338	-54.2848	-15.3747	-53.8474	-14.8732
-52.9502	-15.3241	-54.4563	-15.447	-54.453	-15.3996	-54.0108	-14.9069
-53.1345	-15.3906	-54.6774	-15.4469	-54.6693	-15.4342	-54.2319	-14.8988
-53.3556	-15.5046	-54.8696	-15.3996	-54.8504	-15.4505	-54.4194	-14.9526
-53.5815	-15.4131	-55.0859	-15.3701	-55.0699	-15.4443	-54.6245	-14.9054
-53.7369	-15.4407	-55.2557	-15.3468	-55.2461	-15.4534	-54.844	-14.9361
-53.9484	-15.4355	-55.4736	-15.374	-55.48	-15.4593	-55.0426	-14.9672
-54.1294	-15.4371	-55.6371	-15.3853	-55.6675	-15.5083	-55.2349	-14.9864
-54.3441	-15.4582	-55.8662	-15.4123	-55.8854	-15.4863	-55.4288	-15.0375
-54.546	-15.5939	-56.068	-15.4625	-56.0632	-15.4887	-55.6274	-14.9881
-54.7238	-15.445	-56.2859	-15.5099	-56.302	-15.4809	-55.8582	-15.0122
-54.9545	-15.497	-56.5134	-15.554	-56.4686	-15.5109	-56.0216	-14.9977
-55.1115	-15.6335	-56.6881	-15.5886	-56.6929	-15.5361	-56.2491	-14.9981
-55.3583	-15.5989	-56.8932	-15.6096	-56.8851	-15.52	-56.4285	-14.9986
-55.5089	-15.6039	-57.1062	-15.626	-57.0726	-15.532	-56.6496	-15.0114
-55.7684	-15.4799	-57.2729	-15.6249	-57.2873	-15.562	-56.8579	-15.0183
-55.8982	-15.5773	-57.5356	-15.6078	-57.4731	-15.5711	-57.0534	-15.0756
-56.1449	-15.6803	-57.667	-15.5707	-57.6734	-15.5955	-57.2456	-15.0964
-56.3628	-15.5868	-57.8801	-15.5585	-57.8897	-15.6188	-57.4747	-15.0982
-56.5295	-15.5858	-58.0387	-15.5638	-58.0756	-15.6279	-57.667	-15.1255
-56.7442	-15.58	-58.2806	-15.572	-58.279	-15.6308	-57.8561	-15.1324
-56.9268	-15.7256	-58.4601	-15.6057	-58.4649	-15.6158	-58.0387	-15.1436
-57.1399	-15.6598	-58.6892	-15.6379	-58.6956	-15.6254	-58.2678	-15.1358
-57.3578	-15.7089	-58.9087	-15.7202	-58.9055	-15.5967	-58.4232	-15.1579
-57.5565	-15.5934	-59.0737	-15.748	-59.0737	-15.6264	-58.6203	-15.2101
-57.7327	-15.7199	-59.2692	-15.7421	-59.2948	-15.6393	-58.8366	-15.1723
-57.9714	-15.6917	-59.5255	-15.7714	-59.4855	-15.6508	-59.0385	-15.214
-58.1284	-15.7326	-59.6793	-15.7993	-59.7226	-15.6625	-59.2532	-15.2359
-58.3271	-15.6439	-59.91	-15.7926	-59.8844	-15.6773	-59.4406	-15.2559
-58.5033	-15.8041	-60.1023	-15.7755	-60.0895	-15.6831	-59.6393	-15.2612
-58.7517	-15.7272	-60.2818	-15.7136	-60.2898	-15.6866	-59.8219	-15.2789
-58.9007	-15.6452	-60.4788	-15.7427	-60.4836	-15.6574	-60.011	-15.2809
-59.1218	-15.8062	-60.724	-15.7302	-60.6615	-15.6742	-60.2513	-15.2664
-59.3269	-15.8726	-60.8457	-15.7115	-60.8601	-15.6763	-60.4147	-15.2824
-59.556	-15.7671	-61.0796	-15.7713	-61.078	-15.6753	-60.6663	-15.2724
-59.7274	-15.683	-61.3392	-15.7463	-61.2559	-15.6407	-60.8585	-15.319
-59.9357	-15.8932	-61.461	-15.8283	-61.4674	-15.6985	-61.0636	-15.3313
-60.0943	-15.922	-61.6805	-15.8855	-61.6628	-15.7125	-61.2559	-15.3328
-60.3346	-15.8348	-61.9032	-15.9002	-61.8823	-15.7658	-61.4626	-15.3512
-60.5189	-15.8392	-62.0506	-15.936	-62.0634	-15.7724	-61.6917	-15.337
-60.732	-15.9377	-62.3341	-15.959	-62.2877	-15.8024	-61.8679	-15.3765
-60.8986	-15.9434	-62.5136	-15.9474	-62.4655	-15.7952	-62.0634	-15.3743
-61.1245	-15.8905	-62.685	-15.9439	-62.7331	-15.7681	-62.2861	-15.3997
-61.32	-15.9031	-62.8981	-15.9351	-62.9013	-15.8284	-62.4559	-15.4018
-61.4722	-15.9179	-63.148	-15.9167	-63.092	-15.8029	-62.6786	-15.3983
-61.6965	-16.0498	-63.2874	-15.9572	-63.2906	-15.8452	-62.8244	-15.459
-61.9192	-15.9957	-63.4669	-15.9724	-63.4957	-15.8109	-63.0311	-15.4244
-62.1082	-15.9339	-63.7649	-15.9594	-63.712	-15.7956	-63.2346	-15.4498
-62.2556	-15.9898	-63.8482	-16.016	-63.9203	-15.8041	-63.4509	-15.4457
-62.5056	-16.0738	-64.0885	-16.0261	-64.0901	-15.8239	-63.6575	-15.477
-62.7379	-16.0667	-64.2936	-16.0639	-64.2968	-15.8328	-63.853	-15.47
-62.9173	-16.0199	-64.5115	-16.0593	-64.4939	-15.8721	-64.034	-15.5152
-63.0984	-16.0853	-64.7422	-16.0694	-64.6573	-15.8802	-64.2407	-15.532
-63.3035	-16.1197	-64.9216	-16.1148	-64.9136	-15.8646	-64.4682	-15.5116
-63.579	-16.134	-65.1155	-16.1243	-65.0514	-15.9107	-64.6909	-15.5177
-63.7008	-16.018	-65.3078	-16.0821	-65.359	-15.8753	-64.8608	-15.5005
-63.8786	-16.1107	-65.5128	-16.0998	-65.508	-15.9388	-65.0787	-15.517
-64.127	-16.0708	-65.6955	-16.0759	-65.6907	-15.9548	-65.2517	-15.5298
-64.3304	-16.1979	-65.891	-16.0767	-65.9038	-15.9835	-65.468	-15.545
-64.5147	-16.0798	-66.1313	-16.0818	-66.1057	-15.9384	-65.6699	-15.5755
-64.6909	-16.1073	-66.3139	-16.1066	-66.3059	-15.9596	-65.8894	-15.6095
-64.9232	-16.2496	-66.4902	-16.1325	-66.5014	-15.9301	-66.0896	-15.6273
-65.1379	-16.2036	-66.7145	-16.2023	-66.7033	-16.004	-66.2595	-15.6391
-65.3318	-16.1359	-66.9164	-16.2088	-66.8955	-16.0169	-66.4597	-15.6248
-65.4856	-16.1471	-67.1583	-16.2421	-67.1038	-16.0544	-66.684	-15.6419
-65.6827	-16.3138	-67.3057	-16.246	-67.2496	-16.0927	-66.8571	-15.674
-65.9006	-16.2287	-67.5316	-16.2552	-67.5316	-16.1082	-67.0461	-15.6857
-66.1265	-16.1439	-67.7767	-16.2997	-67.6678	-16.1321	-67.2704	-15.7012
-66.3059	-16.1944	-67.9161	-16.2781	-67.9273	-16.1513	-67.4547	-15.7169
-66.4501	-16.2995	-68.1164	-16.258	-68.0939	-16.1781	-67.6421	-15.6952
-66.7161	-16.2834	-68.2894	-16.2827	-68.3487	-16.1049	-67.8568	-15.7091
-66.9083	-16.2328	-68.4849	-16.2533	-68.5089	-16.1939	-68.0779	-15.754
-67.1102	-16.293	-68.7044	-16.2518	-68.7108	-16.1408	-68.2734	-15.7711
-67.2736	-16.2438	-68.9095	-16.2913	-68.903	-16.1858	-68.4448	-15.7729
-67.4915	-16.3214	-69.1129	-16.3294	-69.1145	-16.1649	-68.6563	-15.7744
-67.7078	-16.2852	-69.2924	-16.3547	-69.2956	-16.2504	-68.871	-15.7867
-67.8953	-16.3646	-69.5471	-16.3574	-69.5183	-16.234	-69.0729	-15.7834
-68.0683	-16.438	-69.7041	-16.3798	-69.7202	-16.2741	-69.2956	-15.7992
-68.3391	-16.2702	-69.9332	-16.4052	-69.9397	-16.3001	-69.5023	-15.8256
-68.4368	-16.4099	-70.1736	-16.4019	-70.1287	-16.3151	-69.7073	-15.8218
-68.6964	-16.5174	-70.3178	-16.4767	-70.3098	-16.3009	-69.882	-15.8311
-68.8358	-16.4136	-70.5148	-16.4622	-70.5389	-16.2867	-70.0806	-15.8541
-69.0969	-16.3615	-70.7728	-16.4224	-70.7151	-16.3183	-70.3065	-15.8597
-69.2972	-16.4873	-70.9074	-16.4653	-70.941	-16.2869	-70.4876	-15.8695
-69.4814	-16.5052	-71.1189	-16.4651	-71.1285	-16.3552	-70.6975	-15.8971
-69.6945	-16.4645	-71.3143	-16.4979	-71.3255	-16.2917	-70.8721	-15.9305
-69.9252	-16.4611	-71.5258	-16.5145	-71.5322	-16.389	-71.074	-15.9336
-70.0806	-16.4569	-71.686	-16.5263	-71.7117	-16.3959	-71.2839	-15.9338
-70.2905	-16.6265	-71.96	-16.5173	-71.9488	-16.4302	-71.5002	-15.9282
-70.4507	-16.5225	-72.0673	-16.5447	-72.1154	-16.4714	-71.6716	-15.9541
-70.6863	-16.431	-72.3429	-16.5606	-72.3237	-16.5121	-71.8559	-15.9345
-70.8689	-16.5968	-72.5159	-16.5753	-72.5416	-16.458	-72.0641	-15.9703
-71.0708	-16.6821	-72.721	-16.5644	-72.7402	-16.5052	-72.274	-15.9528
-71.2887	-16.5802	-72.9261	-16.5637	-72.9357	-16.5239	-72.4775	-16.0087
-71.497	-16.5269	-73.1632	-16.5827	-73.1696	-16.5475	-72.6778	-15.9817
-71.6652	-16.6481	-73.3202	-16.5883	-73.317	-16.6305	-72.8604	-16.017
-71.8799	-16.6171	-73.5109	-16.5866	-73.567	-16.5935	-73.0879	-16.0078
-72.0866	-16.6815	-73.708	-16.609	-73.6919	-16.682	-73.2658	-15.9973
-72.2724	-16.6337	-73.905	-16.6028	-73.9291	-16.6808	-73.4853	-15.983
-72.4519	-16.6707	-74.0829	-16.6066	-74.1229	-16.7175	-73.7016	-16.0255
-72.6265	-16.6465	-74.3344	-16.6165	-74.3392	-16.6781	-73.9162	-16.0442
-72.9069	-16.6919	-74.509	-16.6377	-74.5315	-16.691	-74.1005	-16.0536
-73.1216	-16.6811	-74.7125	-16.6841	-74.7494	-16.6448	-74.3008	-16.0232
-73.2626	-16.6928	-74.9176	-16.7068	-74.9448	-16.6668	-74.5363	-16.032
-73.458	-16.7305	-75.1051	-16.7107	-75.1211	-16.6887	-74.7301	-16.0413
-73.6679	-16.7122	-75.3037	-16.7261	-75.3278	-16.6879	-74.908	-16.0598
-73.9162	-16.7159	-75.5296	-16.7655	-75.5312	-16.7214	-75.1035	-16.0849
-74.0717	-16.7872	-75.7459	-16.8098	-75.7523	-16.7391	-75.2797	-16.1132
-74.2511	-16.7454	-75.9414	-16.8107	-75.9045	-16.757	-75.4816	-16.1051
-74.4754	-16.7112	-76.124	-16.7818	-76.1272	-16.7294	-75.653	-16.16
-74.65	-16.7693	-76.3051	-16.78	-76.3131	-16.7803	-75.8805	-16.1347
-74.8872	-16.8873	-76.4941	-16.7769	-76.5182	-16.754	-76.0391	-16.1387
-74.9913	-16.7608	-76.7265	-16.7799	-76.72	-16.8038	-76.2522	-16.1577
-75.2733	-16.7522	-76.8755	-16.8271	-76.9203	-16.7623	-76.4573	-16.1763
-75.4431	-16.8798	-77.0982	-16.82	-77.1222	-16.825	-76.6816	-16.1838
-75.669	-16.8756	-77.3417	-16.8649	-77.3273	-16.7569	-76.869	-16.1653
-75.8485	-16.7717	-77.5035	-16.8915	-77.5323	-16.7869	-77.0757	-16.211
-76.0423	-16.8433	-77.7214	-16.8902	-77.7166	-16.8171	-77.252	-16.2184
-76.2618	-16.924	-77.9233	-16.9219	-77.9073	-16.819	-77.4683	-16.277
-76.4285	-16.8843	-78.1139	-16.9571	-78.1476	-16.8559	-77.6669	-16.2197
-76.6351	-16.9857	-78.3671	-16.9567	-78.3078	-16.8597	-77.9089	-16.2386
-76.8915	-16.8521	-78.5465	-17.0005	-78.5081	-16.8873	-78.0979	-16.2439
-77.0309	-16.963	-78.7276	-16.9517	-78.6907	-16.884	-78.2918	-16.2404
-77.2632	-17.0198	-78.9006	-16.968	-78.9022	-16.8776	-78.476	-16.2818
-77.4378	-17.0124	-79.1313	-16.9529	-79.1153	-16.8467	-78.7067	-16.2914
-77.6221	-16.9329	-79.3027	-16.9511	-79.3108	-16.8478	-78.8974	-16.2996
-77.8384	-16.9722	-79.5255	-16.949	-79.4918	-16.8239	-79.1041	-16.2956
-78.0178	-17.0428	-79.7241	-16.951	-79.7097	-16.8389	-79.2803	-16.3094
-78.2677	-17.095	-79.8859	-17.0061	-79.9196	-16.8166	-79.479	-16.326
-78.4536	-17.0706	-80.0926	-17.0504	-80.1199	-16.8426	-79.6568	-16.3573
-78.6763	-16.9678	-80.2993	-17.046	-80.3217	-16.8394	-79.8827	-16.3966
-78.8253	-17.015	-80.5172	-17.0716	-80.5076	-16.8533	-80.0862	-16.3979
-79.0752	-17.1259	-80.7383	-17.0732	-80.7319	-16.8688	-80.3009	-16.3973
-79.2355	-17.1696	-80.9161	-17.0837	-80.9338	-16.8655	-80.4755	-16.4098
-79.4726	-17.0225	-81.1244	-17.1244	-81.1388	-16.8972	-80.6774	-16.4146
-79.6248	-17.0742	-81.3583	-17.1255	-81.3119	-16.8827	-80.8761	-16.4488
-79.8363	-17.1999	-81.5186	-17.0953	-81.5057	-16.9338	-81.0972	-16.431
-80.0189	-17.0904	-81.7557	-17.111	-81.6852	-16.9456	-81.2686	-16.457
-80.2464	-17.1228	-81.9335	-17.155	-81.9015	-16.9641	-81.4705	-16.489
-80.4131	-17.2191	-82.1194	-17.1759	-82.0937	-16.9721	-81.6916	-16.4858
-80.6213	-17.1725	-82.2764	-17.1715	-82.326	-16.9782	-81.8983	-16.509
-80.828	-17.2184	-82.5135	-17.2073	-82.5135	-16.9967	-82.0953	-16.4889
-81.0491	-17.2586	-82.725	-17.2088	-82.7218	-17.0117	-82.326	-16.5081
-81.2446	-17.1554	-82.9221	-17.2111	-82.9333	-17.0133	-82.5183	-16.4711
-81.4561	-17.2123	-83.1528	-17.2144	-83.1271	-17.0114	-82.709	-16.5211
-81.6211	-17.183	-83.2858	-17.1988	-83.313	-17.0285	-82.9076	-16.5473
-81.8118	-17.2467	-83.5453	-17.1789	-83.5373	-17.0087	-83.1271	-16.5764
-82.0393	-17.2758	-83.7376	-17.2004	-83.7328	-17.029	-83.3146	-16.5466
-82.2171	-17.1352	-83.901	-17.2133	-83.9122	-17.0263	-83.5117	-16.5956
-82.4446	-17.3153	-84.1077	-17.229	-84.1621	-17.0359	-83.7087	-16.5642
-82.6529	-17.3509	-84.356	-17.2647	-84.3063	-17.0488	-83.885	-16.6054
-82.8387	-17.251	-84.5018	-17.2487	-84.5242	-17.0204	-84.1013	-16.6334
-83.0182	-17.2797	-84.7197	-17.2793	-84.7133	-17.0579	-84.3079	-16.6358
-83.2217	-17.2909	-84.9456	-17.3103	-84.9088	-17.1023	-84.473	-16.6548
-83.4315	-17.432	-85.1234	-17.3124	-85.1138	-17.1468	-84.7053	-16.6721
-83.6318	-17.281	-85.3558	-17.3708	-85.2949	-17.1631	-84.8735	-16.7002
-83.8161	-17.3257	-85.516	-17.391	-85.5192	-17.1626	-85.0546	-16.6667
-83.9907	-17.325	-85.7259	-17.4347	-85.7178	-17.1358	-85.2708	-16.6835
-84.2471	-17.3676	-85.9422	-17.4337	-85.9069	-17.125	-85.4759	-16.7005
-84.4169	-17.4198	-86.128	-17.4161	-86.1152	-17.066	-85.673	-16.719
-84.6284	-17.4364	-86.3315	-17.4105	-86.3523	-17.0746	-85.8989	-16.739
-84.7982	-17.3459	-86.4965	-17.3795	-86.45	-17.1161	-86.0992	-16.7183
-85.0129	-17.3871	-86.7641	-17.3583	-86.7208	-17.148	-86.3139	-16.7868
-85.1987	-17.5188	-86.8938	-17.3768	-86.9099	-17.2032	-86.4949	-16.7549
-85.399	-17.5104	-87.1406	-17.3741	-87.1438	-17.1946	-86.7432	-16.7438
-85.6009	-17.5068	-87.3376	-17.4217	-87.304	-17.2514	-86.9387	-16.7368
-85.8092	-17.5458	-87.5363	-17.4354	-87.5347	-17.2256	-87.1294	-16.7595
-85.9598	-17.5894	-87.7478	-17.509	-87.7462	-17.261	-87.3441	-16.7638
-86.2129	-17.6275	-87.9609	-17.5489	-87.9449	-17.2631	-87.5251	-16.7752
-86.394	-17.5888	-88.1467	-17.5782	-88.1307	-17.2754	-87.7045	-16.7902
-86.6103	-17.6365	-88.3839	-17.5888	-88.3438	-17.2478	-87.9128	-16.8003
-86.7913	-17.7153	-88.5569	-17.6186	-88.5441	-17.2898	-88.1083	-16.7901
-86.9996	-17.6771	-88.7636	-17.6209	-88.7155	-17.2981	-88.3326	-16.82
-87.2127	-17.6112	-88.943	-17.6295	-88.9574	-17.2914	-88.512	-16.8237
-87.3825	-17.7103	-89.1417	-17.5979	-89.1369	-17.361	-88.7155	-16.8523
-87.562	-17.6601	-89.382	-17.5828	-89.3996	-17.3332	-88.8998	-16.9002
-87.7879	-17.681	-89.5935	-17.5911	-89.5535	-17.3926	-89.1129	-16.8709
-88.0106	-17.773	-89.7457	-17.6075	-89.7329	-17.3771	-89.2731	-16.9051
-88.2285	-17.7751	-89.9444	-17.5676	-89.9396	-17.41	-89.4765	-16.8839
-88.4127	-17.7157	-90.1671	-17.6075	-90.1318	-17.3843	-89.7041	-16.8956
-88.5889	-17.6946	-90.3433	-17.6115	-90.3561	-17.4609	-89.8995	-16.9031
-88.7732	-17.6906	-90.5468	-17.6479	-90.542	-17.4008	-90.0966	-16.9231
-89.0392	-17.8693	-90.8031	-17.6789	-90.7407	-17.4367	-90.3033	-16.9592
-89.2202	-17.7601	-90.9634	-17.7091	-90.9201	-17.4164	-90.5132	-16.9498
-89.3692	-17.6781	-91.1652	-17.7139	-91.1524	-17.3984	-90.7134	-16.9516
-89.6191	-17.8326	-91.3639	-17.7578	-91.2854	-17.4131	-90.9089	-16.9221
-89.8146	-17.8586	-91.5594	-17.7637	-91.561	-17.4297	-91.1444	-16.9501
-90.0021	-17.8071	-91.7484	-17.7421	-91.7292	-17.4739	-91.3767	-16.9691
-90.2135	-17.7616	-91.9407	-17.6965	-91.9727	-17.4331	-91.5514	-16.9832
-90.3545	-17.8236	-92.1458	-17.6622	-92.1538	-17.4736	-91.742	-16.9915
-90.6173	-17.84	-92.2964	-17.6873	-92.3909	-17.4484	-91.9054	-17.0075
-90.8015	-17.8948	-92.5447	-17.7213	-92.5367	-17.5301	-92.1313	-17.0066
-91.005	-17.8255	-92.7225	-17.7418	-92.745	-17.4952	-92.3332	-17.0098
-91.1877	-17.7982	-92.9436	-17.7904	-92.934	-17.5745	-92.5095	-17.0044
-91.4104	-17.9657	-93.2	-17.823	-93.1647	-17.5456	-92.7498	-17.03
-91.601	-17.8969	-93.3442	-17.8559	-93.3458	-17.6085	-92.9036	-17.0589
-91.8093	-17.9794	-93.5637	-17.888	-93.5397	-17.6179	-93.1327	-17.0463
-91.9952	-17.8711	-93.7688	-17.8872	-93.7479	-17.6554	-93.2961	-17.0719
-92.2018	-17.9339	-93.9338	-17.925	-93.9642	-17.6755	-93.5076	-17.0574
-92.3765	-17.9835	-94.1949	-17.8779	-94.1998	-17.6794	-93.7031	-17.0568
-92.5992	-18.0133	-94.3488	-17.8874	-94.3536	-17.6682	-93.9162	-17.0741
-92.7866	-17.945	-94.5474	-17.8592	-94.5747	-17.6617	-94.1148	-17.0811
-92.9661	-18.0056	-94.7477	-17.871	-94.7701	-17.711	-94.3295	-17.1078
-93.1936	-17.9457	-94.98	-17.8942	-95.0105	-17.6595	-94.5122	-17.1447
-93.4067	-18.0376	-95.1563	-17.8915	-95.1931	-17.7238	-94.7333	-17.135
-93.5573	-18.0476	-95.3757	-17.8833	-95.3854	-17.7094	-94.9191	-17.1617
-93.804	-18.0986	-95.6289	-17.9215	-95.5712	-17.7747	-95.1322	-17.1292
-94.0139	-17.9477	-95.7378	-17.972	-95.7587	-17.7739	-95.3293	-17.1461
-94.1693	-17.977	-95.9477	-17.9889	-95.9686	-17.8288	-95.592	-17.1519
-94.3616	-18.1462	-96.1592	-17.9938	-96.1672	-17.8294	-95.7475	-17.1741
-94.5602	-18.1297	-96.4011	-18.012	-96.3675	-17.873	-95.9493	-17.211
-94.7845	-17.9663	-96.5517	-18.0506	-96.5662	-17.8542	-96.1384	-17.1841
-94.9912	-18.0995	-96.7712	-18.0491	-96.7953	-17.8754	-96.3322	-17.1999
-95.1659	-18.1475	-96.9699	-18.0376	-96.9571	-17.8676	-96.5405	-17.1859
-95.3757	-18.1845	-97.1734	-18.0338	-97.1878	-17.8627	-96.7344	-17.2081
-95.6161	-18.0621	-97.3592	-18.0429	-97.3528	-17.93	-96.9363	-17.2112
-95.7827	-18.0996	-97.5579	-18.055	-97.5916	-17.8788	-97.1445	-17.2101
-95.9798	-18.1421	-97.771	-18.078	-97.739	-17.9779	-97.3224	-17.2558
-96.1704	-18.273	-97.9841	-18.0927	-97.9969	-17.9492	-97.5339	-17.2654
-96.3787	-18.0972	-98.1523	-18.1216	-98.186	-18.0398	-97.7133	-17.2852
-96.5565	-18.1328	-98.3526	-18.1284	-98.3894	-18.0186	-97.912	-17.2567
-96.7953	-18.2523	-98.5288	-18.0888	-98.5817	-18.0475	-98.093	-17.2746
-96.9651	-18.2423	-98.7643	-18.0896	-98.798	-18.0371	-98.3077	-17.2869
-97.1862	-18.0946	-98.9486	-18.0873	-99.0159	-18.0842	-98.5272	-17.2678
-97.3689	-18.2385	-99.1505	-18.1139	-99.1841	-18.048	-98.7403	-17.3141
-97.5787	-18.2386	-99.2867	-18.1784	-99.37	-18.0973	-98.8893	-17.3164
-97.7422	-18.2649	-99.5542	-18.2074	-99.5895	-18.1136	-99.136	-17.3523
-97.9857	-18.204	-99.7737	-18.2462	-99.8202	-18.1168	-99.3427	-17.3434
-98.1619	-18.1578	-99.99	-18.2419	-99.9772	-18.1195	-99.5334	-17.3339
-98.3974	-18.3499	-100.173	-18.2197	-100.229	-18.1047	-99.7321	-17.336
-98.5705	-18.3293	-99.9756	-18.3198	-99.9419	-18.1527	-99.9772	-17.3239
-98.8028	-18.1847	-99.7657	-18.3348	-99.7817	-18.1635	-100.006	-17.3898
-98.9806	-18.2691	-99.6055	-18.3448	-99.5782	-18.1927	-99.8939	-17.415
-99.1889	-18.3248	-99.3443	-18.3466	-99.3972	-18.0976	-99.7256	-17.4319
-99.3411	-18.3849	-99.2001	-18.3053	-99.1825	-18.1142	-99.535	-17.3594
-99.5542	-18.3157	-99.0015	-18.2932	-98.9822	-18.0722	-99.3507	-17.289
-99.7545	-18.2704	-98.7708	-18.3117	-98.7964	-18.0775	-99.1505	-17.2502
-99.9692	-18.4627	-98.5641	-18.2977	-98.5705	-18.0542	-98.9518	-17.2257
-100.137	-18.4127	-98.3782	-18.2701	-98.3974	-18.0237	-98.7595	-17.2691
-99.9516	-18.2911	-98.1459	-18.2167	-98.1812	-18.0342	-98.5352	-17.289
-99.7929	-18.4167	-97.9472	-18.2046	-97.9745	-18.0028	-98.3478	-17.3268
-99.5654	-18.4497	-97.7742	-18.2185	-97.7758	-17.9991	-98.1283	-17.3234
-99.3716	-18.358	-97.5243	-18.2351	-97.5771	-17.9648	-97.9344	-17.2707
-99.1633	-18.2888	-97.3769	-18.2128	-97.3656	-18.0243	-97.7117	-17.2549
-99.0063	-18.4057	-97.1686	-18.2125	-97.1734	-17.9809	-97.5435	-17.1883
-98.7643	-18.4093	-96.9619	-18.2034	-96.9427	-18.0437	-97.3288	-17.2082
-98.5769	-18.298	-96.7712	-18.1649	-96.7841	-17.9641	-97.1413	-17.1849
-98.351	-18.361	-96.5614	-18.1614	-96.5598	-17.9936	-96.9571	-17.2174
-98.1812	-18.3374	-96.3563	-18.1554	-96.4027	-17.9974	-96.7696	-17.2455
-97.9504	-18.3425	-96.1384	-18.15	-96.1736	-18.0245	-96.5565	-17.2346
-97.7726	-18.3454	-95.9525	-18.119	-95.9718	-18.018	-96.3595	-17.2114
-97.5916	-18.3405	-95.7619	-18.119	-95.7923	-17.9822	-96.1624	-17.1753
-97.3881	-18.2906	-95.5824	-18.1457	-95.5712	-17.9565	-95.9846	-17.1585
-97.1606	-18.2264	-95.3533	-18.1069	-95.3693	-17.9259	-95.7987	-17.1494
-96.9699	-18.3086	-95.1675	-18.044	-95.1643	-17.9152	-95.5808	-17.1361
-96.8033	-18.3164	-94.9448	-18.0259	-94.9672	-17.8823	-95.3469	-17.164
-96.5854	-18.2354	-94.7397	-18.0015	-94.7669	-17.8949	-95.1691	-17.1327
-96.3723	-18.261	-94.4833	-18.0344	-94.533	-17.8778	-94.9368	-17.1427
-96.2153	-18.2772	-94.36	-18.0265	-94.3504	-17.8842	-94.7605	-17.0935
-95.991	-18.2695	-94.1517	-18.0312	-94.1773	-17.8505	-94.5442	-17.0799
-95.7923	-18.1584	-93.9498	-18.0599	-93.9562	-17.8682	-94.3664	-17.0791
-95.5696	-18.1756	-93.788	-18.0719	-93.7976	-17.8304	-94.1405	-17.0896
-95.4062	-18.2566	-93.5349	-18.0589	-93.5669	-17.8336	-93.961	-17.0811
-95.1723	-18.2051	-93.3634	-18.0826	-93.381	-17.8197	-93.7463	-17.0929
-95.0072	-18.1019	-93.208	-18.0717	-93.2064	-17.7927	-93.5076	-17.051
-94.8006	-18.1852	-92.9597	-18.0411	-92.9757	-17.783	-93.2993	-17.0666
-94.5538	-18.1325	-92.7578	-18.0161	-92.761	-17.7595	-93.0991	-17.0422
-94.3439	-18.181	-92.58	-17.9872	-92.5527	-17.759	-92.918	-17.0292
-94.1998	-18.039	-92.354	-17.9361	-92.3685	-17.711	-92.7498	-17.0043
-93.9883	-18.1164	-92.1778	-17.9337	-92.1554	-17.7161	-92.5399	-17.0378
-93.7752	-18.1252	-91.9759	-17.9675	-91.9519	-17.718	-92.3412	-17.0374
-93.5557	-18.0831	-91.7596	-17.9416	-91.7596	-17.6972	-92.1249	-17.0366
-93.4147	-18.1688	-91.5498	-17.9314	-91.5658	-17.6813	-91.9503	-17.0193
-93.1744	-18.0026	-91.3447	-17.902	-91.3367	-17.702	-91.7612	-16.9915
-92.9757	-18.0543	-91.1204	-17.8942	-91.1749	-17.6551	-91.6058	-16.9597
-92.793	-18.1705	-90.9554	-17.9118	-90.965	-17.6404	-91.404	-16.9533
-92.6008	-18.045	-90.7583	-17.8777	-90.7631	-17.6292	-91.1732	-16.9534
-92.4053	-17.9854	-90.5388	-17.8657	-90.5596	-17.6021	-90.9313	-16.9617
-92.2066	-17.9331	-90.3545	-17.8429	-90.3802	-17.5855	-90.7471	-16.9861
-91.9727	-18.1115	-90.1623	-17.8197	-90.1398	-17.5904	-90.5468	-16.912
-91.7757	-18.0002	-89.9524	-17.8062	-89.9716	-17.5478	-90.3529	-16.9268
-91.5914	-17.9102	-89.7569	-17.7533	-89.7249	-17.5376	-90.1398	-16.9111
-91.3319	-17.9503	-89.539	-17.7395	-89.6095	-17.5151	-89.946	-16.9098
-91.1636	-18.1228	-89.3163	-17.7448	-89.3532	-17.5146	-89.7473	-16.8981
-90.997	-17.9711	-89.1561	-17.7935	-89.1705	-17.4873	-89.5406	-16.8829
-90.7775	-17.9995	-88.9639	-17.8206	-88.9302	-17.4793	-89.3291	-16.9199
-90.574	-17.9144	-88.7299	-17.8011	-88.7363	-17.4571	-89.1145	-16.8722
-90.3834	-18.0319	-88.5505	-17.8143	-88.5425	-17.4252	-88.8821	-16.8742
-90.2168	-18.0681	-88.3326	-17.7736	-88.3326	-17.3719	-88.7091	-16.8373
-89.9908	-17.9902	-88.1147	-17.7379	-88.1291	-17.3689	-88.5184	-16.8242
-89.7842	-17.8721	-87.9497	-17.6699	-87.9401	-17.3379	-88.347	-16.8545
-89.6111	-17.9061	-87.7638	-17.6222	-87.7462	-17.3349	-88.1355	-16.8385
-89.4317	-17.9462	-87.5219	-17.6106	-87.5283	-17.3811	-87.9577	-16.8747
-89.1898	-17.9078	-87.3168	-17.5694	-87.3585	-17.3468	-87.7334	-16.84
-88.9975	-17.9182	-87.1326	-17.5248	-87.1181	-17.3967	-87.5299	-16.8114
-88.8197	-17.911	-86.9403	-17.5586	-86.9451	-17.3806	-87.3521	-16.8219
-88.6194	-17.8523	-86.7384	-17.5807	-86.7464	-17.3351	-87.1646	-16.7552
-88.3791	-17.8304	-86.5414	-17.6053	-86.551	-17.3243	-86.9579	-16.7722
-88.2028	-17.9254	-86.3539	-17.6367	-86.3443	-17.3268	-86.7368	-16.7594
-88.0074	-17.839	-86.1488	-17.6458	-86.1568	-17.2472	-86.5366	-16.772
-87.8055	-17.8325	-85.9438	-17.6583	-85.9486	-17.2708	-86.3395	-16.744
-87.5732	-17.8261	-85.7563	-17.688	-85.7419	-17.233	-86.136	-16.733
-87.3921	-17.853	-85.5288	-17.6322	-85.5368	-17.2786	-85.9277	-16.7309
-87.2047	-17.8475	-85.3493	-17.6203	-85.3157	-17.2513	-85.7259	-16.6957
-87.0493	-17.7527	-85.0962	-17.5989	-85.1491	-17.2695	-85.5224	-16.7249
-86.8266	-17.7362	-84.9184	-17.543	-84.8927	-17.2739	-85.3205	-16.7185
-86.6151	-17.7817	-84.7325	-17.4836	-84.7565	-17.2275	-85.1363	-16.706
-86.3876	-17.8131	-84.5387	-17.4757	-84.521	-17.275	-84.9264	-16.7058
-86.2273	-17.6772	-84.3784	-17.4623	-84.3608	-17.2101	-84.6909	-16.6825
-86.0431	-17.7382	-84.1269	-17.4842	-84.1349	-17.2431	-84.4874	-16.6668
-85.7964	-17.7594	-83.941	-17.507	-83.9426	-17.1724	-84.3063	-16.6377
-85.5961	-17.6737	-83.7936	-17.5182	-83.7392	-17.1711	-84.1141	-16.6458
-85.4166	-17.7525	-83.5181	-17.5375	-83.5261	-17.1279	-83.925	-16.6308
-85.218	-17.6246	-83.3258	-17.5328	-83.3098	-17.132	-83.7247	-16.6274
-85.0065	-17.6365	-83.1608	-17.51	-83.1223	-17.0621	-83.5421	-16.6435
-84.811	-17.6776	-82.882	-17.5013	-82.9205	-17.0894	-83.3322	-16.6353
-84.6107	-17.6407	-82.7442	-17.4506	-82.7346	-17.0723	-83.1496	-16.616
-84.4089	-17.6661	-82.5279	-17.4214	-82.5359	-17.0798	-82.9749	-16.581
-84.2166	-17.6949	-82.2892	-17.4026	-82.2828	-17.0659	-82.7907	-16.5781
-84.0131	-17.6703	-82.1242	-17.3815	-82.1514	-17.0139	-82.5648	-16.5725
-83.8177	-17.5771	-81.9816	-17.3299	-81.9415	-16.9879	-82.3437	-16.5742
-83.6446	-17.6514	-81.69	-17.3435	-81.7541	-16.9309	-82.1242	-16.5547
-83.4059	-17.6528	-81.5073	-17.3053	-81.517	-16.9529	-81.9255	-16.543
-83.1944	-17.6496	-81.3279	-17.2917	-81.3391	-16.9038	-81.722	-16.5224
-83.0342	-17.6177	-81.134	-17.2889	-81.1132	-16.9803	-81.5266	-16.5182
-82.8355	-17.5502	-80.8697	-17.308	-80.9322	-16.9141	-81.3135	-16.533
-82.6225	-17.5809	-80.7287	-17.3332	-80.7095	-16.9513	-81.1356	-16.4905
-82.419	-17.6653	-80.5204	-17.2842	-80.5204	-16.9122	-80.929	-16.5492
-82.2203	-17.5089	-80.3041	-17.2667	-80.3121	-16.9696	-80.7191	-16.5088
-82.0296	-17.6231	-80.1006	-17.2739	-80.0926	-16.9356	-80.5204	-16.4858
-81.8454	-17.575	-79.9116	-17.267	-79.9196	-16.9646	-80.256	-16.4947
-81.5666	-17.5495	-79.7385	-17.2456	-79.6953	-16.9909	-80.0862	-16.4509
-81.4577	-17.4788	-79.5206	-17.2435	-79.5383	-16.9464	-79.902	-16.4544
-81.2125	-17.5249	-79.3604	-17.2132	-79.2899	-16.9751	-79.7097	-16.4368
-81.0203	-17.5302	-79.1794	-17.2435	-79.1281	-16.9105	-79.5335	-16.4422
-80.8152	-17.5814	-78.9455	-17.2508	-78.923	-16.9513	-79.3268	-16.4446
-80.647	-17.4216	-78.7324	-17.2143	-78.7676	-16.8824	-79.1249	-16.4576
-80.4467	-17.4971	-78.4985	-17.2585	-78.4904	-16.9127	-78.8974	-16.4394
-80.2448	-17.4788	-78.303	-17.2611	-78.3286	-16.8626	-78.726	-16.4038
-80.0205	-17.4778	-78.1123	-17.251	-78.1236	-16.9034	-78.5802	-16.3849
-79.8571	-17.3726	-77.9105	-17.2244	-77.9121	-16.8455	-78.3543	-16.3745
-79.6008	-17.4608	-77.7294	-17.1725	-77.715	-16.8978	-78.1364	-16.3933
-79.4614	-17.4724	-77.5003	-17.1572	-77.5051	-16.8509	-77.9041	-16.3695
-79.2098	-17.4339	-77.3225	-17.1315	-77.3161	-16.8665	-77.7022	-16.36
-79.0384	-17.31	-77.1174	-17.1004	-77.1062	-16.8421	-77.5147	-16.3592
-78.8253	-17.396	-76.8915	-17.1013	-76.9299	-16.8475	-77.3048	-16.3365
-78.609	-17.4338	-76.7313	-17.0677	-76.704	-16.858	-77.1254	-16.328
-78.4376	-17.4021	-76.5262	-17.0702	-76.5438	-16.7931	-76.9075	-16.3291
-78.2629	-17.277	-76.3307	-17.0391	-76.2971	-16.8216	-76.7152	-16.3163
-78.0306	-17.3192	-76.108	-17.0412	-76.1224	-16.735	-76.515	-16.3257
-77.8336	-17.3187	-75.9126	-17.0689	-75.9222	-16.8023	-76.3211	-16.3004
-77.6269	-17.323	-75.7171	-17.0529	-75.7235	-16.7359	-76.0808	-16.2956
-77.4779	-17.3312	-75.5024	-17.0201	-75.4992	-16.8104	-75.8629	-16.2903
-77.2504	-17.2753	-75.2765	-17.021	-75.2877	-16.7509	-75.6466	-16.2687
-77.0325	-17.3269	-75.0906	-17.0135	-75.1099	-16.837	-75.4816	-16.2513
-76.8226	-17.2412	-74.9272	-16.9955	-74.9224	-16.7976	-75.2957	-16.2599
-76.6528	-17.3737	-74.7318	-16.9578	-74.7285	-16.851	-75.1211	-16.2265
-76.4589	-17.2501	-74.5139	-16.964	-74.5395	-16.8231	-74.9	-16.2185
-76.233	-17.2292	-74.336	-16.9435	-74.3665	-16.8521	-74.7253	-16.2446
-76.0327	-17.2594	-74.1229	-16.9087	-74.1454	-16.8135	-74.5283	-16.2004
-75.8725	-17.3147	-73.9227	-16.9506	-73.9707	-16.7672	-74.3472	-16.2292
-75.6145	-17.1196	-73.74	-16.9577	-73.708	-16.816	-74.179	-16.1705
-75.4591	-17.2815	-73.5157	-16.9667	-73.5574	-16.7608	-73.9579	-16.169
-75.2765	-17.3054	-73.3587	-16.9477	-73.317	-16.7753	-73.756	-16.1578
-75.0826	-17.1952	-73.1312	-16.9673	-73.1472	-16.704	-73.5221	-16.1857
-74.8103	-17.0898	-72.9101	-16.954	-72.9165	-16.7506	-73.325	-16.1512
-74.6645	-17.2702	-72.697	-16.9225	-72.7563	-16.6826	-73.1456	-16.1411
-74.4674	-17.1925	-72.4871	-16.8587	-72.5384	-16.7094	-72.9133	-16.1286
-74.2607	-17.0979	-72.3013	-16.8226	-72.3541	-16.6534	-72.7354	-16.1182
-74.038	-17.1016	-72.1058	-16.8352	-72.1234	-16.684	-72.5095	-16.103
-73.8522	-17.1595	-71.96	-16.8143	-71.9055	-16.6449	-72.3285	-16.0947
-73.6679	-17.1132	-71.7293	-16.7774	-71.7517	-16.6368	-72.1138	-16.1194
-73.4756	-17.0229	-71.5402	-16.7604	-71.529	-16.6323	-71.9055	-16.1157
-73.3058	-17.0664	-71.3287	-16.7388	-71.3079	-16.6227	-71.7085	-16.0973
-73.0511	-17.0772	-71.1317	-16.7936	-71.1108	-16.6026	-71.4729	-16.0452
-72.8524	-17.0349	-70.9298	-16.7921	-70.9042	-16.5841	-71.3095	-16.0227
-72.6505	-17.0788	-70.7632	-16.7747	-70.7071	-16.6316	-71.1205	-16.0463
-72.4871	-17.0072	-70.5004	-16.7616	-70.5004	-16.6196	-70.8978	-16.0258
-72.2612	-16.9879	-70.3017	-16.758	-70.3049	-16.6539	-70.7343	-16.0275
-72.1138	-16.979	-70.1255	-16.7405	-70.0742	-16.5446	-70.5309	-16.0551
-71.8687	-17.0268	-69.9028	-16.7023	-69.9204	-16.5269	-70.3402	-16.0067
-71.6732	-17.0092	-69.6993	-16.7028	-69.7073	-16.5352	-70.1255	-16.0426
-71.4825	-16.9723	-69.5551	-16.6783	-69.5327	-16.5259	-69.9653	-15.9939
-71.3015	-16.9422	-69.2844	-16.6783	-69.3324	-16.4854	-69.7538	-15.9731
-71.0484	-16.9929	-69.1273	-16.6492	-69.0809	-16.4809	-69.5295	-15.948
-70.8721	-16.9503	-68.9111	-16.6149	-68.8982	-16.4825	-69.31	-15.9446
-70.675	-16.8826	-68.6884	-16.6253	-68.7252	-16.4472	-69.1129	-15.9679
-70.4844	-16.8424	-68.5329	-16.6329	-68.5009	-16.4541	-68.9111	-15.9294
-70.2713	-16.8998	-68.3215	-16.6935	-68.3038	-16.418	-68.7092	-15.9279
-70.0694	-16.885	-68.1212	-16.6985	-68.1132	-16.4193	-68.5025	-15.9094
-69.922	-16.8744	-67.9289	-16.6837	-67.9145	-16.3963	-68.3231	-15.8945
-69.7218	-16.8173	-67.6902	-16.6884	-67.687	-16.4215	-68.11	-15.9318
-69.4894	-16.8109	-67.506	-16.6605	-67.5092	-16.3966	-67.9097	-15.9058
-69.2764	-16.8063	-67.2736	-16.5903	-67.2961	-16.4194	-67.7046	-15.9338
-69.1001	-16.8341	-67.1487	-16.5542	-67.123	-16.3471	-67.4883	-15.8912
-68.895	-16.8232	-66.8763	-16.5394	-66.9067	-16.3527	-67.2768	-15.8624
-68.7044	-16.793	-66.7001	-16.5185	-66.7481	-16.3648	-67.0621	-15.8742
-68.4544	-16.7929	-66.495	-16.4841	-66.4966	-16.349	-66.8763	-15.8266
-68.2638	-16.8499	-66.3139	-16.4422	-66.2963	-16.3295	-66.7065	-15.8454
-68.0811	-16.7547	-66.1361	-16.4552	-66.1057	-16.2987	-66.4918	-15.8251
-67.8937	-16.7458	-65.923	-16.459	-65.907	-16.311	-66.33	-15.8297
-67.6774	-16.7837	-65.6923	-16.4875	-65.6827	-16.2682	-66.104	-15.8547
-67.4915	-16.7493	-65.5128	-16.479	-65.5112	-16.2985	-65.8974	-15.825
-67.3057	-16.8023	-65.2934	-16.4839	-65.2821	-16.2516	-65.7339	-15.8026
-67.1054	-16.8576	-65.1155	-16.5187	-65.1299	-16.2433	-65.5465	-15.7616
-66.8795	-16.7729	-64.8992	-16.5112	-64.8864	-16.231	-65.3286	-15.766
-66.6696	-16.7644	-64.6941	-16.4969	-64.6941	-16.1844	-65.1203	-15.7687
-66.5046	-16.8491	-64.5099	-16.4959	-64.5035	-16.1938	-64.912	-15.7522
-66.3027	-16.7789	-64.3336	-16.4432	-64.3144	-16.1547	-64.707	-15.7528
-66.1121	-16.747	-64.0693	-16.4169	-64.0821	-16.1566	-64.4907	-15.7343
-65.899	-16.7307	-63.9075	-16.3836	-63.8979	-16.1166	-64.3096	-15.7101
-65.7003	-16.7522	-63.728	-16.36	-63.6976	-16.1277	-64.0949	-15.7026
-65.4952	-16.7412	-63.5149	-16.3319	-63.5021	-16.0655	-63.9203	-15.6804
-65.2725	-16.7818	-63.3115	-16.3122	-63.3323	-16.0328	-63.6912	-15.6867
-65.1075	-16.6467	-63.1048	-16.3149	-63.0599	-16.0173	-63.4989	-15.6883
-64.9024	-16.7163	-62.8821	-16.3052	-62.9093	-15.9959	-63.3099	-15.6943
-64.6717	-16.7415	-62.6722	-16.3118	-62.6722	-16.0131	-63.0807	-15.6587
-64.5227	-16.7295	-62.4783	-16.3091	-62.496	-16.0104	-62.8516	-15.628
-64.3176	-16.6346	-62.2973	-16.2924	-62.2765	-16.0423	-62.6722	-15.6307
-64.1462	-16.675	-62.0842	-16.2609	-62.073	-16.012	-62.4751	-15.5882
-63.8931	-16.657	-61.9128	-16.2829	-61.8935	-16.0196	-62.3005	-15.5821
-63.7104	-16.6993	-61.6756	-16.2706	-61.6724	-15.9842	-62.0938	-15.6038
-63.5438	-16.5997	-61.5042	-16.2775	-61.4642	-15.9708	-61.908	-15.6317
-63.3563	-16.5438	-61.336	-16.2268	-61.2735	-15.9223	-61.7125	-15.6098
-63.0952	-16.5959	-61.1053	-16.2285	-61.07	-15.9339	-61.4994	-15.5989
-62.8869	-16.6409	-60.9018	-16.239	-60.8681	-15.9146	-61.32	-15.5711
-62.7459	-16.5302	-60.7079	-16.2128	-60.6983	-15.9286	-61.1309	-15.5353
-62.5456	-16.5386	-60.4596	-16.2409	-60.4404	-15.9428	-60.9258	-15.5343
-62.3005	-16.5695	-60.2994	-16.2526	-60.3378	-15.9021	-60.7063	-15.5405
-62.1146	-16.5738	-60.0895	-16.271	-60.0735	-15.9319	-60.498	-15.5304
-61.9384	-16.5043	-59.9197	-16.239	-59.9004	-15.8547	-60.2866	-15.5127
-61.7157	-16.451	-59.6761	-16.2378	-59.6954	-15.8955	-60.0799	-15.5184
-61.4642	-16.4763	-59.5351	-16.201	-59.4791	-15.8496	-59.8748	-15.4869
-61.2959	-16.5229	-59.2532	-16.1559	-59.2612	-15.8716	-59.6825	-15.4789
-61.1389	-16.561	-59.101	-16.1092	-59.0769	-15.8269	-59.5063	-15.465
-60.9178	-16.4067	-58.8879	-16.0929	-58.8863	-15.809	-59.2708	-15.4755
-60.7127	-16.4209	-58.6892	-16.0892	-58.6844	-15.7881	-59.0881	-15.4788
-60.4948	-16.4272	-58.4905	-16.0419	-58.4793	-15.8015	-58.8654	-15.4374
-60.3394	-16.475	-58.2983	-16.0523	-58.2486	-15.7694	-58.6588	-15.4623
-60.1504	-16.4697	-58.0772	-16.0793	-58.0772	-15.7788	-58.4505	-15.4185
-59.9197	-16.3036	-57.8817	-16.0952	-57.8513	-15.7892	-58.2582	-15.4249
-59.7178	-16.3642	-57.6702	-16.1189	-57.7247	-15.7204	-58.0643	-15.3883
-59.5175	-16.4599	-57.4988	-16.1023	-57.4812	-15.7241	-57.8865	-15.3988
-59.3557	-16.3393	-57.3145	-16.076	-57.2937	-15.651	-57.6894	-15.4029
-59.133	-16.3866	-57.0742	-16.0693	-57.071	-15.677	-57.4796	-15.3962
-58.9263	-16.5202	-56.8723	-16.0376	-56.8755	-15.6422	-57.2697	-15.3992
-58.7292	-16.3821	-56.7073	-15.9981	-56.6769	-15.6481	-57.1046	-15.3771
-58.4921	-16.2036	-56.4526	-16.0156	-56.4542	-15.6404	-56.9364	-15.341
-58.3303	-16.4455	-56.2779	-15.9358	-56.2891	-15.668	-56.7217	-15.3496
-58.1188	-16.4389	-56.0552	-15.9143	-56.0392	-15.6101	-56.4766	-15.3489
-57.9185	-16.3131	-55.8694	-15.8347	-55.8886	-15.6289	-56.2827	-15.3379
-57.7487	-16.3096	-55.6419	-15.861	-55.6403	-15.6351	-56.0584	-15.3112
-57.5629	-16.3776	-55.48	-15.8629	-55.4816	-15.6134	-55.8806	-15.3201
-57.3017	-16.2737	-55.2413	-15.8056	-55.2509	-15.6359	-55.6579	-15.2867
-57.1623	-16.2886	-55.0507	-15.861	-55.0955	-15.6057	-55.4784	-15.2653
-56.954	-16.3369	-54.9017	-15.8473	-54.86	-15.6676	-55.2814	-15.2694
-56.7137	-16.258	-54.6629	-15.8873	-54.7238	-15.6406	-55.0923	-15.2384
-56.5166	-16.2507	-54.4627	-15.9007	-54.4787	-15.6848	-54.8792	-15.2596
-56.3244	-16.2661	-54.3313	-15.9059	-54.3056	-15.6221	-54.6741	-15.2811
-56.1642	-16.2191	-54.0813	-15.9276	-54.0862	-15.6572	-54.4402	-15.2415
-55.9142	-16.2005	-53.8939	-15.9338	-53.8843	-15.5865	-54.2448	-15.2164
-55.7172	-16.2352	-53.6936	-15.9254	-53.6648	-15.6265	-54.0429	-15.1956
-55.5297	-16.2565	-53.4789	-15.8909	-53.4661	-15.5681	-53.8602	-15.1988
-55.3535	-16.1283	-53.2674	-15.8239	-53.2755	-15.6064	-53.6712	-15.1775
-55.1131	-16.145	-53.0816	-15.8399	-53.064	-15.5807	-53.4789	-15.2016
-54.9722	-16.1569	-52.8413	-15.8231	-52.8733	-15.5563	-53.2626	-15.1928
-54.7591	-16.1758	-52.6618	-15.7961	-52.6522	-15.5692	-53.08	-15.2025
-54.5364	-16.0956	-52.4664	-15.7835	-52.5032	-15.533	-52.8733	-15.1889
-54.3121	-16.1147	-52.2581	-15.7714	-52.2116	-15.5481	-52.6955	-15.1512
-54.1342	-16.1562	-52.0546	-15.7433	-52.1075	-15.5124	-52.5032	-15.1481
-53.9516	-16.0592	-51.8944	-15.7483	-51.8639	-15.5854	-52.3125	-15.1045
-53.7449	-16.0636	-51.6396	-15.7692	-51.7101	-15.4986	-52.0963	-15.0941
-53.5078	-16.0597	-51.4874	-15.7695	-51.4826	-15.5817	-51.8607	-15.1046
-53.362	-16.1059	-51.2631	-15.7416	-51.2615	-15.4949	-51.6605	-15.0658
-53.1537	-16.0938	-51.0468	-15.7728	-51.0869	-15.5305	-51.4698	-15.064
-52.947	-15.9807	-50.8738	-15.7598	-50.8658	-15.4839	-51.2663	-15.0547
-52.7419	-16.0033	-50.6479	-15.6952	-50.6863	-15.5477	-51.0837	-15.0403
-52.5433	-16.0718	-50.4797	-15.6194	-50.4877	-15.552	-50.8722	-15.0419
-52.3975	-16.0358	-50.2217	-15.6307	-50.2826	-15.5751	-50.6815	-15.0192
-52.1427	-16.0298	-50.0567	-15.5945	-50.0631	-15.6086	-50.4749	-14.9992
-51.9376	-15.9165	-49.858	-15.5791	-49.9093	-15.5797	-50.2409	-15.0191
-51.7358	-15.9654	-49.6385	-15.6209	-49.6706	-15.5988	-49.999	-15.0371
-51.5515	-15.9945	-49.4719	-15.6152	-49.5152	-15.5106	-49.8356	-14.9632
-51.3432	-16.0747	-49.246	-15.6497	-49.2636	-15.5414	-49.6609	-14.9475
-51.1542	-15.8983	-49.0906	-15.6237	-49.0842	-15.475	-49.4863	-14.9301
-50.9507	-15.9155	-48.8631	-15.6232	-48.8615	-15.4978	-49.27	-14.9422
-50.752	-15.979	-48.6916	-15.6217	-48.69	-15.4139	-49.081	-14.9642
-50.5421	-16.0192	-48.4962	-15.6057	-48.4737	-15.4646	-48.8839	-14.9844
-50.3387	-15.9358	-48.2975	-15.587	-48.2494	-15.4153	-48.6932	-14.9585
-50.14	-15.8449	-48.0652	-15.5302	-48.07	-15.4035	-48.4769	-14.9288
-49.9878	-16.0113	-47.8697	-15.5109	-47.897	-15.4003	-48.3119	-14.9066
-49.7346	-15.9362	-47.655	-15.4898	-47.6871	-15.3904	-48.0828	-14.8791
-49.6065	-15.8083	-47.4676	-15.449	-47.482	-15.3444	-47.8954	-14.8703
-49.3485	-15.7944	-47.2433	-15.4463	-47.2913	-15.3602	-47.7191	-14.8516
-49.1851	-15.9812	-47.0446	-15.4376	-47.0686	-15.3557	-47.5028	-14.8766
-48.9848	-15.9023	-46.862	-15.4514	-46.8764	-15.3235	-47.2721	-14.8911
-48.8022	-15.7919	-46.6793	-15.4635	-46.6745	-15.3396	-47.0815	-14.8379
-48.5458	-15.7728	-46.4614	-15.4782	-46.4662	-15.2893	-46.8555	-14.8066
-48.3824	-15.8756	-46.282	-15.4981	-46.274	-15.2973	-46.6809	-14.8085
-48.1661	-15.8833	-46.1057	-15.4807	-46.0801	-15.2864	-46.4822	-14.8273
-47.9626	-15.7059	-45.8702	-15.4395	-45.8526	-15.3453	-46.2643	-14.7803
-47.7784	-15.7888	-45.6587	-15.4263	-45.7196	-15.2824	-46.0625	-14.7835
-47.5861	-15.873	-45.5193	-15.3741	-45.4905	-15.2966	-45.8462	-14.786
-47.4179	-15.7199	-45.2245	-15.3614	-45.279	-15.2516	-45.6651	-14.7729
-47.1439	-15.6735	-45.0707	-15.3619	-45.0964	-15.2275	-45.4504	-14.7494
-46.9933	-15.791	-44.8977	-15.3607	-44.8737	-15.2326	-45.2277	-14.7
-46.7899	-15.768	-44.6221	-15.3666	-44.667	-15.19	-45.0771	-14.7011
-46.6024	-15.6887	-44.4619	-15.3531	-44.4555	-15.1916	-44.8721	-14.7081
-46.3685	-15.6473	-44.2793	-15.3753	-44.2568	-15.1349	-44.6814	-14.732
-46.1698	-15.7107	-44.0485	-15.3904	-44.0341	-15.1384	-44.4619	-14.7205
-45.9647	-15.7031	-43.8755	-15.3892	-43.8611	-15.1335	-44.2793	-14.6981
-45.7789	-15.6755	-43.664	-15.391	-43.648	-15.1564	-44.071	-14.7153
-45.5786	-15.61	-43.4461	-15.3688	-43.4205	-15.1253	-43.9043	-14.6259
-45.3719	-15.6899	-43.2475	-15.2946	-43.2507	-15.128	-43.6913	-14.6069
-45.2053	-15.6255	-43.0696	-15.2657	-43.052	-15.0873	-43.4878	-14.6394
-44.9826	-15.5705	-42.8421	-15.2266	-42.8725	-15.0562	-43.2651	-14.6365
-44.7775	-15.5746	-42.6563	-15.2057	-42.6819	-15.0222	-43.0552	-14.6395
-44.6045	-15.6237	-42.4672	-15.1987	-42.4448	-15.0265	-42.8517	-14.6205
-44.3946	-15.5297	-42.2621	-15.1978	-42.2653	-15.0099	-42.6611	-14.5802
-44.1943	-15.627	-42.0554	-15.1854	-42.0554	-14.9887	-42.4528	-14.5765
-43.9668	-15.5694	-41.884	-15.1822	-41.8648	-15.0416	-42.2765	-14.5289
-43.7746	-15.5831	-41.6196	-15.1845	-41.6389	-14.9974	-42.0458	-14.5611
-43.5967	-15.6045	-41.469	-15.1913	-41.4658	-15.0151	-41.8375	-14.567
-43.3932	-15.4187	-41.2608	-15.1976	-41.2576	-15.0178	-41.6549	-14.5703
-43.1738	-15.4773	-41.0685	-15.1879	-41.0621	-15.0039	-41.4258	-14.5444
-42.9943	-15.6365	-40.8875	-15.2131	-40.833	-14.9811	-41.2383	-14.5211
-42.8053	-15.544	-40.6615	-15.1973	-40.6535	-14.9902	-41.0172	-14.4907
-42.5729	-15.4369	-40.4773	-15.1576	-40.4453	-14.9238	-40.8474	-14.4693
-42.347	-15.4714	-40.2546	-15.106	-40.2466	-14.9281	-40.6487	-14.4897
-42.1932	-15.5525	-40.0463	-15.0569	-40.0591	-14.8984	-40.4308	-14.523
-42.0026	-15.4669	-39.8524	-15.0508	-39.8444	-14.87	-40.2738	-14.5026
-41.7975	-15.456	-39.657	-15.0114	-39.6842	-14.8695	-40.0431	-14.5091
-41.5748	-15.4429	-39.4839	-15.037	-39.4407	-14.8732	-39.8685	-14.4854
-41.4114	-15.4803	-39.2276	-15.0379	-39.2645	-14.8288	-39.7002	-14.4268
-41.2079	-15.4674	-39.0321	-15.0404	-39.069	-14.8132	-39.4984	-14.4429
-41.0268	-15.486	-38.8559	-15.0565	-38.8751	-14.7766	-39.2709	-14.4424
-40.7641	-15.3487	-38.662	-15.0386	-38.63	-14.75	-39.045	-14.3902
-40.5991	-15.3629	-38.465	-15.0146	-38.4538	-14.7216	-38.8607	-14.4131
-40.4036	-15.4561	-38.2583	-15.024	-38.2182	-14.7032	-38.6668	-14.407
-40.2129	-15.394	-38.0436	-15.0029	-38.0388	-14.7171	-38.4441	-14.3961
-40.0014	-15.2717	-37.8625	-14.9644	-37.8369	-14.6882	-38.2423	-14.3897
-39.8044	-15.3449	-37.6414	-14.9158	-37.6414	-14.6293	-38.0548	-14.36
-39.5849	-15.3968	-37.4524	-14.9089	-37.4396	-14.6261	-37.8706	-14.3346
-39.4359	-15.3261	-37.2826	-14.8937	-37.1976	-14.591	-37.6479	-14.3751
-39.2004	-15.2162	-37.0214	-14.8955	-37.031	-14.6092	-37.4588	-14.3923
-38.9985	-15.2852	-36.8324	-14.8986	-36.8035	-14.6023	-37.196	-14.3785
-38.8431	-15.2743	-36.6641	-14.8915	-36.6657	-14.5884	-37.015	-14.3461
-38.5707	-15.3182	-36.4222	-14.9169	-36.3934	-14.6034	-36.834	-14.3154
-38.4361	-15.2652	-36.2492	-14.9442	-36.2684	-14.5873	-36.6145	-14.3216
-38.2022	-15.2004	-36.0152	-14.9229	-36.0088	-14.6018	-36.4302	-14.2882
-37.9827	-15.1582	-35.8326	-14.8847	-35.855	-14.5697	-36.2476	-14.2834
-37.784	-15.2553	-35.6403	-14.8766	-35.6195	-14.5786	-36.0377	-14.3265
-37.6591	-15.1822	-35.4401	-14.8128	-35.4385	-14.5204	-35.8518	-14.2998
-37.3931	-15.2099	-35.1885	-14.7895	-35.2094	-14.5427	-35.6516	-14.3012
-37.2153	-15.1407	-35.0411	-14.7219	-35.0235	-14.4789	-35.5042	-14.2761
-37.0038	-15.1728	-34.812	-14.7199	-34.8184	-14.4891	-35.2734	-14.2633
-36.8227	-15.1443	-34.6246	-14.7496	-34.6214	-14.4513	-35.0443	-14.2326
-36.6225	-15.0939	-34.4451	-14.773	-34.4291	-14.4498	-34.8425	-14.2294
-36.3998	-15.0977	-34.2945	-14.7831	-34.2128	-14.4265	-34.6246	-14.2273
-36.2315	-15.1158	-34.0702	-14.8257	-34.0302	-14.4217	-34.4403	-14.1827
-36.0152	-15.1738	-33.8507	-14.8641	-33.7962	-14.4013	-34.2208	-14.2098
-35.8358	-15.0847	-33.6617	-14.8353	-33.6745	-14.3863	-34.0302	-14.2063
-35.5923	-15.055	-33.4181	-14.8157	-33.4293	-14.4177	-33.8507	-14.1818
-35.4112	-15.0568	-33.2579	-14.7922	-33.2467	-14.3711	-33.6296	-14.1931
-35.2446	-15.1417	-33.0176	-14.7451	-33.0192	-14.4124	-33.4085	-14.1674
-35.0027	-15.1084	-32.8253	-14.7068	-32.8365	-14.3063	-33.2162	-14.1803
-34.7752	-14.9686	-32.6074	-14.6225	-32.6459	-14.3205	-33.0192	-14.1571
-34.6294	-15.0702	-32.4312	-14.5832	-32.4216	-14.2615	-32.8125	-14.1387
-34.4371	-15.1762	-32.2197	-14.5532	-32.2341	-14.2801	-32.6491	-14.0905
-34.2096	-15.1186	-32.0194	-14.5682	-32.0114	-14.2305	-32.4136	-14.0898
-33.9853	-14.9699	-31.8913	-14.541	-31.8368	-14.2646	-32.2245	-14.1198
-33.8507	-15.0998	-31.6029	-14.596	-31.6093	-14.2673	-32.0274	-14.1159
-33.6376	-15.1405	-31.4394	-14.5932	-31.4138	-14.2646	-31.8384	-14.08
-33.4069	-15.055	-31.2296	-14.6535	-31.1623	-14.2649	-31.6029	-14.097
-33.2323	-14.9936	-31.0181	-14.6889	-31.0581	-14.2373	-31.433	-14.0949
-33.0304	-15.0308	-30.8707	-14.6313	-30.8018	-14.2818	-31.2536	-14.0783
-32.8333	-15.047	-30.6448	-14.6238	-30.648	-14.2159	-31.0806	-14.0205
-32.609	-14.9738	-30.4221	-14.6175	-30.4237	-14.2438	-30.853	-14.0265
-32.4312	-14.9717	-30.1994	-14.5591	-30.2378	-14.1656	-30.6544	-14.0389
-32.2614	-14.98	-30.0455	-14.5295	-30.0311	-14.2163	-30.4525	-14.0261
-32.0435	-14.9829	-29.7956	-14.4622	-29.8293	-14.168	-30.2266	-14.0028
-31.8111	-15	-29.6146	-14.4389	-29.6178	-14.2243	-30.0103	-13.9908
-31.6317	-14.9427	-29.4335	-14.4222	-29.4159	-14.1793	-29.8309	-13.9293
-31.4458	-14.9336	-29.1916	-14.4593	-29.2172	-14.2206	-29.6066	-13.9556
-31.268	-14.9163	-29.0186	-14.4832	-29.0394	-14.2054	-29.4111	-13.9385
-30.9972	-14.9281	-28.8231	-14.5177	-28.7943	-14.2287	-29.2252	-13.9022
-30.8611	-14.9056	-28.626	-14.5087	-28.6196	-14.2435	-29.0298	-13.9204
-30.6159	-14.8577	-28.453	-14.5108	-28.4594	-14.2027	-28.8103	-13.9379
-30.4589	-14.8605	-28.2351	-14.4936	-28.2095	-14.1996	-28.6052	-13.9321
-30.2074	-14.8338	-28.0076	-14.4981	-28.0348	-14.1082	-28.3905	-13.8539
-30.0423	-14.8312	-27.8217	-14.4369	-27.8201	-14.1361	-28.2111	-13.8406
-29.8116	-14.7859	-27.6134	-14.4013	-27.6359	-14.0624	-27.9948	-13.8286
-29.637	-14.8068	-27.4372	-14.3738	-27.4052	-14.1251	-27.8041	-13.8252
-29.4111	-14.8245	-27.1985	-14.3382	-27.2033	-14.0689	-27.6183	-13.8434
-29.2477	-14.7444	-26.9998	-14.2675	-27.019	-14.1174	-27.434	-13.8357
-29.0105	-14.7439	-26.7819	-14.262	-26.8076	-14.0676	-27.2273	-13.8639
-28.8167	-14.7562	-26.6041	-14.2599	-26.6249	-14.0756	-27.0383	-13.7991
-28.6292	-14.806	-26.4086	-14.2792	-26.4166	-14.0687	-26.8444	-13.7609
-28.453	-14.7617	-26.1955	-14.3014	-26.2276	-14.0714	-26.6778	-13.7695
-28.2399	-14.6849	-26.0497	-14.2822	-26.0305	-14.098	-26.4615	-13.7415
-28.0396	-14.6883	-25.8206	-14.3692	-25.8655	-14.0709	-26.1987	-13.7678
-27.8826	-14.7128	-25.6332	-14.3922	-25.5931	-14.0811	-26.0161	-13.7341
-27.607	-14.6583	-25.4057	-14.3799	-25.4505	-14.0214	-25.8254	-13.7291
-27.4404	-14.6375	-25.2102	-14.3271	-25.2022	-14.087	-25.6332	-13.705
-27.2305	-14.7012	-25.0227	-14.2662	-25.066	-14.0134	-25.4169	-13.6834
-27.0687	-14.5957	-24.8129	-14.2493	-24.8177	-14.1032	-25.223	-13.6724
-26.8172	-14.6194	-24.6126	-14.2073	-24.6687	-14.0767	-25.0147	-13.6495
-26.6025	-14.6083	-24.3979	-14.161	-24.4379	-14.1169	-24.8225	-13.6736
-26.4583	-14.6845	-24.22	-14.179	-24.2553	-14.0783	-24.619	-13.6804
-26.258	-14.525	-24.023	-14.1751	-24.0182	-14.1019	-24.4155	-13.6711
-26.0257	-14.5236	-23.8483	-14.1993	-23.8483	-14.0853	-24.2072	-13.6545
-25.8398	-14.6252	-23.6401	-14.1872	-23.6625	-14.0762	-24.0134	-13.6324
-25.6604	-14.6234	-23.427	-14.1893	-23.451	-14.0441	-23.8211	-13.5826
-25.4457	-14.458	-23.2283	-14.2142	-23.2668	-13.9977	-23.6176	-13.5685
-25.2294	-14.4119	-23.0793	-14.1972	-23.028	-13.9878	-23.4222	-13.5755
-25.05	-14.5544	-22.8181	-14.1905	-22.839	-13.9343	-23.2315	-13.5704
-24.925	-14.5418	-22.6451	-14.2128	-22.6339	-13.93	-23.0344	-13.5922
-24.6558	-14.3888	-22.448	-14.1887	-22.4416	-13.885	-22.823	-13.5987
-24.4716	-14.4482	-22.2398	-14.1917	-22.2173	-13.9193	-22.6579	-13.5733
-24.2553	-14.5348	-22.0251	-14.2125	-22.0635	-13.8679	-22.4753	-13.5589
-24.0967	-14.4606	-21.836	-14.1687	-21.8152	-13.8741	-22.2478	-13.5182
-23.8403	-14.4045	-21.6053	-14.1385	-21.6373	-13.817	-22.0683	-13.5001
-23.6737	-14.3468	-21.4387	-14.116	-21.4419	-13.8626	-21.8633	-13.5023
-23.4895	-14.4834	-21.2704	-14.0586	-21.256	-13.8262	-21.6389	-13.4804
-23.3212	-14.3975	-20.9885	-14.0823	-21.0221	-13.8669	-21.4259	-13.4807
-23.0408	-14.3269	-20.8106	-14.0433	-20.8459	-13.7983	-21.2032	-13.4505
-22.8902	-14.3974	-20.6664	-14.0054	-20.6184	-13.7753	-21.0285	-13.4412
-22.682	-14.3434	-20.4197	-13.993	-20.4181	-13.7831	-20.8315	-13.3971
-22.4689	-14.2549	-20.2563	-13.9649	-20.2082	-13.7539	-20.6344	-13.414
-22.3071	-14.3356	-20.0352	-13.9634	-20.0143	-13.7494	-20.4181	-13.4116
-22.0635	-14.3043	-19.8205	-13.9406	-19.8045	-13.6864	-20.229	-13.4224
-21.8873	-14.2532	-19.5978	-13.9124	-19.6042	-13.7167	-20.0015	-13.4348
-21.7271	-14.2767	-19.4328	-13.8545	-19.3991	-13.7028	-19.7724	-13.4265
-21.4899	-14.2241	-19.1812	-13.8295	-19.2068	-13.7221	-19.5834	-13.3618
-21.2368	-14.2329	-19.0162	-13.8017	-19.005	-13.6851	-19.3959	-13.3273
-21.0894	-14.2962	-18.8656	-13.7967	-18.8047	-13.7171	-19.2052	-13.3191
-20.9052	-14.2213	-18.5916	-13.8359	-18.6237	-13.6782	-19.0194	-13.3261
-20.6857	-14.1657	-18.401	-13.8409	-18.4314	-13.6895	-18.8111	-13.3465
-20.4726	-14.2283	-18.2391	-13.8613	-18.2375	-13.6689	-18.6397	-13.3575
-20.2883	-14.2121	-18.0132	-13.8807	-18.026	-13.6351	-18.3929	-13.3763
-20.1041	-14.1775	-17.853	-13.8991	-17.829	-13.6472	-18.2584	-13.3089
-19.8894	-14.1598	-17.6015	-13.9043	-17.5758	-13.614	-18.0373	-13.2929
-19.6955	-14.209	-17.3836	-13.8552	-17.4076	-13.6164	-17.8114	-13.2937
-19.4984	-14.1313	-17.2153	-13.8146	-17.2041	-13.6087	-17.6303	-13.2453
-19.3094	-14.1058	-17.0375	-13.7571	-17.0263	-13.595	-17.3964	-13.2491
-19.1091	-14.1562	-16.7972	-13.7721	-16.802	-13.5425	-17.1817	-13.2433
-18.8912	-14.1926	-16.6001	-13.7766	-16.6225	-13.5484	-17.0087	-13.2064
-18.699	-14.1006	-16.4223	-13.7912	-16.4014	-13.5244	-16.8212	-13.1944
-18.4715	-14.0884	-16.1579	-13.7784	-16.2156	-13.5297	-16.6386	-13.2009
-18.2712	-14.1454	-16.0025	-13.791	-16.0233	-13.5105	-16.4063	-13.2044
-18.1222	-14.0797	-15.807	-13.807	-15.8134	-13.5022	-16.2012	-13.1922
-17.9155	-14.0707	-15.5972	-13.8052	-15.6484	-13.4494	-15.9929	-13.1724
-17.6784	-14.0584	-15.4209	-13.7609	-15.4193	-13.4491	-15.8006	-13.1789
-17.5037	-14.1145	-15.2319	-13.7556	-15.2222	-13.4419	-15.5427	-13.153
-17.3179	-14.0415	-15.006	-13.7263	-14.9963	-13.4347	-15.3825	-13.1364
-17.132	-14.0005	-14.8057	-13.7061	-14.8153	-13.4377	-15.1758	-13.0875
-16.8629	-13.9851	-14.6166	-13.6203	-14.6054	-13.4294	-15.0092	-13.1186
-16.6786	-14.0227	-14.3971	-13.5983	-14.4051	-13.4275	-14.7784	-13.1267
-16.536	-13.9274	-14.1888	-13.5829	-14.1904	-13.3959	-14.6214	-13.1241
-16.3117	-13.9616	-14.0142	-13.555	-13.9998	-13.3812	-14.4196	-13.1193
-16.0986	-13.9469	-13.7979	-13.5577	-13.8043	-13.3544	-14.2289	-13.0612
-15.8695	-13.9568	-13.6008	-13.5823	-13.6201	-13.3129	-14.0174	-13.0725
-15.7381	-13.92	-13.391	-13.6006	-13.4166	-13.3373	-13.8636	-13.0372
-15.4866	-13.8883	-13.1987	-13.5791	-13.2131	-13.299	-13.6505	-13.0488
-15.3312	-13.9428	-13.0177	-13.5624	-13.0032	-13.2602	-13.4342	-13.0417
-15.1037	-13.9071	-12.7885	-13.5437	-12.8094	-13.2283	-13.1923	-13.0468
-14.9162	-13.8428	-12.6171	-13.559	-12.6123	-13.176	-12.9904	-13.0292
-14.7256	-13.8764	-12.404	-13.5595	-12.3928	-13.1485	-12.8334	-12.9928
-14.474	-13.8766	-12.1973	-13.5252	-12.2102	-13.1067	-12.5899	-12.9998
-14.2994	-13.8286	-12.0083	-13.4646	-11.973	-13.1544	-12.3784	-12.971
-14.1071	-13.7484	-11.7872	-13.4362	-11.8	-13.1432	-12.1861	-12.9389
-13.9453	-13.7738	-11.5885	-13.4208	-11.5661	-13.155	-11.9666	-12.9724
-13.7354	-13.7905	-11.4059	-13.396	-11.4123	-13.126	-11.8032	-12.9468
-13.5608	-13.7761	-11.1671	-13.3705	-11.1752	-13.1014	-11.5885	-12.9522
-13.3109	-13.7709	-11.0069	-13.3738	-10.9733	-13.0886	-11.3979	-12.9359
-13.1074	-13.6875	-10.7986	-13.4087	-10.757	-13.0476	-11.172	-12.9287
-12.9295	-13.7072	-10.6304	-13.415	-10.5647	-13.0026	-10.9765	-12.9004
-12.7116	-13.7873	-10.3741	-13.4277	-10.3757	-12.9972	-10.781	-12.9123
-12.5306	-13.7136	-10.1914	-13.3962	-10.1658	-12.9729	-10.5775	-12.8708
-12.2839	-13.7096	-10.0344	-13.4007	-9.9783	-12.9882	-10.3885	-12.8703
-12.1188	-13.6533	-9.8005	-13.3895	-9.7636	-12.9694	-10.2026	-12.8548
-11.9009	-13.6428	-9.5858	-13.365	-9.5634	-12.966	-10.0008	-12.8372
-11.7327	-13.6777	-9.408	-13.3126	-9.3311	-12.9872	-9.8053	-12.8378
-11.5228	-13.6575	-9.1901	-13.2685	-9.2221	-12.9443	-9.6515	-12.8314
-11.3258	-13.6267	-8.9529	-13.2461	-8.9786	-12.9883	-9.4272	-12.8176
-11.071	-13.6307	-8.7607	-13.2061	-8.7975	-12.9527	-9.2157	-12.8256
-10.9188	-13.6512	-8.5604	-13.191	-8.5828	-12.9596	-9.0058	-12.8029
-10.7298	-13.614	-8.3457	-13.1816	-8.397	-12.9119	-8.7991	-12.7926
-10.5439	-13.62	-8.2111	-13.1857	-8.1951	-12.9136	-8.5973	-12.7412
-10.2747	-13.6281	-7.9516	-13.2342	-7.9676	-12.86	-8.3698	-12.752
-10.1161	-13.5943	-7.8074	-13.2382	-7.7769	-12.8807	-8.1839	-12.7477
-9.9431	-13.6165	-7.6392	-13.2378	-7.5895	-12.8638	-7.9804	-12.7497
-9.7204	-13.5816	-7.386	-13.2299	-7.3892	-12.8748	-7.7737	-12.765
-9.4865	-13.5503	-7.1922	-13.2371	-7.1233	-12.8614	-7.5815	-12.7185
-9.3118	-13.5863	-6.9951	-13.1946	-7.0031	-12.8606	-7.3828	-12.7292
-9.1869	-13.478	-6.7692	-13.1536	-6.7484	-12.8566	-7.1889	-12.6894
-8.9225	-13.5054	-6.609	-13.0965	-6.617	-12.8143	-6.9678	-12.7055
-8.6902	-13.5057	-6.3783	-13.068	-6.3542	-12.8519	-6.7852	-12.675
-8.5444	-13.4261	-6.1668	-13.0447	-6.1972	-12.7897	-6.5673	-12.6714
-8.3489	-13.5327	-5.9585	-13.0376	-5.9489	-12.8023	-6.3863	-12.6567
-8.139	-13.494	-5.7999	-13.0104	-5.779	-12.7632	-6.1892	-12.6382
-7.9051	-13.414	-5.5403	-13.0354	-5.5724	-12.7946	-5.9937	-12.6646
-7.7433	-13.426	-5.3785	-13.039	-5.3961	-12.726	-5.7903	-12.6392
-7.5767	-13.4824	-5.1734	-13.0633	-5.1766	-12.774	-5.5756	-12.6414
-7.2995	-13.4247	-4.9571	-13.0441	-4.9523	-12.7199	-5.4073	-12.6213
-7.1713	-13.3606	-4.7713	-13.0467	-4.7889	-12.7279	-5.2167	-12.5809
-6.9518	-13.3487	-4.5902	-13.0367	-4.5758	-12.6977	-5.0276	-12.5853
-6.7275	-13.3846	-4.3499	-13.0149	-4.3659	-12.6717	-4.8065	-12.5854
-6.5096	-13.3338	-4.1945	-12.9301	-4.1416	-12.7109	-4.5886	-12.6074
-6.3222	-13.3048	-3.9814	-12.8819	-4.0022	-12.7004	-4.3819	-12.5311
-6.1283	-13.26	-3.7443	-12.8847	-3.7683	-12.7332	-4.1705	-12.5328
-5.9553	-13.3779	-3.5456	-12.8844	-3.6241	-12.6817	-3.9814	-12.505
-5.7262	-13.2636	-3.411	-12.8415	-3.395	-12.7136	-3.7731	-12.4836
-5.5515	-13.177	-3.1226	-12.8747	-3.1691	-12.6598	-3.5456	-12.4848
-5.3432	-13.1666	-2.948	-12.8502	-2.9945	-12.6745	-3.3838	-12.4701
-5.1446	-13.324	-2.7702	-12.8783	-2.775	-12.6196	-3.1707	-12.5009
-4.9571	-13.2598	-2.541	-12.8915	-2.5827	-12.6036	-2.9672	-12.4868
-4.7456	-13.1492	-2.3552	-12.8789	-2.3504	-12.5588	-2.7493	-12.4622
-4.4989	-13.1418	-2.1741	-12.8841	-2.1838	-12.5803	-2.533	-12.4245
-4.3419	-13.2721	-1.9386	-12.8564	-1.9563	-12.5476	-2.3424	-12.4147
-4.1528	-13.2266	-1.7688	-12.7959	-1.7896	-12.5707	-2.1581	-12.4278
-3.9173	-13.0428	-1.5621	-12.7248	-1.5285	-12.5436	-1.945	-12.38
-3.7427	-13.1929	-1.357	-12.7088	-1.4003	-12.5072	-1.788	-12.3725
-3.536	-13.2459	-1.1552	-12.6956	-1.1648	-12.5434	-1.5845	-12.4034
-3.3389	-13.143	-0.9757	-12.7055	-1.0302	-12.5064	-1.3811	-12.4117
-3.1483	-13.0709	-0.7306	-12.7314	-0.769	-12.563	-1.168	-12.3928
-2.9496	-13.0874	-0.556	-12.7069	-0.6024	-12.5073	-1.003	-12.3674
-2.7429	-13.2226	-0.3541	-12.7189	-0.3813	-12.5427	-0.7867	-12.3409
[truncated: 14 more rows]

## Sheet: Fig.5c&d(Major&MinorLoops)
Drive Voltage (V)	Polarization (μC/cm^2) at 100 K	Drive Voltage (V)	Polarization (μC/cm^2) at 150 K	Drive Voltage (V)	Polarization (μC/cm^2) at 200 K	Drive Voltage (V)	Polarization (μC/cm^2) at 225 K	Drive Voltage (V)	Polarization (μC/cm^2) at 250 K	Drive Voltage (V)	Polarization (μC/cm^2) at 270 K	Drive Voltage (V)	Polarization (μC/cm^2) at 300 K
0.0689	-12.6361	0.0753	-10.7859	0.0561	-5.65014	0.1122	-2.02473	0.0833	-0.22016	0.0721	-0.20574	0.0961	-0.09024
0.4678	-12.5661	0.4855	-10.7445	0.4742	-5.59753	0.4422	-1.93386	0.4855	-0.12644	0.4694	-0.13199	0.4983	-0.04738
0.8908	-12.5533	0.8892	-10.7166	0.8812	-5.54929	0.8908	-1.85097	0.9212	-0.04533	0.8812	-0.07659	0.8796	0.01395
1.2881	-12.5479	1.2978	-10.6954	1.2962	-5.50647	1.2881	-1.74519	1.2737	0.05569	1.2753	-0.03481	1.2561	0.05122
1.7063	-12.5515	1.7255	-10.6582	1.7031	-5.44199	1.7127	-1.64426	1.6823	0.13566	1.7207	-0.000595836	1.6406	0.08817
2.0956	-12.5467	2.0988	-10.649	2.0988	-5.38014	2.0844	-1.52278	2.0812	0.23328	2.1053	0.0571	2.0508	0.12642
2.4754	-12.4987	2.4898	-10.6202	2.4786	-5.3117	2.4754	-1.41266	2.4834	0.32444	2.4866	0.12041	2.4706	0.1513
2.8615	-12.4858	2.9015	-10.5909	2.8791	-5.22494	2.8615	-1.27536	2.8759	0.42386	2.8807	0.1528	2.8807	0.18018
3.2925	-12.4673	3.3069	-10.5539	3.3149	-5.1604	3.2861	-1.12405	3.2861	0.52067	3.2909	0.21868	3.3117	0.17864
3.6674	-12.4408	3.6978	-10.5037	3.6642	-5.05165	3.6465	-0.96761	3.6289	0.64703	3.6626	0.28425	3.7186	0.22763
4.0823	-12.3868	4.0743	-10.4847	4.0791	-4.96357	4.0759	-0.79139	4.0823	0.73408	4.0679	0.33719	4.1272	0.26613
4.4332	-12.373	4.4556	-10.4322	4.438	-4.86049	4.5021	-0.59165	4.4717	0.83224	4.4813	0.39662	4.4893	0.30127
4.8241	-12.3531	4.8642	-10.4051	4.8498	-4.75061	4.9075	-0.40679	4.8994	0.93929	4.8994	0.46133	4.8962	0.32977
5.2856	-12.3168	5.2824	-10.3682	5.2631	-4.62558	5.3016	-0.15454	5.292	1.02503	5.292	0.51614	5.2776	0.374
5.6733	-12.2998	5.6973	-10.3308	5.715	-4.49593	5.6845	0.12413	5.7005	1.11355	5.6717	0.57883	5.6877	0.41569
6.0979	-12.277	6.0915	-10.3008	6.0851	-4.37912	6.1059	0.38434	6.0947	1.20759	6.1011	0.6137	6.077	0.46046
6.524	-12.2724	6.5353	-10.2701	6.5449	-4.22415	6.5561	0.69841	6.4968	1.28852	6.516	0.64729	6.476	0.50294
6.9198	-12.2566	6.9518	-10.2339	6.923	-4.04275	6.9038	1.07956	6.8845	1.38779	6.9182	0.70068	6.8797	0.53277
7.3011	-12.2336	7.3123	-10.2074	7.2787	-3.83675	7.3363	1.50551	7.2899	1.47677	7.3283	0.7606	7.3043	0.54584
7.7129	-12.2115	7.7145	-10.1538	7.6888	-3.62842	7.7129	1.94648	7.7048	1.5746	7.692	0.82138	7.7129	0.58775
8.0733	-12.1812	8.1214	-10.1281	8.1022	-3.41033	8.0862	2.43574	8.0974	1.67912	8.083	0.86874	8.1086	0.61022
8.4771	-12.1554	8.4979	-10.0869	8.4899	-3.16715	8.4659	2.89163	8.4322	1.77933	8.4867	0.92106	8.5396	0.63003
8.8696	-12.111	8.9033	-10.0703	8.9081	-2.90195	8.8953	3.28473	8.876	1.86352	8.9049	0.99003	8.9321	0.65127
9.2622	-12.0844	9.291	-10.0231	9.259	-2.60644	9.2926	3.6202	9.2846	1.95545	9.2942	1.0402	9.2974	0.69277
9.6851	-12.0503	9.6899	-9.97233	9.6691	-2.34346	9.722	3.86558	9.7028	2.03401	9.7172	1.09309	9.7092	0.73676
10.0873	-12.0465	10.0616	-9.92276	10.1017	-2.06157	10.0953	4.09356	10.1033	2.1126	10.1033	1.15056	10.1225	0.77627
10.4766	-12.0041	10.4894	-9.88984	10.507	-1.73386	10.5343	4.26069	10.5359	2.19246	10.475	1.17772	10.5151	0.81287
10.8964	-11.9858	10.9188	-9.8358	10.914	-1.40298	10.9396	4.40629	10.9284	2.26541	10.89	1.22922	10.89	0.84781
11.3386	-11.9851	11.3354	-9.80638	11.3226	-1.06807	11.321	4.52208	11.3113	2.33037	11.2713	1.29168	11.2729	0.8961
11.7247	-11.9526	11.7247	-9.75851	11.7391	-0.71296	11.7199	4.64982	11.6846	2.42151	11.6911	1.33138	11.6654	0.92075
12.0756	-11.9217	12.1573	-9.69981	12.1012	-0.30466	12.09	4.80057	12.1108	2.49975	12.1188	1.39894	12.1092	0.95574
12.4809	-11.8962	12.529	-9.66049	12.4937	0.12738	12.4889	4.91038	12.5146	2.58128	12.4969	1.42259	12.4969	0.99135
12.9247	-11.889	12.9263	-9.63682	12.9183	0.59744	12.9151	5.01962	12.9055	2.6536	12.9119	1.46727	12.9311	1.00983
13.3012	-11.8345	13.2996	-9.60712	13.3173	1.10026	13.2628	5.12156	13.2868	2.75125	13.2884	1.53555	13.3461	1.03371
13.7146	-11.8093	13.6922	-9.55886	13.7194	1.69997	13.6986	5.22767	13.697	2.84208	13.681	1.59292	13.7675	1.05238
14.0927	-11.761	14.0943	-9.47868	14.0815	2.44127	14.1183	5.32078	14.1216	2.90433	14.1039	1.64753	14.1183	1.09688
14.4804	-11.7415	14.5045	-9.40479	14.4724	3.47297	14.5237	5.40574	14.5061	2.96906	14.5349	1.70095	14.5205	1.13803
14.905	-11.7135	14.9114	-9.35262	14.905	4.67789	14.9002	5.46162	14.8906	3.02867	14.9034	1.76444	14.921	1.17004
15.3152	-11.6776	15.2991	-9.28914	15.3184	5.86	15.352	5.51843	15.352	3.07099	15.32	1.82425	15.336	1.21356
15.7077	-11.6587	15.7125	-9.24304	15.7173	6.78892	15.7205	5.58147	15.7253	3.1348	15.6901	1.88836	15.7141	1.24804
16.1675	-11.6487	16.1339	-9.19041	16.1499	7.37223	16.1291	5.69157	16.1339	3.22929	16.1115	1.95173	16.0874	1.27981
16.5456	-11.6303	16.5216	-9.10046	16.5392	7.69459	16.5232	5.77134	16.5328	3.27482	16.512	1.97549	16.4703	1.3187
16.9205	-11.5961	16.9318	-9.03511	16.9302	7.88008	16.9109	5.85291	16.9238	3.33689	16.9238	2.01978	16.9334	1.35766
17.3051	-11.5693	17.3083	-8.98282	17.3435	8.00938	17.3019	5.92887	17.3147	3.41776	17.3035	2.06795	17.3371	1.37382
17.7232	-11.5294	17.7264	-8.90836	17.7216	8.09685	17.6928	6.00741	17.7345	3.49864	17.6896	2.11092	17.7232	1.41224
18.1078	-11.4949	18.1334	-8.8101	18.135	8.17917	18.0853	6.10877	18.1078	3.58209	18.103	2.15754	18.1606	1.4328
18.5275	-11.4765	18.5179	-8.68468	18.5179	8.27192	18.5051	6.18052	18.4971	3.65722	18.5147	2.21807	18.5644	1.45322
18.904	-11.4528	18.9201	-8.54303	18.9169	8.36317	18.904	6.24849	18.9313	3.7283	18.9249	2.26516	18.9521	1.48371
19.2581	-11.378	19.3126	-8.41279	19.3286	8.42354	19.3078	6.30635	19.3414	3.77902	19.3398	2.32095	19.351	1.53645
19.7211	-11.359	19.7115	-8.23138	19.7131	8.48617	19.75	6.35603	19.7324	3.8223	19.7404	2.37031	19.75	1.56783
20.1377	-11.3155	20.1217	-7.98074	20.1169	8.55282	20.1682	6.42545	20.1489	3.89172	20.1041	2.41658	20.1313	1.60867
20.5463	-11.2972	20.503	-7.64908	20.5206	8.61691	20.5543	6.46968	20.5479	3.97139	20.5206	2.46957	20.5383	1.6363
20.9404	-11.2837	20.9324	-7.26032	20.95	8.65421	20.9308	6.51703	20.926	4.014	20.91	2.51461	20.9324	1.66499
21.3618	-11.2698	21.3393	-6.79061	21.3682	8.70339	21.3201	6.57445	21.3409	4.08109	21.3041	2.57261	21.2913	1.71682
21.7351	-11.2115	21.7463	-6.24322	21.7543	8.74785	21.6998	6.65719	21.7399	4.12918	21.7142	2.61715	21.7255	1.75494
22.1388	-11.1704	22.1292	-5.61805	22.134	8.81032	22.0988	6.72857	22.1356	4.19994	22.1084	2.67941	22.142	1.78543
22.557	-11.1441	22.5426	-4.9435	22.5746	8.85709	22.5105	6.81345	22.5458	4.2626	22.5442	2.69968	22.5458	1.81354
22.9415	-11.1096	22.9079	-4.21246	22.9383	8.94239	22.8967	6.85767	22.9175	4.31128	22.9175	2.76331	22.9559	1.83644
23.3469	-11.0721	23.3469	-3.51173	23.3437	9.00282	23.2892	6.91377	23.3148	4.36388	23.3517	2.83504	23.3901	1.83955
23.709	-11.0207	23.7202	-2.80064	23.7346	9.03549	23.7346	6.95786	23.7122	4.43098	23.7698	2.8878	23.7955	1.87596
24.0935	-10.9614	24.1239	-2.08967	24.1015	9.10324	24.1431	7.01333	24.1463	4.47049	24.1528	2.94402	24.1383	1.91822
24.5148	-10.9262	24.5084	-1.38106	24.5164	9.15375	24.5293	7.06011	24.5565	4.53144	24.5245	3.00448	24.5164	1.96465
24.925	-10.8646	24.9715	-0.70601	24.9394	9.20991	24.9651	7.10475	24.9538	4.57465	24.9426	3.01198	24.9506	1.98569
25.3271	-10.8574	25.3528	-0.05243	25.3143	9.2654	25.3207	7.12954	25.3368	4.62422	25.3223	3.06442	25.3352	2.01152
25.7453	-10.8038	25.7053	0.60104	25.7437	9.2916	25.7437	7.18972	25.7501	4.68899	25.7133	3.12374	25.7501	2.05591
26.1603	-10.7762	26.0882	1.28257	26.1378	9.28537	26.1058	7.24173	26.1298	4.76211	26.0898	3.16897	26.101	2.09954
26.5833	-10.7429	26.5336	1.94908	26.5576	9.33858	26.5128	7.29742	26.5336	4.79497	26.5112	3.22551	26.5015	2.14351
26.9213	-10.6642	26.9357	2.68162	26.9245	9.40805	26.9069	7.33792	26.9149	4.8448	26.9149	3.26502	26.9101	2.18542
27.3219	-10.6311	27.3619	3.44654	27.3427	9.45039	27.3154	7.39766	27.3154	4.92425	27.3411	3.30121	27.3363	2.21533
27.732	-10.5875	27.7256	4.27429	27.724	9.50666	27.6888	7.46253	27.692	4.99953	27.7448	3.31767	27.7272	2.23083
28.1229	-10.5248	28.1085	5.16074	28.1293	9.54576	28.0941	7.50481	28.1374	5.01859	28.1534	3.35134	28.1614	2.25187
28.5491	-10.445	28.5123	6.07833	28.5267	9.60821	28.5123	7.5358	28.4914	5.06902	28.5427	3.42627	28.5715	2.27135
28.9208	-10.3805	28.9433	6.99028	28.9272	9.63862	28.9513	7.5646	28.924	5.11216	28.9417	3.47673	28.9657	2.29918
29.3053	-10.2948	29.3566	7.921	29.3069	9.6789	29.3614	7.60874	29.3438	5.1828	29.323	3.52808	29.339	2.32753
29.7411	-10.2309	29.7379	8.78122	29.7251	9.71185	29.7507	7.6636	29.7363	5.21903	29.7475	3.5705	29.7427	2.37017
30.1529	-10.1721	30.1192	9.56117	30.1289	9.75202	30.1577	7.6988	30.1417	5.26531	30.1208	3.60254	30.1321	2.41322
30.5486	-10.1161	30.5486	10.2309	30.5486	9.7822	30.5326	7.73954	30.5598	5.31913	30.4893	3.64895	30.5278	2.46558
30.9444	-10.0482	30.9348	10.8299	30.9428	9.79559	30.9396	7.77047	30.9412	5.37406	30.9187	3.70773	30.9235	2.50086
31.3577	-9.97428	31.3401	11.2999	31.3241	9.83222	31.2984	7.82638	31.3305	5.43809	31.3161	3.73877	31.3257	2.5386
31.7519	-9.89248	31.739	11.6725	31.7647	9.8619	31.7166	7.87702	31.7503	5.4925	31.7374	3.77142	31.7118	2.58213
32.1428	-9.79655	32.1508	11.9434	32.1412	9.88471	32.1364	7.90265	32.1572	5.53515	32.1524	3.82293	32.146	2.61512
32.5369	-9.68656	32.5193	12.1813	32.5401	9.92304	32.4953	7.94147	32.5305	5.5853	32.5674	3.86931	32.5337	2.63793
32.9375	-9.55188	32.923	12.3467	32.9439	9.98115	32.8862	8.01489	32.9375	5.64331	32.9375	3.91463	32.9599	2.64308
33.3444	-9.42409	33.3508	12.465	33.33	10.0188	33.3332	8.06643	33.338	5.70654	33.33	3.96092	33.3348	2.67205
33.7321	-9.27732	33.7546	12.5705	33.7273	10.0855	33.7209	8.10018	33.761	5.73999	33.7402	3.99606	33.777	2.70984
34.1119	-9.08843	34.1487	12.6587	34.1439	10.1281	34.1455	8.13792	34.1135	5.78125	34.1359	4.03675	34.1727	2.75451
34.506	-8.86999	34.5669	12.7212	34.5509	10.1507	34.6085	8.18285	34.5268	5.81015	34.5316	4.10135	34.5493	2.77982
34.9354	-8.57978	34.945	12.7715	34.9514	10.182	34.9674	8.22167	34.9306	5.86094	34.9178	4.14344	34.9466	2.80889
35.4032	-8.29165	35.3455	12.8315	35.3503	10.24	35.3728	8.25881	35.3872	5.92019	35.3215	4.18381	35.3616	2.82338
35.7301	-7.86975	35.7124	12.8851	35.7509	10.2661	35.7285	8.30322	35.7429	5.97208	35.7076	4.20969	35.7301	2.88916
36.1546	-7.385	36.1386	12.932	36.1674	10.2865	36.1626	8.33786	36.145	6.03251	36.1194	4.25911	36.1322	2.9252
36.5696	-6.79984	36.5456	12.967	36.5728	10.3213	36.5504	8.38612	36.5424	6.06716	36.5151	4.29724	36.5279	2.96988
36.9589	-6.11108	36.9445	12.9999	36.9429	10.3322	36.9429	8.42941	36.9445	6.10027	36.9685	4.32856	36.9541	2.9793
37.3338	-5.32805	37.3194	13.0498	37.3274	10.3846	37.3114	8.4728	37.329	6.15903	37.3787	4.37822	37.345	2.99053
37.7312	-4.47396	37.7151	13.0814	37.7616	10.4169	37.7184	8.51398	37.7584	6.21032	37.7488	4.40134	37.744	3.02191
38.1253	-3.51522	38.1509	13.1132	38.1333	10.4823	38.1461	8.55468	38.1525	6.24632	38.1301	4.46891	38.1718	3.0661
38.5435	-2.48223	38.5915	13.1374	38.5531	10.5082	38.5483	8.61363	38.5675	6.2929	38.5547	4.49937	38.5963	3.11931
38.9136	-1.35184	38.9568	13.1631	38.9616	10.5383	38.9616	8.62826	38.9424	6.31378	38.96	4.5395	38.9584	3.15274
39.3382	-0.15924	39.3734	13.196	39.3558	10.6003	39.3894	8.68091	39.3237	6.37215	39.3494	4.611	39.3526	3.16946
39.7611	1.1002	39.7515	13.2327	39.7419	10.6294	39.8028	8.70919	39.7739	6.4332	39.7371	4.65458	39.7916	3.19321
40.1376	2.41497	40.1697	13.2926	40.1617	10.657	40.1777	8.73969	40.1713	6.46785	40.12	4.67581	40.1921	3.23119
40.5814	3.7346	40.5526	13.2961	40.5318	10.6987	40.5494	8.78091	40.567	6.51642	40.4901	4.70747	40.5558	3.28915
40.9708	5.05691	40.9772	13.3637	40.9644	10.7287	40.9708	8.81655	40.9644	6.54595	40.9451	4.73259	40.9371	3.30778
41.3953	6.34942	41.3329	13.3797	41.3537	10.759	41.3713	8.84075	41.3409	6.57599	41.3569	4.78115	41.3489	3.3441
41.7751	7.59968	41.7719	13.3879	41.7911	10.8105	41.7686	8.89615	41.7751	6.63341	41.7751	4.82791	41.7767	3.39512
42.1612	8.76364	42.1884	13.4319	42.1387	10.8384	42.1452	8.93579	42.1692	6.68648	42.19	4.85382	42.1836	3.43215
42.5617	9.84784	42.5537	13.467	42.5617	10.8732	42.5121	8.96832	42.5617	6.72186	42.5713	4.88041	42.5585	3.48333
42.9527	10.8446	42.9767	13.5006	42.9575	10.9111	42.9847	9.00587	42.9767	6.75222	42.9478	4.93674	42.9607	3.49289
43.342	11.6751	43.4045	13.5276	43.3756	10.9407	43.3676	9.0796	43.3692	6.80979	43.3548	4.99626	43.3981	3.49893
43.7634	12.3592	43.7938	13.531	43.773	10.9767	43.7666	9.12023	43.7682	6.83994	43.7601	5.03127	43.7938	3.53422
44.1799	12.9391	44.1847	13.5454	44.1847	10.9986	44.1703	9.13627	44.1302	6.89688	44.1719	5.05848	44.1655	3.55513
44.5837	13.4003	44.5741	13.5787	44.5676	11.0137	44.6205	9.16514	44.5676	6.93761	44.5436	5.10528	44.5532	3.59586
44.9602	13.7408	44.9698	13.5864	44.989	11.0445	44.9906	9.2083	44.9986	6.97928	44.9393	5.1528	44.9826	3.63725
45.3239	14.0012	45.3351	13.6156	45.3607	11.0748	45.3703	9.24664	45.3655	7.01585	45.3223	5.1928	45.3799	3.67144
45.7837	14.1743	45.718	13.6575	45.7725	11.1121	45.7661	9.2664	45.7901	7.07554	45.7645	5.20956	45.7789	3.70709
46.1746	14.3095	46.1762	13.7006	46.1746	11.1517	46.1618	9.29641	46.1442	7.1362	46.141	5.236	46.1842	3.73241
46.6184	14.4184	46.5896	13.7287	46.5447	11.1771	46.5928	9.32383	46.5736	7.17725	46.5607	5.26974	46.5896	3.76541
46.9501	14.5117	46.9629	13.7533	46.9405	11.2133	46.9693	9.39166	47.0013	7.19293	46.9997	5.30575	46.9517	3.79969
47.3442	14.6063	47.3923	13.7723	47.3763	11.2471	47.3698	9.4577	47.4243	7.22382	47.4067	5.35331	47.3698	3.83422
47.7367	14.679	47.7832	13.779	47.7816	11.2862	47.7383	9.4934	47.788	7.26343	47.7608	5.38306	47.7448	3.86915
48.1853	14.7427	48.2062	13.8101	48.243	11.2941	48.1837	9.51615	48.203	7.31599	48.1709	5.39943	48.1966	3.88588
48.5651	14.8078	48.5827	13.8316	48.5795	11.327	48.5683	9.56999	48.6019	7.32566	48.5522	5.46872	48.5939	3.90043
48.9672	14.8594	48.9704	13.8515	48.9608	11.3636	48.9656	9.60234	48.9672	7.38468	48.964	5.49166	48.996	3.92964
49.371	14.9048	49.3629	13.8802	49.3501	11.394	49.4158	9.62865	49.3533	7.41074	49.3565	5.54222	49.3581	3.97503
49.7779	14.9626	49.7891	13.9287	49.7619	11.4261	49.8244	9.6397	49.7763	7.45786	49.7395	5.58222	49.7475	4.01295
50.1688	15.0065	50.1384	13.9525	50.1801	11.4437	50.1945	9.67944	50.1736	7.51985	50.1128	5.61341	50.1768	4.02703
50.5502	15.038	50.5277	13.9748	50.571	11.4866	50.5838	9.7104	50.5902	7.55595	50.555	5.64041	50.5726	4.05974
50.9811	15.0616	50.9427	14.0018	50.9635	11.5165	50.9667	9.74144	50.9795	7.59607	50.9555	5.67271	50.9875	4.08278
51.3945	15.0928	51.3641	14.0212	51.3897	11.5338	51.3817	9.75582	51.3929	7.61727	51.3593	5.69598	51.3593	4.13015
51.755	15.141	51.7838	14.0552	51.779	11.5761	51.7646	9.78515	51.795	7.63586	51.7774	5.74191	51.7245	4.16397
52.1523	15.1831	52.1812	14.0789	52.194	11.583	52.1363	9.84259	52.186	7.67146	52.1972	5.76795	52.1475	4.1935
52.5577	15.1933	52.6105	14.0715	52.6057	11.6323	52.5288	9.91236	52.5801	7.69977	52.5401	5.81557	52.5593	4.22896
52.971	15.2442	52.963	14.0846	52.9935	11.6868	52.9406	9.93063	52.9871	7.70996	52.9438	5.86106	52.9935	4.24744
53.3972	15.2659	53.3732	14.132	53.3748	11.6944	53.3732	9.95268	53.3732	7.7531	53.3556	5.90621	53.3764	4.28718
53.7849	15.294	53.7561	14.1577	53.7737	11.6951	53.7689	9.98441	53.7497	7.76777	53.7657	5.94819	53.7609	4.32327
54.1775	15.3222	54.1422	14.1907	54.1743	11.7272	54.1647	10.0084	54.1326	7.80883	54.1502	5.97773	54.1262	4.35452
54.5684	15.355	54.5524	14.204	54.5652	11.7624	54.5956	10.0359	54.5476	7.86395	54.5556	5.99991	54.5508	4.38637
54.9337	15.3649	54.9209	14.2489	54.9481	11.8022	54.9738	10.0693	54.9385	7.91749	54.9113	6.04991	54.9786	4.42971
55.3759	15.3946	55.3022	14.2842	55.3535	11.8644	55.3759	10.0932	55.3631	7.95242	55.3647	6.07356	55.3775	4.44488
55.7716	15.4019	55.738	14.3254	55.7796	11.8706	55.762	10.1341	55.7989	7.96947	55.7748	6.10273	55.7556	4.49131
56.1546	15.4118	56.1738	14.3367	56.1818	11.9195	56.177	10.1613	56.2218	7.97476	56.1754	6.14697	56.1754	4.51533
56.5535	15.4468	56.5759	14.3665	56.5663	11.9352	56.5583	10.1934	56.5807	7.99714	56.5871	6.1631	56.5727	4.54696
56.9749	15.4718	57.0069	14.3725	57.0149	11.9415	56.9621	10.2308	56.9685	8.05968	57.0085	6.19744	56.9604	4.58258
57.3642	15.5193	57.4107	14.3781	57.3946	11.9579	57.3482	10.2767	57.369	8.09729	57.3642	6.23635	57.3466	4.61842
57.8192	15.536	57.7808	14.4142	57.7904	11.9753	57.7856	10.3066	57.7808	8.11958	57.7888	6.28558	57.7872	4.63509
58.1845	15.5383	58.1685	14.4419	58.1829	12.0052	58.1364	10.3372	58.1605	8.12952	58.1861	6.30896	58.1861	4.67161
58.5626	15.5532	58.5786	14.4551	58.5883	12.0417	58.5802	10.3858	58.577	8.16819	58.6027	6.36963	58.5642	4.70267
58.9696	15.5965	58.9632	14.4755	58.9792	12.0889	58.9712	10.4139	58.9199	8.20659	58.9856	6.40964	58.9327	4.7343
59.3877	15.6407	59.3637	14.5132	59.3461	12.1165	59.4006	10.4399	59.3685	8.2636	59.3765	6.43567	59.3941	4.76924
59.7482	15.6676	59.7434	14.5301	59.7306	12.1552	59.7979	10.4568	59.7691	8.30803	59.7386	6.46083	59.7803	4.79141
60.1792	15.7287	60.1087	14.5618	60.1632	12.1878	60.1712	10.4936	60.1744	8.32445	60.2065	6.49343	60.1824	4.81294
60.5573	15.7419	60.5605	14.5946	60.5782	12.2067	60.5942	10.5179	60.6102	8.34663	60.5798	6.53572	60.5429	4.84234
61.0188	15.7791	60.9707	14.6293	60.9803	12.2232	60.9931	10.5491	61.0075	8.35397	60.9899	6.55806	61.0123	4.86243
61.3857	15.8059	61.3696	14.645	61.4177	12.238	61.376	10.5776	61.3969	8.39151	61.4001	6.59918	61.3552	4.90383
61.8054	15.826	61.7942	14.6622	61.791	12.2459	61.7558	10.61	61.7718	8.41325	61.815	6.6191	61.7574	4.939
62.1996	15.8437	62.2092	14.6764	62.1771	12.2895	62.1819	10.6577	62.1739	8.44807	62.2076	6.67135	62.1787	4.96366
62.6049	15.8829	62.5873	14.7183	62.5713	12.3242	62.5857	10.7216	62.5697	8.4915	62.5793	6.6857	62.5873	5.00899
63.0087	15.913	62.991	14.7316	62.9862	12.3645	63.0054	10.7506	62.975	8.53267	62.9942	6.72185	62.959	5.0299
63.414	15.936	63.3836	14.7568	63.3836	12.3885	63.3739	10.7735	63.3579	8.55323	63.4076	6.78384	63.3515	5.05541
63.8097	15.9322	63.7857	14.7738	63.7793	12.4324	63.7729	10.8005	63.7473	8.57796	63.7889	6.85227	63.7681	5.07991
64.2103	15.9601	64.183	14.806	64.1414	12.4616	64.2151	10.816	64.1895	8.61628	64.1911	6.89371	64.2039	5.09388
64.5596	15.9937	64.5644	14.8644	64.5275	12.4933	64.6012	10.8534	64.5788	8.6692	64.5419	6.89833	64.6012	5.15283
64.9601	16.0311	64.9393	14.8862	64.9633	12.5203	64.9905	10.869	64.9841	8.70696	64.9809	6.92495	64.9921	5.21017
65.3863	16.0511	65.3847	14.8816	65.3847	12.5314	65.3847	10.8924	65.4055	8.74321	65.3959	6.96194	65.3991	5.24037
65.7756	16.0687	65.7884	14.9111	65.7836	12.545	65.8012	10.9211	65.8269	8.75214	65.7996	6.99548	65.7836	5.27475
66.1906	16.0869	66.181	14.9227	66.2098	12.5673	66.1954	10.959	66.2114	8.78101	66.2018	7.02667	66.1601	5.32142
66.6296	16.0965	66.6055	14.9236	66.6456	12.596	66.5863	10.9915	66.5783	8.81075	66.6232	7.0371	66.5895	5.33634
67.0349	16.1434	67.0093	14.943	66.9949	12.6322	67.0013	11.0152	66.9917	8.83281	67.0205	7.07756	67.0029	5.35875
67.3986	16.1433	67.4178	14.9573	67.397	12.647	67.4274	11.0289	67.4082	8.87148	67.4066	7.12479	67.3906	5.41657
67.7799	16.1587	67.8024	14.9769	67.7831	12.6556	67.7799	11.0942	67.7895	8.89997	67.8344	7.16501	67.7847	5.44952
68.1949	16.1922	68.1885	14.9996	68.1901	12.7098	68.1869	11.1354	68.1805	8.93129	68.1901	7.21161	68.1757	5.46843
68.5842	16.2303	68.5714	15.0202	68.5778	12.7635	68.5698	11.1792	68.5426	8.96516	68.605	7.23922	68.6163	5.48681
68.9735	16.2701	68.9864	15.0601	68.9623	12.7936	69.0104	11.1779	68.9767	9.00893	69.0024	7.27112	69.0152	5.51735
69.3517	16.2945	69.3565	15.0877	69.3613	12.832	69.3997	11.1867	69.3869	9.06134	69.3725	7.319	69.3885	5.56278
69.7826	16.3215	69.733	15.1238	69.8019	12.8488	69.8211	11.2087	69.7842	9.08577	69.7682	7.37079	69.8051	5.57533
70.196	16.3604	70.18	15.1368	70.1928	12.8584	70.1928	11.2542	70.2168	9.105	70.1752	7.39189	70.2136	5.6164
70.5997	16.3665	70.6302	15.1529	70.6046	12.8787	70.6046	11.2938	70.6542	9.15	70.6062	7.39151	70.6286	5.68042
70.9923	16.3734	71.0051	15.1866	71.0019	12.9027	70.9843	11.3227	71.0163	9.18216	70.9923	7.40886	70.9602	5.69617
71.4233	16.3757	71.4233	15.2226	71.4233	12.9292	71.4088	11.3485	71.3992	9.19333	71.4409	7.44431	71.3784	5.7358
71.8222	16.4021	71.8478	15.2142	71.795	12.9476	71.8078	11.384	71.7805	9.21498	71.8398	7.47513	71.7741	5.77621
72.2083	16.4518	72.2051	15.2317	72.226	12.965	72.2356	11.4162	72.1971	9.24254	72.2356	7.51069	72.2388	5.79529
72.5752	16.4675	72.6217	15.2568	72.6057	13.0275	72.6089	11.458	72.6121	9.27973	72.6137	7.55056	72.6281	5.83579
72.995	16.473	72.995	15.2985	73.0078	13.0491	72.9998	11.47	73.0126	9.29856	73.027	7.56987	73.0222	5.86789
73.4148	16.4726	73.4084	15.3138	73.3939	13.0774	73.3683	11.4988	73.3763	9.34414	73.3939	7.57553	73.4196	5.88158
73.7913	16.5296	73.8201	15.3337	73.7608	13.1059	73.8169	11.5228	73.8009	9.35345	73.7913	7.61341	73.8265	5.90837
74.1614	16.5739	74.2094	15.379	74.1662	13.1518	74.211	11.559	74.1982	9.38556	74.2159	7.67204	74.2319	5.93795
74.5763	16.5938	74.5491	15.4307	74.5924	13.1759	74.6036	11.5853	74.618	9.434	74.5972	7.72937	74.6228	5.95857
75.0025	16.6377	74.9881	15.4526	75.0057	13.1899	74.9801	11.6241	75.0105	9.46254	74.9641	7.77089	75.0089	5.99955
75.4015	16.6522	75.4255	15.4662	75.387	13.1949	75.4111	11.6344	75.4367	9.47845	75.3983	7.77517	75.3582	6.02121
75.7956	16.6683	75.81	15.4832	75.8148	13.2171	75.802	11.6711	75.818	9.50778	75.8052	7.7903	75.7652	6.04287
76.2234	16.6624	76.2314	15.505	76.225	13.2376	76.2298	11.7058	76.2122	9.51644	76.2138	7.80859	76.1304	6.08267
76.6415	16.6981	76.6528	15.5269	76.6047	13.2676	76.6223	11.7183	76.6095	9.54769	76.6319	7.8494	76.5919	6.14407
77.0084	16.7104	77.0341	15.5555	77.0084	13.2898	77.0116	11.757	77.0197	9.58217	77.0261	7.87409	77.0197	6.17715
77.3753	16.7107	77.401	15.5613	77.3994	13.3225	77.3914	11.8047	77.3849	9.61217	77.4186	7.92037	77.3978	6.21504
77.8015	16.7563	77.7967	15.5827	77.7807	13.3591	77.8111	11.8235	77.7871	9.63672	77.8015	7.93648	77.8384	6.22403
78.1892	16.7955	78.1989	15.6227	78.1876	13.3997	78.1876	11.8606	78.162	9.68493	78.194	7.98277	78.2053	6.25675
78.6106	16.8265	78.6138	15.6199	78.585	13.4169	78.6218	11.8944	78.5706	9.72562	78.5978	8.00519	78.6186	6.2715
78.9583	16.8389	79.0079	15.6534	78.9455	13.4514	78.9903	11.9241	78.9999	9.75815	78.9695	8.03319	79.0192	6.28642
79.3604	16.8641	79.3989	15.6951	79.3957	13.4806	79.4293	11.9512	79.4021	9.79125	79.4069	8.06859	79.4293	6.3392
79.769	16.8747	79.7914	15.728	79.8026	13.4998	79.8219	11.9663	79.7914	9.82368	79.7722	8.1112	79.809	6.37771
80.208	16.9253	80.232	15.7411	80.2176	13.5144	80.2384	12.0018	80.232	9.84088	80.2016	8.11533	80.2016	6.39979
80.6101	16.9351	80.6085	15.7636	80.631	13.5182	80.6245	12.0247	80.6406	9.86364	80.5845	8.17584	80.5412	6.44937
81.0379	16.9318	81.0235	15.7821	81.0443	13.5425	81.0539	12.0447	80.9978	9.8931	81.0315	8.22263	81.0075	6.47077
81.4048	16.9389	81.4433	15.7931	81.3904	13.5782	81.4176	12.0896	81.4048	9.91952	81.4417	8.25947	81.4192	6.50368
81.8102	16.956	81.8326	15.812	81.8102	13.6144	81.8278	12.1406	81.8246	9.95429	81.8614	8.27955	81.8102	6.526
82.1867	16.9967	82.2123	15.8399	82.1995	13.6242	82.1995	12.1699	82.2059	9.97082	82.2123	8.29696	82.2331	6.53591
82.616	17.0137	82.6289	15.8582	82.6032	13.667	82.6369	12.1989	82.616	10.0045	82.6	8.33883	82.6433	6.56733
82.9942	17.0346	83.0086	15.8733	83.0022	13.6933	83.0374	12.218	82.9926	10.0277	83.0294	8.35918	83.0182	6.58691
83.3947	17.0566	83.4299	15.9038	83.3947	13.7292	83.3755	12.2487	83.3867	10.0679	83.4155	8.39531	83.4203	6.6204
83.7952	17.117	83.8257	15.9302	83.7696	13.7642	83.8209	12.2655	83.8209	10.1006	83.8193	8.43566	83.7936	6.63167
84.1685	17.1361	84.2054	15.9795	84.2166	13.7707	84.2086	12.289	84.2374	10.1358	84.1958	8.48602	84.199	6.6732
84.5883	17.1425	84.5835	16.0059	84.6011	13.7932	84.6396	12.2694	84.6332	10.1596	84.6252	8.49527	84.5963	6.73387
85.0001	17.1628	85.0305	15.9976	85.0305	13.816	85.0337	12.3099	85.0369	10.1771	85.0353	8.51164	85.0241	6.76952
85.4247	17.1814	85.4214	16.0145	85.4503	13.824	85.4391	12.3232	85.4631	10.1982	85.4086	8.57015	85.375	6.81742
85.8428	17.1948	85.8268	16.0447	85.8669	13.8392	85.822	12.3414	85.8268	10.2173	85.7964	8.60688	85.7915	6.83852
86.2466	17.2035	86.2546	16.0648	86.2113	13.8402	86.2177	12.3765	86.2097	10.2293	86.2065	8.63862	86.2273	6.86273
86.6391	17.2224	86.6743	16.0895	86.6327	13.8898	86.6311	12.3946	86.6279	10.2763	86.6615	8.64324	86.6439	6.87272
87.0092	17.2257	87.0316	16.1198	87.014	13.929	87.0364	12.4087	86.998	10.3175	87.0461	8.68471	87.0252	6.9033
87.4146	17.2666	87.4129	16.1424	87.4274	13.9532	87.4146	12.4421	87.4242	10.3445	87.4081	8.71074	87.4514	6.92809
87.7911	17.292	87.8167	16.1651	87.8199	13.978	87.7734	12.4673	87.8279	10.3834	87.8071	8.73557	87.8071	6.94027
88.2253	17.3177	88.2429	16.2017	88.2028	14.0118	88.1932	12.4852	88.182	10.4218	88.2413	8.76632	88.2285	6.97431
88.5954	17.3543	88.6162	16.2118	88.5697	14.0616	88.6066	12.5109	88.6194	10.4523	88.6002	8.80475	88.6034	7.00328
88.9719	17.3797	89.0087	16.2319	89.0247	14.0687	89.0376	12.529	89.0295	10.4808	89.0039	8.82291	89.0071	7.04506
89.4301	17.3943	89.4269	16.2662	89.4205	14.0973	89.4349	12.5827	89.4509	10.4915	89.4317	8.82984	89.4301	7.07203
89.8418	17.4104	89.8178	16.301	89.8402	14.1078	89.8771	12.5811	89.8723	10.5226	89.8354	8.88899	89.837	7.0937
90.2071	17.4391	90.2135	16.3394	90.244	14.1309	90.2376	12.6035	90.2728	10.5568	90.2216	8.92852	90.1783	7.13192
90.6654	17.4434	90.6317	16.343	90.683	14.1395	90.6333	12.6309	90.6766	10.593	90.6125	8.95796	90.5981	7.16278
91.0611	17.4635	91.0387	16.3473	91.0387	14.1738	91.0339	12.6602	91.0643	10.5933	91.0451	8.96162	91.0162	7.19389
91.4264	17.4828	91.4552	16.3665	91.428	14.1837	91.4152	12.6898	91.4552	10.5956	91.436	9.00387	91.4392	7.21061
91.8414	17.4993	91.8382	16.3974	91.8301	14.207	91.8205	12.7073	91.8125	10.6549	91.8285	9.0143	91.8414	7.23724
92.2467	17.5266	92.2435	16.4122	92.2371	14.2408	92.2275	12.7288	92.2227	10.6808	92.2483	9.03009	92.2515	7.24563
92.62	17.5508	92.6456	16.4412	92.6553	14.2857	92.6024	12.7747	92.644	10.7009	92.6248	9.08471	92.6344	7.27171
93.035	17.5655	93.0558	16.4629	93.0462	14.3089	93.019	12.8162	93.0318	10.7472	93.0141	9.1161	93.0254	7.29488
93.4195	17.6018	93.4307	16.4711	93.4035	14.338	93.4211	12.841	93.3778	10.7612	93.4387	9.12606	93.4323	7.31911
93.8008	17.6444	93.8056	16.4946	93.8136	14.3721	93.8168	12.8633	93.8184	10.7895	93.828	9.16684	93.8136	7.34628
94.2254	17.6595	94.2174	16.5366	94.259	14.3934	94.2302	12.8703	94.2286	10.818	94.2334	9.19159	94.2206	7.38843
94.6227	17.6803	94.6404	16.5608	94.6468	14.406	94.6756	12.8845	94.6436	10.8322	94.6371	9.2217	94.6371	7.42917
95.0489	17.6994	95.0505	16.5844	95.0377	14.4336	95.0585	12.9095	95.0649	10.8625	95.0185	9.27817	94.9944	7.46075
95.4671	17.7086	95.443	16.619	95.4591	14.4379	95.443	12.9412	95.4639	10.8935	95.419	9.34035	95.4014	7.49778
95.882	17.7243	95.826	16.6345	95.8997	14.4513	95.8292	12.9718	95.8532	10.9285	95.8035	9.35366	95.8372	7.52285
96.2569	17.7525	96.2489	16.6451	96.2441	14.4703	96.2393	12.9903	96.2473	10.9431	96.2393	9.36197	96.2297	7.54494
96.6286	17.7692	96.6671	16.658	96.6495	14.4949	96.6142	12.9986	96.6543	10.9533	96.6415	9.42561	96.6319	7.57756
97.0404	17.7844	97.0452	16.7118	97.0724	14.5297	97.0132	13.0221	97.0388	11.0163	97.0212	9.45244	97.0516	7.5905
97.4554	17.8043	97.4393	16.7351	97.4474	14.5612	97.4009	13.0482	97.4474	11.0562	97.4089	9.48833	97.4393	7.5911
97.8607	17.8341	97.8767	16.7495	97.8335	14.5904	97.8094	13.0738	97.8351	11.1085	97.8159	9.51284	97.8319	7.62087
98.2228	17.8633	98.2516	16.779	98.2132	14.6272	98.2308	13.1	98.2036	11.1328	98.2436	9.52234	98.2484	7.65222
98.5849	17.8985	98.6346	16.8073	98.6105	14.6453	98.6474	13.1031	98.6137	11.1392	98.6682	9.57073	98.6346	7.68634
99.0415	17.9235	99.0623	16.8547	99.0319	14.6812	99.0255	13.1152	99.0063	11.1626	99.0575	9.60553	99.0511	7.70403
99.4437	17.9478	99.4661	16.8749	99.4709	14.706	99.4645	13.1414	99.4581	11.179	99.4773	9.63925	99.4597	7.73142
99.8362	17.9675	99.8522	16.9019	99.8298	14.7288	99.8746	13.1582	99.8602	11.2445	99.8314	9.67412	99.7993	7.79637
100.286	17.9773	100.238	16.9127	100.27	14.7201	100.258	13.1713	100.274	11.2691	100.229	9.70177	100.192	7.8415
99.8939	17.9294	99.8378	16.8775	99.8875	14.6572	99.8282	13.1488	99.857	11.21	99.8186	9.65893	99.825	7.76097
99.4789	17.9206	99.4597	16.8613	99.4709	14.6325	99.4357	13.091	99.4421	11.1642	99.4405	9.61565	99.4661	7.70827
99.0607	17.8841	99.0976	16.8505	99.0591	14.6328	99.0255	13.087	99.0447	11.1441	99.0047	9.60136	99.0463	7.66717
98.6442	17.8541	98.6874	16.815	98.6442	14.6139	98.6378	13.0669	98.6554	11.1202	98.6506	9.57247	98.673	7.62601
98.2581	17.842	98.2228	16.7985	98.2597	14.582	98.2228	13.0465	98.2452	11.0909	98.2581	9.53557	98.2773	7.59414
97.8495	17.8272	97.8415	16.7811	97.8575	14.5476	97.7934	12.9993	97.8287	11.0616	97.8799	9.50596	97.8527	7.56997
97.4377	17.8265	97.449	16.7593	97.4313	14.5269	97.4345	12.9767	97.4233	11.0529	97.4762	9.46133	97.4522	7.53881
97.0068	17.8217	97.0564	16.7349	97.0068	14.5461	97.0532	12.9685	96.9971	11.0011	97.0452	9.44207	97.0516	7.50852
96.6415	17.7853	96.6543	16.7256	96.6319	14.5418	96.6447	12.9497	96.6174	10.9749	96.6367	9.43486	96.6335	7.49364
96.2441	17.7714	96.2393	16.7173	96.2409	14.516	96.2778	12.9172	96.2201	10.9847	96.2249	9.38886	96.2121	7.47753
95.8468	17.7669	95.834	16.6803	95.8276	14.4542	95.8724	12.8852	95.826	10.9837	95.8163	9.37398	95.8051	7.45759
95.4607	17.742	95.4142	16.6752	95.4703	14.4055	95.435	12.8741	95.4478	10.9505	95.4222	9.3561	95.4046	7.44692
95.0713	17.721	95.0121	16.6668	95.0393	14.3778	95.0329	12.8433	95.0521	10.9139	94.9976	9.32565	95.0153	7.42094
94.706	17.67	94.6371	16.651	94.6772	14.3666	94.6484	12.8278	94.658	10.8856	94.6083	9.2806	94.674	7.36991
94.2318	17.6654	94.251	16.6206	94.2398	14.3723	94.227	12.8024	94.2286	10.8761	94.2318	9.25159	94.2382	7.32178
93.8473	17.6471	93.8457	16.6006	93.8681	14.3462	93.8361	12.7623	93.82	10.8491	93.8409	9.22727	93.8761	7.29604
93.4467	17.632	93.4579	16.5756	93.4243	14.3213	93.3939	12.7485	93.4195	10.8038	93.4531	9.19993	93.4804	7.27698
93.059	17.6074	93.0398	16.5635	93.0462	14.2859	92.9869	12.7398	93.0206	10.783	93.0862	9.17975	93.059	7.23526
92.6344	17.5803	92.5944	16.5433	92.6328	14.2582	92.6312	12.715	92.6136	10.772	92.6472	9.13947	92.6488	7.19102
92.2018	17.5749	92.2163	16.5194	92.205	14.2386	92.2355	12.6747	92.2339	10.7475	92.2435	9.11021	92.2323	7.16736
91.7965	17.5732	91.8526	16.4926	91.8221	14.2475	91.8173	12.6702	91.8205	10.7144	91.8285	9.07748	91.8077	7.14917
91.4312	17.5692	91.4568	16.4636	91.4312	14.2404	91.4632	12.6443	91.4168	10.6806	91.4312	9.05581	91.4376	7.11436
91.0242	17.5405	91.0242	16.4647	91.0291	14.206	91.0659	12.5983	90.9826	10.671	91.0291	9.05022	91.0066	7.1159
90.6477	17.5176	90.6157	16.4495	90.6606	14.159	90.6413	12.5743	90.6269	10.6576	90.6381	9.02762	90.6093	7.10476
90.2328	17.4918	90.1863	16.439	90.2456	14.1418	90.2232	12.5552	90.2424	10.6338	90.1623	8.9996	90.2408	7.0885
89.8851	17.4571	89.829	16.3959	89.8322	14.126	89.8402	12.5233	89.8563	10.606	89.8338	8.95241	89.8515	7.06081
89.4509	17.4323	89.4285	16.3897	89.4429	14.0675	89.4301	12.4843	89.4205	10.5728	89.4301	8.90692	89.4493	7.00856
89.0327	17.4282	89.0231	16.3681	89.0343	14.0264	89.0359	12.4729	89.0183	10.5303	89.0488	8.87179	89.076	6.97849
88.6242	17.4116	88.6178	16.3371	88.6194	14.0313	88.6114	12.4343	88.6098	10.5015	88.653	8.85161	88.6739	6.95612
88.2445	17.3602	88.198	16.3201	88.2541	14.0171	88.198	12.4324	88.2573	10.4697	88.2797	8.84092	88.2525	6.91696
87.8119	17.3368	87.7831	16.3109	87.8151	14.0145	87.8055	12.4293	87.8279	10.4645	87.8103	8.80597	87.8263	6.8657
87.3809	17.3423	87.4258	16.2575	87.3969	14.026	87.4113	12.4101	87.4466	10.4198	87.4065	8.76733	87.4226	6.83672
87.0124	17.3567	87.0204	16.2367	87.0236	13.995	87.014	12.3701	87.0268	10.4063	87.0156	8.72422	87.022	6.82864
86.5958	17.355	86.6087	16.2263	86.6231	13.98	86.6487	12.3425	86.6039	10.384	86.6199	8.71085	86.6119	6.83221
86.2161	17.3249	86.2097	16.2276	86.2081	13.9483	86.2546	12.3267	86.2145	10.3618	86.2161	8.69612	86.2017	6.81103
85.8396	17.2935	85.8364	16.1894	85.8124	13.9001	85.8364	12.294	85.8044	10.3649	85.7835	8.67197	85.8012	6.78499
85.4343	17.279	85.4038	16.1853	85.4439	13.8684	85.4391	12.2583	85.4182	10.3158	85.3862	8.63664	85.4343	6.76252
85.0578	17.2459	85.0001	16.1685	85.0465	13.8299	85.0177	12.226	85.0497	10.2863	84.9969	8.59073	85.0401	6.71762
84.6492	17.2217	84.5963	16.1424	84.6284	13.8123	84.6204	12.1903	84.6091	10.2656	84.6107	8.56572	84.638	6.68158
84.231	17.1912	84.199	16.1358	84.2102	13.7913	84.2118	12.1715	84.191	10.2511	84.1974	8.53531	84.2775	6.66328
83.8241	17.1633	83.7936	16.1116	83.8049	13.759	83.8193	12.1522	83.792	10.2201	83.8193	8.49714	83.8673	6.64808
83.4155	17.1441	83.3995	16.0772	83.4155	13.7321	83.3835	12.1528	83.4203	10.1817	83.4588	8.45553	83.4315	6.61276
82.9974	17.1375	83.0102	16.0507	83.0118	13.7124	83.0038	12.1298	83.0326	10.1601	82.9974	8.44161	82.9974	6.54474
82.576	17.1219	82.6401	16.0427	82.616	13.6916	82.6208	12.1056	82.6096	10.1198	82.6	8.40543	82.6401	6.50718
82.1979	17.1318	82.2299	16.0073	82.2139	13.6802	82.2251	12.085	82.2171	10.0973	82.2043	8.38182	82.2235	6.51257
81.7973	17.1098	81.8358	15.9678	81.8502	13.6427	81.8454	12.0509	81.8246	10.055	81.8358	8.34822	81.8374	6.48099
81.4048	17.0798	81.408	15.9494	81.3968	13.626	81.4609	12.0073	81.3936	10.0501	81.4	8.33052	81.3984	6.44358
81.0155	17.0272	81.0363	15.9288	80.953	13.6027	81.0315	11.9805	81.0235	10.0131	80.9626	8.29939	81.0187	6.42556
80.6037	17.006	80.5893	15.9619	80.6133	13.5592	80.6005	11.9505	80.5925	9.99879	80.5637	8.25746	80.6005	6.42009
80.2096	16.9874	80.1567	15.9271	80.2256	13.5269	80.224	11.9203	80.2192	9.97511	80.1871	8.22506	80.2352	6.37347
79.8074	16.9546	79.793	15.9139	79.8219	13.5098	79.8106	11.8903	79.7882	9.95479	79.785	8.20153	79.8267	6.34435
79.4053	16.9567	79.3845	15.862	79.4261	13.4847	79.4005	11.8683	79.3925	9.92842	79.3877	8.17389	79.4662	6.29531
78.9935	16.9287	79.0063	15.8364	78.9807	13.4642	79.0015	11.8516	79.024	9.90062	78.9935	8.13297	79.0416	6.2626
78.6362	16.9014	78.625	15.8471	78.5978	13.4398	78.5866	11.8355	78.6202	9.84385	78.6298	8.10379	78.6395	6.22742
78.2021	16.8936	78.2165	15.8148	78.1604	13.4344	78.1924	11.8181	78.2293	9.8091	78.2181	8.06375	78.2101	6.19115
77.8143	16.8638	77.8288	15.7633	77.8304	13.4056	77.8127	11.7934	77.8175	9.78766	77.7887	8.05193	77.8143	6.14136
77.3978	16.8475	77.4042	15.7274	77.4154	13.3757	77.4202	11.7919	77.4122	9.75844	77.3898	8.02367	77.441	6.10959
77.0148	16.8435	76.9876	15.7108	77.0277	13.3664	77.0116	11.757	77.0004	9.71992	76.9972	7.98679	76.9988	6.08291
76.6015	16.8217	76.5983	15.6979	76.5999	13.334	76.6496	11.7152	76.5903	9.69482	76.6015	7.95378	76.5903	6.06745
76.1961	16.8166	76.1993	15.6719	76.209	13.3039	76.2346	11.6914	76.1833	9.68292	76.1897	7.92401	76.2025	6.05405
75.7812	16.7993	75.7732	15.6464	75.7812	13.2946	75.8212	11.6597	75.794	9.67355	75.7443	7.89747	75.7828	6.04111
75.4239	16.7583	75.3822	15.6193	75.3934	13.2691	75.4143	11.6279	75.4159	9.64118	75.3566	7.86585	75.4015	6.00199
75.0346	16.7287	74.9561	15.6408	75.0009	13.2384	75.0105	11.5744	74.9993	9.61618	75.0105	7.81784	75.0073	5.97417
74.626	16.7182	74.6068	15.6161	74.6292	13.1995	74.6116	11.5542	74.6052	9.58446	74.6084	7.7892	74.6132	5.92498
74.2126	16.7134	74.1998	15.5896	74.1934	13.1888	74.2078	11.5433	74.211	9.54592	74.2175	7.7589	74.2383	5.88577
73.8057	16.6693	73.8073	15.5661	73.7785	13.1878	73.8089	11.5308	73.8377	9.52138	73.8345	7.71889	73.8345	5.86535
73.4244	16.6616	73.4628	15.5305	73.4019	13.1505	73.3859	11.5022	73.4003	9.46016	73.4356	7.68721	73.41	5.8386
73.0126	16.6447	72.9934	15.4985	73.0078	13.1294	72.9982	11.4839	73.0094	9.39723	72.9998	7.65414	73.0222	5.78677
72.6009	16.6363	72.5896	15.4775	72.6025	13.1048	72.6025	11.4615	72.6057	9.37289	72.6233	7.63368	72.6233	5.7605
72.2115	16.6102	72.2179	15.4518	72.2131	13.0779	72.2131	11.4331	72.226	9.35442	72.2067	7.59777	72.2179	5.73349
71.8014	16.6152	71.8174	15.4269	71.7998	13.0528	71.8174	11.3886	71.7902	9.32541	71.787	7.58112	71.8014	5.72605
71.3784	16.5853	71.4024	15.4271	71.3848	13.0194	71.4153	11.3544	71.3576	9.30618	71.388	7.53237	71.3848	5.71265
70.9811	16.5586	70.9843	15.4176	70.9747	13.0177	71.0243	11.3246	70.9811	9.2804	70.9682	7.50377	71.0067	5.68501
70.5997	16.5476	70.5485	15.3944	70.6318	12.966	70.611	11.2928	70.5997	9.25535	70.5677	7.47574	70.6174	5.66244
70.2072	16.5219	70.1816	15.3774	70.196	12.9306	70.212	11.2667	70.1912	9.23172	70.1928	7.42942	70.204	5.64173
69.8307	16.5075	69.8019	15.3623	69.7714	12.9147	69.8259	11.2421	69.8195	9.18646	69.7794	7.40159	69.7746	5.6029
69.3805	16.4833	69.3869	15.319	69.3725	12.8969	69.4286	11.1901	69.435	9.13881	69.4045	7.35185	69.4286	5.5594
68.988	16.4747	69.036	15.2954	69.0232	12.8761	69.0088	11.1713	68.9928	9.10988	69.0328	7.32555	69.0184	5.52883
68.5698	16.4331	68.6275	15.2614	68.5906	12.8419	68.5698	11.1545	68.6066	9.06078	68.6387	7.28719	68.6243	5.50014
68.2029	16.4148	68.2061	15.2395	68.2173	12.8058	68.1789	11.1579	68.1917	9.03211	68.1853	7.25928	68.2397	5.46919
67.8104	16.3848	67.8296	15.1906	67.8152	12.773	67.8104	11.1316	67.7911	8.98341	67.804	7.23098	67.8152	5.42793
67.3938	16.3942	67.3906	15.1773	67.4114	12.7756	67.3938	11.0884	67.3906	8.9586	67.3906	7.204	67.4194	5.38668
66.982	16.3662	66.982	15.1689	66.9917	12.7445	66.974	11.0525	66.9612	8.94402	66.9884	7.18903	67.0109	5.34903
66.5687	16.3349	66.5895	15.1505	66.6023	12.7304	66.5975	11.012	66.5591	8.92458	66.5895	7.14881	66.5543	5.33814
66.1826	16.3151	66.1794	15.1432	66.1874	12.6808	66.2146	10.987	66.181	8.91099	66.1697	7.10825	66.189	5.30774
65.8028	16.2996	65.7548	15.1209	65.7884	12.6886	65.8109	10.9641	65.774	8.86409	65.7372	7.07555	65.8237	5.27735
65.3751	16.2781	65.3638	15.1041	65.3654	12.6486	65.3943	10.9346	65.4023	8.82309	65.4039	7.03505	65.4199	5.23985
65.005	16.2347	64.9809	15.0655	65.005	12.6192	64.9953	10.8991	65.0338	8.78334	64.9937	7.00077	64.9761	5.21852
64.5852	16.2155	64.598	15.0295	64.6124	12.609	64.574	10.8728	64.614	8.74173	64.6188	6.96811	64.614	5.18168
64.1318	16.2019	64.2055	14.9838	64.2231	12.5496	64.2023	10.8299	64.1846	8.70751	64.2279	6.925	64.2007	5.15583
63.7793	16.1799	63.8049	14.935	63.7953	12.5573	63.7585	10.8223	63.7777	8.66828	63.8145	6.88777	63.8097	5.12327
63.3948	16.1684	63.382	14.9082	63.4188	12.5021	63.3707	10.7988	63.3723	8.61516	63.3852	6.86314	63.3739	5.10503
62.9654	16.1566	62.9734	14.8819	63.0006	12.47	62.9814	10.7781	62.9718	8.58181	62.991	6.83333	62.9958	5.06287
62.5841	16.1318	62.5889	14.864	62.6273	12.4185	62.6065	10.7476	62.5665	8.55174	62.6049	6.82025	62.6193	5.03413
62.1964	16.1003	62.1755	14.8333	62.1739	12.4163	62.2124	10.7062	62.1435	8.5439	62.1931	6.77852	62.1707	5.0195
61.7942	16.0581	61.7718	14.8268	61.7782	12.3852	61.7974	10.6654	61.767	8.51984	61.7782	6.74749	61.783	4.98132
61.3536	16.0282	61.368	14.8032	61.3488	12.371	61.4033	10.6471	61.3953	8.46859	61.368	6.70723	61.4033	4.9411
60.9739	16.0212	60.9435	14.798	60.937	12.3695	60.9835	10.6317	60.9819	8.43458	60.9515	6.68583	61.0059	4.91034
60.5782	16.0199	60.5573	14.7693	60.5733	12.3355	60.5782	10.5851	60.5669	8.40423	60.5621	6.65531	60.575	4.87515
60.1872	15.994	60.1792	14.7608	60.1696	12.3013	60.1904	10.5616	60.1984	8.37984	60.1888	6.60619	60.1792	4.8433
59.7434	16.0064	59.753	14.731	59.7675	12.2822	59.7835	10.5153	59.7947	8.3538	59.7963	6.55905	59.7354	4.82368
59.3717	15.9803	59.4118	14.6839	59.4214	12.243	59.407	10.5055	59.3733	8.31242	59.3925	6.52126	59.4102	4.78307
58.9696	15.9713	58.9984	14.6702	59.0032	12.2186	58.9455	10.4963	58.9728	8.26627	58.9744	6.4779	58.968	4.78115
58.5786	15.9412	58.5498	14.6429	58.5818	12.1835	58.5594	10.4717	58.5899	8.21326	58.6027	6.44904	58.5835	4.75873
58.1749	15.9111	58.1621	14.6067	58.1717	12.1383	58.1765	10.4517	58.1477	8.18178	58.1813	6.42494	58.1445	4.72815
57.7503	15.9139	57.7728	14.5828	57.7711	12.1139	57.8224	10.4464	57.7471	8.14247	57.7936	6.39332	57.7744	4.67883
57.3514	15.89	57.3498	14.5611	57.3834	12.0995	57.3626	10.4257	57.3322	8.12661	57.3866	6.38418	57.3786	4.64185
56.938	15.869	56.9637	14.529	56.954	12.081	57.0021	10.3803	56.9204	8.10261	56.9685	6.32801	56.9781	4.60216
56.5631	15.8297	56.5679	14.5119	56.5247	12.0762	56.5807	10.3276	56.5247	8.05746	56.5775	6.27637	56.5936	4.58485
56.1882	15.8143	56.1209	14.4895	56.1465	12.0357	56.1962	10.2942	56.1802	8.00564	56.1738	6.26675	56.1754	4.56571
55.7732	15.8064	55.7412	14.4726	55.7604	12.0023	55.7572	10.25	55.7508	7.9663	55.7444	6.23017	55.7909	4.55439
55.3294	15.7795	55.3775	14.433	55.3583	11.9696	55.3647	10.211	55.3695	7.94208	55.3743	6.17631	55.3903	4.52751
54.9481	15.7642	54.9513	14.3956	54.9497	11.9309	54.9529	10.1688	54.9722	7.92278	54.9577	6.1259	54.9641	4.49675
54.5476	15.7533	54.5524	14.3611	54.5844	11.8877	54.578	10.1426	54.5508	7.9002	54.5972	6.08599	54.57	4.46208
54.1743	15.724	54.2063	14.3291	54.1855	11.8426	54.155	10.1277	54.1679	7.85658	54.1679	6.0699	54.1775	4.43657
53.7753	15.6907	53.7817	14.3188	53.7593	11.8304	53.7625	10.1057	53.7385	7.81382	53.7881	6.04821	53.7785	4.40007
53.3652	15.6821	53.3668	14.2857	53.362	11.8047	53.3732	10.0594	53.3475	7.74578	53.378	6.00451	53.3492	4.3766
52.979	15.6597	52.963	14.2587	52.9486	11.7949	52.9758	10.0237	52.9678	7.7145	52.9694	5.96743	52.9598	4.35575
52.5401	15.6356	52.5721	14.2367	52.5497	11.7668	52.532	10.0195	52.5288	7.70304	52.5641	5.92133	52.5881	4.3263
52.1315	15.6207	52.1523	14.2282	52.1651	11.764	52.1587	9.99301	52.1251	7.68126	52.1796	5.89777	52.2132	4.3016
51.755	15.5885	51.7566	14.2291	51.7454	11.7492	51.7838	9.9386	51.7374	7.66141	51.7534	5.87524	51.7966	4.27881
51.34	15.5797	51.3304	14.1917	51.3096	11.7111	51.3769	9.89912	51.356	7.61586	51.3512	5.85173	51.3769	4.22403
50.9539	15.565	50.9315	14.1896	50.9603	11.6707	50.9603	9.87302	50.9571	7.56947	50.9603	5.78813	50.9908	4.20013
50.571	15.5619	50.5486	14.1374	50.563	11.6458	50.5293	9.82596	50.5886	7.52203	50.5453	5.73748	50.5678	4.18341
50.1768	15.5501	50.1528	14.1058	50.1929	11.6118	50.1576	9.79243	50.1945	7.49629	50.1704	5.70994	50.1736	4.14363
49.8035	15.5174	49.7875	14.0912	49.8116	11.5786	49.7651	9.74658	49.7795	7.44629	49.7891	5.66798	49.7507	4.13543
49.4062	15.4873	49.3918	14.0724	49.4062	11.5412	49.3758	9.73355	49.3373	7.3926	49.3806	5.62661	49.3645	4.11326
48.9624	15.4638	49.0025	14.0373	48.9752	11.5118	48.9912	9.70532	48.9544	7.36265	49.0169	5.58889	49.0041	4.07274
48.5571	15.4553	48.5763	14.0187	48.5587	11.4752	48.5506	9.66566	48.5522	7.32785	48.5859	5.56194	48.6195	4.03411
48.1805	15.4342	48.1853	14.018	48.1709	11.4541	48.1661	9.65534	48.1581	7.29015	48.1805	5.51926	48.1998	4.01519
47.772	15.4099	47.7736	13.9947	47.7528	11.439	47.756	9.64024	47.7608	7.24096	47.7832	5.49759	47.8265	3.9578
47.357	15.3986	47.3746	13.9704	47.3618	11.42	47.3538	9.59751	47.3122	7.18822	47.4035	5.45881	47.3939	3.91176
46.9549	15.3896	46.9517	13.9479	46.9244	11.4027	46.9725	9.5799	46.9533	7.15815	46.9405	5.43317	46.9789	3.87422
46.5639	15.3381	46.5607	13.9268	46.5143	11.3788	46.5752	9.54926	46.5688	7.11391	46.5752	5.38543	46.5912	3.83006
46.1618	15.3343	46.1298	13.9105	46.1458	11.3403	46.1698	9.51213	46.1458	7.0668	46.1698	5.33678	46.1762	3.81386
45.7805	15.2993	45.7757	13.896	45.7468	11.308	45.7292	9.50661	45.7837	7.00561	45.7741	5.32085	45.7757	3.80235
45.3687	15.2807	45.3623	13.8789	45.3415	11.2817	45.3639	9.45934	45.3783	6.97298	45.3495	5.27332	45.3078	3.77264
45.0146	15.2461	44.9986	13.8495	44.9954	11.2305	44.9842	9.41844	44.9602	6.9482	44.965	5.21134	44.9842	3.73777
44.5789	15.2385	44.6141	13.8368	44.6061	11.1925	44.5612	9.36936	44.5644	6.93466	44.566	5.15577	44.5692	3.7062
44.1399	15.1982	44.2072	13.8094	44.1479	11.1756	44.1751	9.32428	44.1543	6.88992	44.1735	5.12058	44.1751	3.69459
43.7409	15.1922	43.7714	13.7845	43.7473	11.1384	43.7778	9.29449	43.7617	6.83151	43.789	5.09958	43.7778	3.66979
43.358	15.1626	43.3916	13.7395	43.3628	11.1091	43.3868	9.27489	43.3788	6.78533	43.3676	5.07378	43.4109	3.61572
42.9543	15.1359	42.9639	13.7296	42.9527	11.098	42.935	9.24966	42.9366	6.74616	42.9382	5.05429	42.9735	3.57381
42.5441	15.1281	42.5585	13.7242	42.5409	11.0607	42.5265	9.21725	42.5089	6.72535	42.5521	4.99339	42.5745	3.5339
42.1307	15.1259	42.1564	13.6978	42.1147	11.0443	42.1131	9.21032	42.1147	6.68596	42.1468	4.96436	42.1628	3.48818
41.7446	15.1087	41.7398	13.6675	41.7206	11.03	41.7606	9.18337	41.7558	6.6371	41.7895	4.92484	41.7654	3.46254
41.3473	15.0837	41.3313	13.6472	41.3537	10.9973	41.3793	9.12135	41.3361	6.61512	41.3489	4.89504	41.3649	3.457
40.9628	15.0518	40.966	13.6172	40.9451	10.9629	40.9628	9.10975	40.9772	6.57908	40.9612	4.85573	40.9612	3.43656
40.5862	15.0264	40.5798	13.6021	40.5254	10.9216	40.5654	9.0612	40.5959	6.52412	40.5382	4.82675	40.5029	3.41141
40.1681	14.9967	40.1681	13.5891	40.1889	10.8759	40.1745	9.0356	40.1488	6.48311	40.1569	4.7882	40.1456	3.36446
39.7707	14.97	39.7739	13.5471	39.782	10.8524	39.7964	8.99617	39.7435	6.43084	39.7579	4.7369	39.7515	3.33321
39.3478	14.941	39.3846	13.5299	39.3622	10.8129	39.3926	8.94343	39.3606	6.39746	39.3622	4.69706	39.3638	3.29076
38.9264	14.9186	38.9873	13.525	38.928	10.7848	38.9488	8.90338	38.9664	6.36149	38.9809	4.64229	38.9584	3.25521
38.5611	14.8984	38.5595	13.4836	38.5291	10.7653	38.5659	8.89112	38.5723	6.31354	38.5547	4.61464	38.5755	3.21205
38.1093	14.8795	38.1509	13.4564	38.1509	10.7197	38.1638	8.87058	38.1237	6.27787	38.1413	4.57314	38.1541	3.18912
37.7039	14.8522	37.7568	13.4212	37.7456	10.719	37.7472	8.85814	37.6911	6.24412	37.76	4.5346	37.76	3.15786
37.3002	14.8538	37.3723	13.394	37.3146	10.6819	37.297	8.82671	37.3226	6.20351	37.3402	4.49404	37.3402	3.13042
36.9589	14.825	36.9493	13.3868	36.8868	10.6683	36.9429	8.77352	36.9653	6.15272	36.9653	4.43662	36.9669	3.07474
36.5311	14.7924	36.5071	13.3739	36.5343	10.6411	36.5584	8.70088	36.5424	6.10986	36.5488	4.40412	36.5247	3.06514
36.1466	14.7716	36.145	13.3383	36.1322	10.6016	36.1707	8.6398	36.1707	6.07399	36.1739	4.37403	36.1642	3.0383
35.7909	14.7466	35.7509	13.3142	35.7285	10.5494	35.7509	8.60648	35.7669	6.01893	35.7349	4.30898	35.69	3.02062
35.36	14.7204	35.3744	13.3029	35.3551	10.5031	35.3904	8.53801	35.3792	5.96321	35.3375	4.26939	35.3119	2.99298
34.9482	14.7086	34.9963	13.2739	34.969	10.4715	34.9402	8.50487	34.9546	5.91889	34.8985	4.24363	34.921	2.95613
34.5332	14.6597	34.5797	13.2564	34.5412	10.4519	34.5332	8.4654	34.5669	5.87683	34.5589	4.19295	34.5685	2.9042
34.1103	14.6366	34.192	13.2254	34.1327	10.4081	34.1615	8.41992	34.1535	5.87356	34.1343	4.16592	34.1647	2.88463
33.7402	14.6103	33.7866	13.1926	33.7386	10.3861	33.753	8.39519	33.7642	5.80783	33.7498	4.1398	33.7818	2.84916
33.306	14.6196	33.3669	13.1748	33.3476	10.356	33.3348	8.3659	33.354	5.75884	33.3476	4.08128	33.3444	2.78932
32.8878	14.6062	32.9327	13.1453	32.9567	10.3217	32.8926	8.32988	32.8942	5.72055	32.9615	4.04173	32.9455	2.75024
32.4825	14.5661	32.5305	13.1096	32.5193	10.3026	32.5305	8.28641	32.5225	5.68894	32.5385	4.01446	32.5369	2.72882
32.1124	14.5372	32.1284	13.0789	32.0787	10.284	32.1348	8.25041	32.146	5.63756	32.1748	3.95454	32.1428	2.68903
31.7102	14.512	31.7262	13.0645	31.715	10.232	31.7422	8.19859	31.7471	5.59544	31.7455	3.90855	31.739	2.65751
31.3465	14.4933	31.3145	13.048	31.3209	10.2084	31.3449	8.14234	31.3417	5.54744	31.3385	3.88319	31.3241	2.63874
30.946	14.4662	30.9187	13.0335	30.9556	10.1694	30.9492	8.1072	30.97	5.48425	30.9476	3.81361	30.8819	2.62315
30.5839	14.449	30.5663	12.9931	30.5534	10.1043	30.5454	8.06043	30.5903	5.41967	30.5502	3.77488	30.5166	2.58592
30.1257	14.4054	30.1289	12.9676	30.1641	10.0714	30.1289	8.00699	30.1401	5.37826	30.1337	3.76117	30.1257	2.55505
29.7203	14.3747	29.7475	12.9433	29.7443	10.0489	29.7251	7.95169	29.7363	5.33259	29.7155	3.71525	29.7459	2.50546
29.3021	14.3553	29.3598	12.9123	29.3374	10.01	29.3214	7.92028	29.3374	5.28194	29.315	3.66588	29.3582	2.47582
28.9192	14.3256	28.9561	12.8853	28.9449	9.96734	28.9192	7.87584	28.9208	5.23303	28.9368	3.61663	28.9769	2.44182
28.5123	14.3242	28.5459	12.8506	28.5427	9.94487	28.5059	7.82449	28.5427	5.1981	28.5411	3.55971	28.5459	2.39384
28.0973	14.2779	28.1422	12.8236	28.139	9.91322	28.1021	7.79908	28.1117	5.16411	28.1149	3.51925	28.1406	2.34461
27.6775	14.2826	27.7176	12.7988	27.7224	9.87405	27.7032	7.76611	27.6759	5.10949	27.748	3.45638	27.7256	2.3045
27.3331	14.2406	27.3203	12.782	27.3186	9.85608	27.3186	7.72593	27.3219	5.06845	27.3619	3.4194	27.3331	2.2807
26.9117	14.2301	26.9021	12.7528	26.9101	9.81574	26.9261	7.66726	26.9213	5.03512	26.9229	3.36289	26.9117	2.25776
26.5368	14.2019	26.5015	12.7441	26.5288	9.78253	26.5336	7.60006	26.548	4.96533	26.5304	3.31575	26.5144	2.23381
26.1298	14.1826	26.1026	12.7155	26.1346	9.74778	26.1395	7.54419	26.1523	4.9014	26.1122	3.27155	26.0754	2.20922
25.7469	14.1376	25.7405	12.6919	25.7469	9.69501	25.7533	7.48802	25.7469	4.85426	25.7405	3.19487	25.6989	2.195
25.3015	14.1092	25.3255	12.6674	25.364	9.64325	25.3191	7.44314	25.3496	4.78629	25.3079	3.1767	25.3063	2.15072
24.9282	14.0808	24.9747	12.6361	24.9667	9.59359	24.9394	7.39114	24.941	4.74303	24.8817	3.15075	24.9298	2.10746
24.5084	14.0471	24.5421	12.6039	24.5357	9.55909	24.5261	7.3415	24.5357	4.69673	24.5213	3.09546	24.5357	2.0617
24.1479	14.0305	24.1544	12.5626	24.172	9.54978	24.1239	7.31927	24.1479	4.64103	24.1431	3.02913	24.172	2.01484
23.7282	14.013	23.7314	12.5632	23.7378	9.52343	23.7138	7.27855	23.733	4.57991	23.7282	2.98871	23.749	1.97677
23.31	13.9892	23.3485	12.5451	23.3405	9.47292	23.2635	7.2292	23.3084	4.52706	23.3885	2.91329	23.3405	1.94936
22.855	13.9725	22.9431	12.5175	22.9255	9.43865	22.8934	7.19116	22.9287	4.49578	22.9431	2.88505	22.9431	1.91262
22.5153	13.9401	22.533	12.4999	22.5121	9.41353	22.5217	7.13031	22.4977	4.45155	22.5538	2.86306	22.5217	1.87517
22.1228	13.9324	22.0892	12.4685	22.0844	9.37513	22.1148	7.07119	22.118	4.37587	22.134	2.81909	22.1324	1.84321
21.7142	13.897	21.7431	12.44	21.7271	9.33416	21.7303	6.9994	21.7142	4.2875	21.7415	2.76597	21.7303	1.82766
21.3313	13.8759	21.3169	12.4196	21.3297	9.28109	21.3522	6.94375	21.3345	4.24	21.3121	2.72086	21.2801	1.80899
20.9468	13.8329	20.9404	12.3938	20.9468	9.22592	20.9644	6.90916	20.9292	4.17919	20.9084	2.6822	20.9116	1.78078
20.527	13.8179	20.5158	12.3903	20.5719	9.1858	20.527	6.83914	20.5511	4.13657	20.4822	2.63832	20.5222	1.74712
20.1313	13.7927	20.1297	12.3514	20.1393	9.15238	20.1201	6.78856	20.1361	4.08913	20.0993	2.5855	20.1297	1.71051
19.726	13.7552	19.7372	12.3202	19.7388	9.1049	19.7243	6.73806	19.7292	4.02172	19.7051	2.55056	19.7516	1.66237
19.3238	13.7429	19.3526	12.2784	19.3703	9.04164	19.3334	6.68599	19.3222	3.95347	19.3222	2.48834	19.3607	1.61699
18.896	13.7111	18.912	12.2593	18.9217	9.01398	18.896	6.63988	18.9169	3.86191	18.912	2.43613	18.9777	1.57811
18.4955	13.696	18.5035	12.2364	18.5355	9.00112	18.4682	6.60005	18.4923	3.8082	18.5259	2.37694	18.5307	1.55385
18.0757	13.6819	18.1206	12.2055	18.1206	8.95317	18.0901	6.52561	18.0869	3.7585	18.1302	2.32686	18.1238	1.5134
17.72	13.662	17.7328	12.1779	17.72	8.90399	17.7232	6.44868	17.6864	3.70723	17.7232	2.2904	17.712	1.48135
17.2923	13.6474	17.3323	12.1564	17.2858	8.8785	17.2858	6.4094	17.3275	3.64727	17.3227	2.25895	17.3291	1.44332
16.9189	13.6147	16.9157	12.1159	16.8805	8.84281	16.9157	6.34062	16.9221	3.57281	16.8997	2.19326	16.9334	1.41743
16.5104	13.5793	16.5392	12.0841	16.5072	8.79562	16.5312	6.25346	16.5184	3.49041	16.5104	2.13796	16.5008	1.39957
16.1563	13.5746	16.1131	12.0672	16.1195	8.74712	16.1243	6.19349	16.1211	3.42415	16.1227	2.09523	16.0874	1.38398
15.7189	13.5331	15.6869	12.0477	15.7205	8.68576	15.7237	6.13345	15.7269	3.36084	15.6901	2.05828	15.7205	1.35126
15.3024	13.5194	15.3008	12.0207	15.328	8.62088	15.3024	6.079	15.3072	3.32435	15.2943	2.0398	15.3312	1.31759
14.905	13.4936	14.9082	11.9921	14.9499	8.56927	14.9258	5.99837	14.913	3.27897	14.8826	1.98951	14.9403	1.27221
14.5333	13.4598	14.5173	11.9607	14.5429	8.53469	14.5349	5.93264	14.5333	3.23233	14.5077	1.9005	14.5654	1.21249
14.1023	13.4422	14.1023	11.9208	14.1183	8.48218	14.0879	5.89733	14.1071	3.18568	14.1039	1.8499	14.1376	1.17258
13.6858	13.4345	13.7082	11.9026	13.7274	8.44183	13.6649	5.8585	13.7226	3.11156	13.745	1.7961	13.7386	1.14974
13.2516	13.4182	13.2644	11.8797	13.3028	8.38334	13.2772	5.78888	13.2852	3.03155	13.3092	1.73741	13.3301	1.1155
12.9247	13.3916	12.9103	11.8489	12.9199	8.33414	12.9039	5.69582	12.9135	2.95811	12.9199	1.71029	12.9343	1.06827
12.5002	13.374	12.5114	11.8067	12.4889	8.29537	12.5114	5.61666	12.5146	2.87415	12.4905	1.64383	12.521	1.04072
12.1172	13.3546	12.1317	11.7941	12.082	8.24796	12.1156	5.54396	12.114	2.82546	12.0996	1.60158	12.1236	1.0074
11.7391	13.3166	11.7199	11.7717	11.6895	8.20357	11.7375	5.47806	11.6702	2.77286	11.6959	1.55865	11.6911	0.99892
11.3658	13.2916	11.329	11.7318	11.3338	8.13077	11.353	5.41396	11.3402	2.69329	11.3081	1.51765	11.3033	0.99064
10.906	13.2601	10.8772	11.7032	10.9172	8.0677	10.906	5.33766	10.9204	2.60643	10.8595	1.45317	10.8884	0.94027
10.5119	13.2176	10.5215	11.6735	10.4734	7.99835	10.4958	5.23889	10.5183	2.52038	10.4702	1.41239	10.5311	0.89503
10.1081	13.1833	10.1129	11.6318	10.1369	7.9236	10.0889	5.16953	10.1065	2.45966	10.0921	1.36398	10.1097	0.86441
9.7012	13.1597	9.6996	11.6164	9.698	7.86549	9.7044	5.0687	9.7012	2.3775	9.6771	1.32015	9.714	0.82742
9.2974	13.122	9.2862	11.5746	9.2782	7.79947	9.291	4.97894	9.2942	2.28875	9.2894	1.24498	9.3631	0.79745
8.8873	13.1201	8.8857	11.5437	8.8905	7.73474	8.8664	4.90534	8.8985	2.20603	8.9225	1.18894	8.9129	0.73523
8.4483	13.1165	8.5075	11.5233	8.4995	7.64488	8.4755	4.8379	8.4963	2.12512	8.538	1.13465	8.5075	0.7159
8.1006	13.0758	8.1182	11.5053	8.1022	7.59352	8.099	4.72566	8.0878	2.05282	8.1022	1.0956	8.1182	0.69162
7.7016	13.069	7.7273	11.4636	7.6744	7.54489	7.6968	4.63597	7.7016	1.95504	7.6824	1.05675	7.7	0.66224
7.3235	13.0327	7.3091	11.4301	7.2659	7.4627	7.3043	4.54401	7.2931	1.88018	7.2819	0.99457	7.3027	0.63402
6.9134	13.0113	6.907	11.3978	6.8813	7.37874	6.9294	4.43836	6.8685	1.79487	6.8925	0.93758	6.8974	0.60614
6.5465	12.9665	6.5	11.3567	6.4936	7.3089	6.5401	4.32373	6.5144	1.70006	6.4904	0.89954	6.4696	0.56707
6.1075	12.9253	6.0786	11.3246	6.0802	7.2334	6.0947	4.22158	6.0899	1.62413	6.0514	0.87207	6.0851	0.54294
5.7021	12.9288	5.6589	11.3067	5.7101	7.11915	5.6973	4.10557	5.6941	1.54143	5.6557	0.81344	5.7021	0.51517
5.2824	12.9104	5.2551	11.2874	5.2904	7.02835	5.3048	3.95297	5.2711	1.43454	5.276	0.74136	5.292	0.49995
4.9235	12.8637	4.9283	11.2527	4.9235	6.94437	4.8946	3.8636	4.885	1.33675	4.8866	0.67925	4.9203	0.46879
4.4973	12.8224	4.4909	11.2305	4.4813	6.86027	4.4813	3.74309	4.4893	1.22073	4.4893	0.64477	4.5085	0.42992
4.116	12.7925	4.0775	11.1921	4.0791	6.76949	4.0647	3.61025	4.0759	1.12097	4.0968	0.58653	4.1304	0.37751
3.6594	12.7845	3.701	11.1595	3.6738	6.69196	3.669	3.48033	3.6818	1.03203	3.7251	0.50644	3.701	0.32246
3.278	12.7624	3.3037	11.111	3.2893	6.58152	3.2861	3.35878	3.2829	0.95149	3.2716	0.48281	3.3117	0.30075
2.8887	12.7516	2.9256	11.0744	2.8711	6.47001	2.8791	3.20831	2.8871	0.83463	2.8967	0.43136	2.9031	0.26225
2.5122	12.7253	2.509	11.0355	2.4641	6.35516	2.5058	3.00765	2.477	0.7489	2.4962	0.38711	2.4834	0.24077
2.0924	12.6899	2.1021	11.0047	2.0764	6.21956	2.0972	2.84547	2.0412	0.66525	2.0812	0.3339	2.0956	0.21371
1.748	12.6488	1.7159	10.9666	1.7031	6.07077	1.7239	2.69263	1.6502	0.56817	1.6999	0.28083	1.6775	0.19455
1.341	12.6124	1.2865	10.9075	1.2625	5.92752	1.2994	2.50288	1.2705	0.44297	1.2561	0.24126	1.2657	0.1702
0.9084	12.583	0.8508	10.8817	0.8652	5.79247	0.8764	2.28303	0.8924	0.35424	0.8395	0.18401	0.8988	0.11698
0.4935	12.5537	0.4214	10.8533	0.4855	5.61558	0.4935	2.04706	0.4887	0.2505	0.4951	0.12551	0.4919	0.07397
0.1122	12.5264	0.0881	10.8126	0.1073	5.46237	0.1122	1.77329	0.0545	0.14611	0.0881	0.07282	0.0993	0.04335
0.4807	12.5701	0.4598	10.8648	0.0561	5.51963	0.4694	1.89177	0.423	0.28577	0.4903	0.15696	0.5031	0.09195
0.886	12.5956	0.91	10.8945	0.4807	5.59677	0.8908	2.00171	0.878	0.38625	0.9004	0.21687	0.9196	0.09682
1.2721	12.6342	1.2914	10.917	0.8924	5.6469	1.2481	2.1364	1.2689	0.48675	1.3266	0.27014	1.3234	0.12407
1.6647	12.6778	1.7031	10.9172	1.2817	5.68428	1.6775	2.24345	1.6727	0.57767	1.6791	0.32147	1.7111	0.1742
2.0892	12.6673	2.0668	10.9364	1.7143	5.75087	2.0892	2.37018	2.0636	0.67647	2.1004	0.36778	2.0924	0.20821
2.4834	12.6842	2.4898	10.9487	2.1197	5.81712	2.493	2.49208	2.4978	0.78598	2.4882	0.4233	2.5138	0.24907
2.9015	12.6968	2.8823	10.9636	2.4898	5.88052	2.9176	2.61265	2.8855	0.8972	2.8935	0.49246	2.9095	0.2724
3.3245	12.7233	3.278	11.0148	2.9079	5.94726	3.3373	2.7493	3.254	1.01466	3.3069	0.53566	3.3053	0.30767
3.7218	12.7457	3.6642	11.0674	3.2941	6.03109	3.7315	2.88713	3.6497	1.08542	3.6754	0.59744	3.6642	0.36207
4.1192	12.7502	4.0679	11.0893	3.6898	6.08197	4.0984	3.01529	4.0663	1.18813	4.0455	0.65387	4.0968	0.39188
4.5021	12.761	4.4524	11.1302	4.0855	6.14706	4.4893	3.15531	4.4733	1.3042	4.4813	0.68864	4.4829	0.43542
4.901	12.7841	4.8786	11.1369	4.4813	6.24244	4.9235	3.2924	4.9059	1.40113	4.8898	0.73001	4.9219	0.44465
5.2631	12.7937	5.2792	11.1533	4.8674	6.31902	5.2936	3.43973	5.2872	1.48426	5.292	0.77828	5.3016	0.47035
5.6845	12.8263	5.715	11.1748	5.2551	6.40827	5.6749	3.59567	5.6877	1.57225	5.7021	0.83307	5.731	0.52198
6.0818	12.8795	6.1155	11.2074	5.7101	6.48751	6.0658	3.75447	6.0963	1.65052	6.1091	0.87636	6.1395	0.5178
6.4904	12.8977	6.516	11.2374	6.0883	6.54025	6.4455	3.88417	6.5	1.72096	6.524	0.93813	6.5289	0.56256
6.8701	12.9295	6.8974	11.2531	6.4984	6.6416	6.8765	4.01149	6.9038	1.8042	6.8958	0.99089	6.899	0.58199
7.3203	12.9452	7.3059	11.2709	6.9086	6.71058	7.2947	4.14836	7.2835	1.89525	7.2963	1.04026	7.2899	0.61116
7.7177	12.9634	7.6904	11.2785	7.3331	6.80387	7.7097	4.2746	7.6856	1.98471	7.692	1.09974	7.7273	0.64453
8.1198	12.9834	8.0974	11.3085	7.7273	6.89287	8.1519	4.37552	8.0942	2.07749	8.1246	1.15121	8.123	0.68579
8.5139	12.9978	8.4595	11.3671	8.099	6.99742	8.5284	4.47922	8.4787	2.17723	8.4867	1.20369	8.4787	0.75006
8.9321	13.0018	8.86	11.4236	8.4899	7.06424	8.9225	4.57266	8.876	2.2563	8.8776	1.25534	8.8648	0.77652
9.3166	13.0261	9.2686	11.4431	8.8953	7.14578	9.3054	4.67115	9.291	2.33362	9.2285	1.30861	9.2702	0.78987
9.722	13.0269	9.698	11.457	9.291	7.20777	9.7156	4.76479	9.6947	2.40834	9.7124	1.34313	9.714	0.82058
10.1209	13.085	10.1001	11.4723	9.6611	7.29166	10.0985	4.87353	10.1434	2.47388	10.0937	1.40131	10.1113	0.84624
10.5151	13.0814	10.5167	11.494	10.0648	7.39738	10.4958	4.9665	10.4926	2.53952	10.5151	1.44419	10.5119	0.87823
10.8916	13.1213	10.9156	11.5268	10.4686	7.47326	10.8964	5.07863	10.9124	2.61956	10.914	1.49978	10.938	0.88169
11.3049	13.1534	11.3338	11.5389	10.906	7.55449	11.2697	5.17682	11.3097	2.71229	11.369	1.55734	11.3498	0.90861
11.6879	13.2078	11.6943	11.5833	11.3033	7.64701	11.6702	5.26164	11.6959	2.78701	11.7151	1.61132	11.7263	0.95186
12.1076	13.2484	12.1028	11.6139	11.6879	7.71938	12.1268	5.35788	12.1124	2.85472	12.1301	1.66368	12.114	0.9721
12.4729	13.2558	12.5018	11.6279	12.1012	7.79699	12.5114	5.46125	12.4809	2.94742	12.5066	1.71148	12.4937	1.02342
12.9135	13.2822	12.9055	11.6489	12.5322	7.87965	12.9215	5.52673	12.8671	3.04007	12.9119	1.76271	12.9343	1.07254
13.3189	13.2788	13.2996	11.6756	12.9183	7.9526	13.3525	5.59855	13.2772	3.10958	13.3076	1.81023	13.2964	1.11964
13.745	13.2817	13.6745	11.6991	13.3221	8.01917	13.7627	5.66487	13.681	3.19452	13.7178	1.85561	13.6938	1.15552
14.1103	13.3258	14.0783	11.7415	13.6826	8.09134	14.1167	5.74198	14.1071	3.24374	14.0703	1.92231	14.0799	1.16832
14.5205	13.3737	14.5061	11.7958	14.0927	8.15604	14.5237	5.80791	14.5269	3.31524	14.5077	1.96881	14.5509	1.18561
14.9194	13.4113	14.9114	11.8311	14.5237	8.21401	14.905	5.86565	14.9339	3.36044	14.897	2.00788	14.9226	1.22787
15.3168	13.4226	15.32	11.8113	14.8666	8.29458	15.3008	5.92042	15.3152	3.42734	15.336	2.05158	15.3136	1.25531
15.7093	13.4509	15.7237	11.8161	15.2895	8.34157	15.6949	6.01898	15.7157	3.47435	15.7413	2.10281	15.7237	1.29443
16.1179	13.47	16.1323	11.8535	15.7045	8.41092	16.0826	6.10226	16.1179	3.52879	16.1435	2.14596	16.1355	1.33758
16.5072	13.5055	16.4896	11.8565	16.1195	8.46928	16.4896	6.15624	16.4992	3.60424	16.544	2.18594	16.5136	1.38315
16.943	13.5019	16.9205	11.8667	16.4896	8.53437	16.8917	6.23997	16.9205	3.69259	16.9189	2.24763	16.9414	1.41966
17.3131	13.5488	17.3083	11.8978	16.8933	8.61253	17.3051	6.32289	17.2858	3.74733	17.3211	2.31127	17.3323	1.44541
17.6752	13.5677	17.7136	11.9331	17.3419	8.6514	17.72	6.38255	17.696	3.81853	17.72	2.35491	17.7505	1.4876
18.1126	13.5946	18.1013	11.9581	17.7232	8.72302	18.1334	6.45267	18.0981	3.88579	18.1142	2.39241	18.0965	1.52769
18.5371	13.6132	18.4907	11.9915	18.1366	8.78059	18.5403	6.5041	18.5003	3.95645	18.5371	2.42909	18.5131	1.565
18.9361	13.6362	18.9072	12.032	18.5259	8.82561	18.9217	6.56781	18.9104	3.99778	18.9088	2.4921	18.9281	1.60084
19.3046	13.656	19.3222	12.042	18.9185	8.87804	19.319	6.61638	19.3414	4.03603	19.2677	2.5553	19.3414	1.63693
19.6843	13.6818	19.7292	12.0626	19.3254	8.93614	19.7131	6.67139	19.7756	4.08492	19.7003	2.58542	19.7163	1.67529
20.0993	13.7204	20.1233	12.0987	19.734	8.9778	20.1377	6.72792	20.1361	4.14037	20.1217	2.63513	20.1329	1.69211
20.5383	13.7343	20.5415	12.1082	20.1265	9.01457	20.5078	6.79499	20.519	4.18228	20.5174	2.67753	20.5495	1.71917
20.9532	13.7713	20.9644	12.1214	20.5367	9.04215	20.9404	6.84778	20.9292	4.23639	20.9596	2.7088	20.9612	1.74952
21.3393	13.7851	21.3089	12.1493	20.91	9.07756	21.3265	6.9219	21.3217	4.29568	21.3409	2.75077	21.3345	1.79581
21.7126	13.8093	21.7351	12.1756	21.2801	9.12053	21.7303	6.97378	21.7207	4.35486	21.7239	2.81212	21.7447	1.82382
22.1228	13.8188	22.11	12.2093	21.7527	9.18106	22.0876	7.03248	22.0972	4.42333	22.118	2.87951	22.126	1.85953
22.541	13.8596	22.5314	12.2286	22.1516	9.24631	22.5089	7.08607	22.4993	4.49144	22.5506	2.92501	22.5618	1.89228
22.9287	13.8936	22.9175	12.2608	22.5602	9.3012	22.9527	7.14662	22.8951	4.53829	22.9143	2.96359	22.9159	1.93544
23.3292	13.9293	23.3004	12.2967	22.9191	9.33152	23.3549	7.18423	23.3453	4.59165	23.3372	3.00027	23.3389	1.96412
23.7442	13.9432	23.6785	12.3206	23.3068	9.36718	23.7602	7.22821	23.7154	4.66447	23.717	3.0322	23.7538	1.9957
24.1303	13.9647	24.1351	12.3579	23.717	9.41855	24.1127	7.26882	24.1512	4.69263	24.1191	3.09159	24.1479	2.01329
24.5084	13.995	24.5277	12.3797	24.1335	9.45958	24.51	7.29348	24.5517	4.7311	24.51	3.16031	24.5052	2.06195
24.9506	13.9914	24.909	12.4159	24.5197	9.48323	24.949	7.34022	24.9699	4.76013	24.9202	3.20399	24.917	2.09143
25.3143	14.016	25.3304	12.4344	24.9122	9.49584	25.2823	7.42036	25.3159	4.80319	25.3255	3.22875	25.3336	2.12447
25.7245	14.0546	25.7726	12.4507	25.3432	9.56158	25.7133	7.46826	25.7181	4.86703	25.7453	3.26247	25.7389	2.15235
26.1346	14.0794	26.101	12.4835	25.7069	9.58827	26.1395	7.49381	26.101	4.92431	26.1411	3.30742	26.1298	2.16956
26.5304	14.0867	26.54	12.4986	26.1074	9.64544	26.516	7.55311	26.548	4.97387	26.564	3.3458	26.5112	2.1805
26.9165	14.1227	26.9165	12.5099	26.5047	9.68696	26.8925	7.60814	26.9149	5.02667	26.9085	3.40259	26.8957	2.23537
27.3058	14.1463	27.3315	12.5506	26.9197	9.72674	27.309	7.67781	27.2994	5.07945	27.3427	3.45553	27.3379	2.26888
27.7016	14.1579	27.7368	12.5629	27.3763	9.77323	27.7032	7.72427	27.6904	5.15176	27.7272	3.51153	27.74	2.30322
28.1358	14.1912	28.1053	12.589	27.7288	9.82863	28.1293	7.76179	28.1277	5.20189	28.1277	3.53273	28.1438	2.34413
28.5267	14.224	28.4962	12.6486	28.1053	9.8598	28.5411	7.79543	28.5395	5.24724	28.5315	3.56369	28.5315	2.35413
28.9497	14.2444	28.9417	12.6782	28.5219	9.86933	28.94	7.82925	28.9433	5.2801	28.9032	3.62671	28.9449	2.38338
29.3246	14.2855	29.3294	12.6921	28.9481	9.90135	29.2973	7.88965	29.3598	5.32134	29.3005	3.69876	29.323	2.43493
29.7219	14.3045	29.7251	12.716	29.3438	9.94154	29.7075	7.95	29.7491	5.35547	29.7299	3.74131	29.7027	2.49137
30.1721	14.3168	30.1513	12.7346	29.7331	9.9682	30.1433	7.98354	30.1449	5.40232	30.1481	3.76246	30.1273	2.52835
30.5502	14.3462	30.5695	12.7459	30.1545	10.0023	30.5502	8.02216	30.539	5.43831	30.539	3.79532	30.5502	2.56131
30.9348	14.3611	30.9235	12.757	30.5294	10.0368	30.946	8.05387	30.9364	5.4909	30.9283	3.83354	30.9524	2.5905
31.3513	14.4004	31.3305	12.8041	30.8899	10.091	31.3273	8.09454	31.3305	5.53714	31.3561	3.86693	31.3081	2.64111
31.7519	14.401	31.7342	12.8277	31.3241	10.1144	31.7294	8.13984	31.7342	5.57343	31.7102	3.91632	31.7358	2.65628
32.1156	14.4283	32.1412	12.832	31.7374	10.1606	32.13	8.19391	32.1124	5.64335	32.1524	3.96809	32.1684	2.67585
32.5081	14.4617	32.5417	12.8586	32.1524	10.2011	32.5369	8.22058	32.5209	5.70882	32.5594	4.03358	32.5578	2.72231
32.9038	14.5142	32.9038	12.9079	32.5065	10.2315	32.9535	8.25266	32.9198	5.76204	32.9375	4.05808	32.9695	2.74241
33.3412	14.5309	33.3028	12.9424	32.9022	10.2872	33.3444	8.30216	33.338	5.80986	33.3316	4.08706	33.3588	2.78633
33.7738	14.5577	33.7546	12.9539	33.3284	10.316	33.7434	8.35561	33.7594	5.83672	33.7642	4.11377	33.7626	2.82639
34.1663	14.5458	34.1423	12.9858	33.761	10.3308	34.1055	8.38713	34.1391	5.85433	34.1263	4.18076	34.1439	2.85612
34.5733	14.5668	34.5461	13.006	34.1295	10.3471	34.5573	8.41064	34.5845	5.87851	34.5461	4.22131	34.522	2.89657
34.9754	14.5775	34.9626	13.0072	34.5637	10.3604	34.9738	8.43249	34.9466	5.92519	34.945	4.25385	34.9322	2.94422
35.3616	14.5895	35.4016	13.0308	34.921	10.3958	35.3519	8.50437	35.3551	5.97956	35.3263	4.30947	35.3183	2.97239
35.7365	14.6143	35.7477	13.0508	35.3295	10.439	35.7349	8.55161	35.7285	6.03311	35.7637	4.34657	35.7349	3.01653
36.1306	14.6287	36.1594	13.0749	35.7124	10.4754	36.1322	8.59335	36.145	6.05556	36.1739	4.38171	36.1819	3.03397
36.5167	14.6502	36.5584	13.0984	36.1338	10.518	36.5247	8.62469	36.5327	6.11385	36.552	4.41561	36.5536	3.06512
36.9573	14.6878	36.9509	13.1321	36.5199	10.5457	36.9445	8.66484	36.9028	6.18411	36.9637	4.47784	36.9846	3.10798
37.2986	14.7345	37.3402	13.1809	36.9157	10.5806	37.3258	8.6816	37.3018	6.26122	37.3483	4.50993	37.3819	3.12937
37.7408	14.7556	37.7488	13.2055	37.3434	10.622	37.7392	8.71757	37.7584	6.28802	37.7424	4.54488	37.7488	3.1544
38.1253	14.7867	38.1365	13.2467	37.7264	10.66	38.1461	8.77925	38.1573	6.32246	38.1525	4.58003	38.1461	3.1903
38.5403	14.804	38.5355	13.2599	38.1606	10.6798	38.5627	8.81987	38.5707	6.35476	38.5483	4.61644	38.5755	3.21888
38.9809	14.7997	38.9536	13.2917	38.5867	10.7082	38.9312	8.85301	38.9472	6.39249	38.9552	4.66658	38.9697	3.26976
39.375	14.8338	39.3574	13.3135	38.9664	10.731	39.3494	8.87803	39.3846	6.42809	39.351	4.7175	39.3494	3.31595
39.7483	14.8511	39.7627	13.3318	39.3638	10.7485	39.7323	8.90224	39.7916	6.47414	39.7323	4.74665	39.697	3.3447
40.1505	14.854	40.2274	13.3611	39.7643	10.7786	40.1857	8.93832	40.1825	6.49353	40.136	4.78275	40.1969	3.37052
40.5574	14.8777	40.5894	13.3788	40.1729	10.8135	40.559	8.99297	40.567	6.53776	40.5526	4.82292	40.5398	3.4196
40.9579	14.8945	40.9708	13.4073	40.535	10.8462	40.9563	9.02788	40.966	6.57731	40.9644	4.86551	40.9724	3.446
41.3377	14.9101	41.3777	13.433	40.9419	10.8749	41.3264	9.07189	41.3585	6.64171	41.3809	4.90825	41.3873	3.45026
41.7382	14.9491	41.7638	13.4608	41.3329	10.913	41.751	9.08828	41.7414	6.69045	41.7542	4.93688	41.8039	3.48672
42.1275	14.9966	42.1708	13.4942	41.7799	10.9528	42.1436	9.14523	42.1259	6.73554	42.1307	4.97869	42.1836	3.51413
42.5457	15.0067	42.5569	13.5127	42.1676	11.0036	42.5505	9.1941	42.5281	6.76608	42.5409	5.01725	42.5537	3.5643
42.9334	15.0108	42.9302	13.5312	42.5361	11.0283	42.935	9.21807	42.9494	6.81088	42.9655	5.04428	42.9655	3.58695
43.3628	15.0364	43.3276	13.5626	42.9671	11.0612	43.3772	9.23445	43.3804	6.83376	43.3516	5.09749	43.3692	3.61934
43.7778	15.0443	43.7778	13.5889	43.3708	11.0685	43.781	9.28292	43.7874	6.84651	43.7537	5.13382	43.7585	3.65899
44.2056	15.0632	44.1783	13.6172	43.7569	11.0968	44.1479	9.31801	44.2007	6.88139	44.1687	5.15459	44.127	3.71538
44.5821	15.0724	44.5805	13.641	44.1511	11.104	44.5789	9.31981	44.5837	6.89255	44.5468	5.19873	44.5292	3.74372
44.9762	15.0774	45.0146	13.6653	44.5564	11.1292	44.9874	9.35137	44.9954	6.92766	44.9442	5.23405	44.9842	3.75827
45.3607	15.0948	45.4328	13.6826	44.9842	11.1709	45.3671	9.40422	45.3912	6.98048	45.3559	5.28604	45.3719	3.79388
45.7516	15.1242	45.7949	13.7105	45.3431	11.1973	45.7837	9.43972	45.7917	7.0087	45.7741	5.31573	45.7837	3.81653
46.1201	15.1601	46.1778	13.7268	45.7212	11.2246	46.1666	9.49381	46.165	7.058	46.1618	5.36528	46.1971	3.84321
46.5623	15.1983	46.5832	13.745	46.165	11.265	46.596	9.51719	46.5752	7.12066	46.5912	5.39674	46.6168	3.85189
46.918	15.2395	46.9805	13.7764	46.5864	11.2993	46.9661	9.56376	46.9469	7.16677	46.9453	5.45381	46.9725	3.87944
47.3698	15.2294	47.3795	13.8169	46.9757	11.3378	47.3554	9.58874	47.3714	7.20513	47.3282	5.487	47.3618	3.92164
47.7592	15.2658	47.7704	13.8406	47.4099	11.361	47.7784	9.61391	47.7688	7.24832	47.7608	5.512	47.764	3.96877
48.1469	15.2819	48.1533	13.857	47.7624	11.3939	48.1934	9.64879	48.1821	7.27296	48.1902	5.5443	48.187	3.98635
48.5891	15.2979	48.5202	13.8722	48.1837	11.4163	48.5875	9.67135	48.5923	7.28609	48.5571	5.58583	48.5619	4.02215
49.0233	15.315	48.9496	13.9007	48.5667	11.4372	48.9928	9.68204	49.0169	7.31674	48.972	5.63223	48.9111	4.06433
49.3694	15.3388	49.3613	13.9402	48.972	11.4533	49.3549	9.71612	49.3934	7.35703	49.3694	5.6573	49.3421	4.0995
49.7811	15.3293	49.8132	13.9628	49.3421	11.4848	49.7715	9.73368	49.8051	7.38617	49.7907	5.69592	49.7843	4.14582
50.1576	15.33	50.2137	14.0014	49.7635	11.528	50.1656	9.75028	50.1704	7.41957	50.1352	5.72623	50.1849	4.16586
50.5229	15.3741	50.6094	14.0159	50.1512	11.5387	50.5614	9.79309	50.5614	7.4526	50.5502	5.78201	50.5614	4.18009
50.9395	15.3946	50.9683	14.0186	50.5181	11.5771	50.9683	9.86672	50.9539	7.50505	50.9571	5.81251	50.9747	4.19483
51.3384	15.4296	51.3625	14.0453	50.9411	11.6045	51.3544	9.89387	51.3336	7.55853	51.3528	5.85832	51.4185	4.21274
51.7149	15.4559	51.7822	14.0623	51.3609	11.656	51.7294	9.9329	51.7582	7.59004	51.763	5.87894	51.7678	4.24209
52.1523	15.4803	52.1684	14.0919	51.7662	11.7087	52.1732	9.96015	52.1427	7.64111	52.1732	5.90811	52.1427	4.29155
52.5561	15.5009	52.5304	14.1334	52.1619	11.7198	52.5609	9.99475	52.5417	7.66699	52.5545	5.95263	52.5529	4.32811
52.9807	15.5118	52.9566	14.1589	52.5721	11.7439	52.9807	10.0281	52.9839	7.68396	53.0047	6.00492	52.9823	4.35242
53.3636	15.544	53.3427	14.1944	52.963	11.7745	53.418	10.052	53.3588	7.70996	53.3604	6.0481	53.3604	4.39031
53.809	15.5416	53.7897	14.1964	53.3636	11.7992	53.7545	10.0659	53.7801	7.72488	53.7721	6.06167	53.7337	4.43403
54.1727	15.5765	54.1727	14.2281	53.7657	11.7942	54.1582	10.0914	54.1903	7.77644	54.1775	6.07702	54.1294	4.46846
54.5796	15.5796	54.57	14.2356	54.1631	11.818	54.546	10.1217	54.6085	7.78583	54.5476	6.13771	54.562	4.48547
54.9786	15.6018	54.9978	14.2728	54.5492	11.8635	54.9593	10.1397	54.9529	7.81462	54.9289	6.15832	54.9529	4.52659
55.3823	15.6157	55.3855	14.3055	54.9369	11.8732	55.3519	10.1565	55.3839	7.84775	55.3455	6.20276	55.3775	4.53795
55.77	15.636	55.762	14.3424	55.2974	11.9201	55.7732	10.1913	55.7748	7.8919	55.7364	6.23221	55.8133	4.54594
56.1497	15.661	56.169	14.3647	55.73	11.951	56.1321	10.2267	56.1658	7.94884	56.1562	6.26593	56.185	4.57795
56.507	15.6977	56.5887	14.3885	56.1674	11.9804	56.5551	10.2605	56.5439	8.00938	56.5695	6.28353	56.5727	4.61869
56.946	15.7202	57.0053	14.4145	56.5695	12.0202	56.9749	10.3143	56.9765	8.03972	56.9861	6.32882	56.9701	4.64091
57.3706	15.7276	57.3882	14.4514	57.0101	12.0525	57.3866	10.3377	57.3658	8.07386	57.3882	6.35918	57.3706	4.66097
57.7728	15.7613	57.7471	14.4755	57.4203	12.0808	57.7872	10.3431	57.7872	8.11523	57.792	6.39014	57.7952	4.70563
58.1701	15.7624	58.1717	14.5166	57.784	12.1125	58.1941	10.3586	58.1493	8.14482	58.1749	6.4182	58.1525	4.73807
58.6155	15.7822	58.5867	14.5342	58.1541	12.1121	58.6027	10.3962	58.5722	8.17915	58.5626	6.4558	58.5626	4.77207
58.9744	15.793	58.9664	14.5502	58.5754	12.1417	58.9696	10.4236	58.9856	8.20206	58.9616	6.50028	58.9343	4.82372
59.3893	15.8164	59.3669	14.5939	58.9648	12.1631	59.3941	10.4331	59.4134	8.22029	59.3621	6.53855	59.3861	4.84044
59.7643	15.8343	59.7883	14.6158	59.3958	12.1837	59.7899	10.4597	59.7691	8.24485	59.7306	6.5713	59.7659	4.86613
60.1712	15.8554	60.2048	14.641	59.7402	12.2208	60.1872	10.4887	60.1888	8.29501	60.1456	6.59207	60.1792	4.8877
60.5669	15.8806	60.5766	14.6427	60.1279	12.2419	60.5573	10.5173	60.5605	8.33429	60.5685	6.64241	60.5766	4.9159
60.9691	15.9023	60.9915	14.6758	60.5605	12.2769	60.9146	10.5623	60.9723	8.36769	60.9643	6.66943	61.0059	4.93767
61.336	15.9326	61.3744	14.699	60.9835	12.3013	61.3376	10.6123	61.3744	8.40421	61.4097	6.67119	61.376	4.96052
61.7766	15.9548	61.783	14.715	61.3664	12.3376	61.7734	10.6211	61.791	8.42494	61.8327	6.69847	61.7766	4.98141
62.1659	15.9843	62.1835	14.7237	61.7926	12.3802	62.1947	10.6456	62.1595	8.45274	62.1659	6.73215	62.1851	5.02163
62.5841	16.0089	62.6001	14.7557	62.2172	12.406	62.5889	10.6605	62.5937	8.48284	62.5841	6.7533	62.5729	5.06065
63.0103	16.0229	62.9814	14.7808	62.5873	12.4402	63.0119	10.6942	62.9622	8.52004	62.983	6.79352	62.9942	5.09299
63.422	16.0347	63.406	14.8108	62.9798	12.4684	63.3884	10.7253	63.3595	8.55385	63.3739	6.85797	63.3804	5.13053
63.8113	16.0558	63.7537	14.8356	63.382	12.4755	63.8017	10.757	63.8033	8.60303	63.7793	6.91858	63.7248	5.14866
64.1911	16.0722	64.1558	14.8561	63.7729	12.5004	64.183	10.7746	64.2023	8.64172	64.183	6.94016	64.1814	5.18602
64.6092	16.0874	64.5596	14.8677	64.175	12.5156	64.5868	10.8018	64.614	8.67854	64.5355	6.97356	64.5852	5.23035
65.0114	16.0997	64.9953	14.8969	64.5531	12.5273	64.9745	10.809	64.9745	8.71606	64.9825	7.01352	65.0002	5.25338
65.4135	16.1206	65.3991	14.9273	64.9425	12.5661	65.3815	10.8588	65.3847	8.74286	65.3735	7.04466	65.4199	5.26376
65.8237	16.1437	65.7916	14.9568	65.3542	12.6049	65.7628	10.8875	65.8044	8.77765	65.7932	7.07925	65.8429	5.30012
66.1697	16.1863	66.1922	14.9578	65.7996	12.6435	66.1553	10.9171	66.2018	8.80803	66.2242	7.10363	66.2178	5.32055
66.5863	16.2214	66.5911	14.9744	66.181	12.6343	66.5879	10.9485	66.6216	8.81805	66.6151	7.13735	66.5991	5.36565
66.9981	16.2272	66.9756	15.0084	66.6087	12.6794	66.9884	10.965	67.0237	8.86397	66.9676	7.17245	67.0173	5.38052
67.4034	16.2357	67.3874	15.0283	67.0013	12.7328	67.4034	10.9828	67.4258	8.89622	67.389	7.19655	67.413	5.40898
67.8152	16.2783	67.7815	15.0388	67.3778	12.7754	67.8136	11.0107	67.8072	8.95799	67.7815	7.23515	67.804	5.44581
68.2462	16.2788	68.1741	15.0802	67.7815	12.7836	68.2253	11.0538	68.1676	9.01174	68.1853	7.26696	68.1997	5.48622
68.6371	16.3252	68.5778	15.1055	68.1725	12.7906	68.605	11.0964	68.5874	9.03115	68.5826	7.304	68.549	5.53606
69.0104	16.3451	68.9527	15.1273	68.5682	12.8056	69.0184	11.1144	69.0168	9.06025	68.9896	7.3268	68.9816	5.57441
69.3933	16.3602	69.3645	15.1557	68.996	12.8117	69.3789	11.1487	69.3869	9.09891	69.3549	7.37283	69.3901	5.60353
69.8179	16.3651	69.7906	15.165	69.3709	12.8454	69.8067	11.1758	69.7858	9.12823	69.7858	7.39296	69.8019	5.61081
70.2104	16.3925	70.2056	15.1878	69.7522	12.8857	70.1928	11.2166	70.1864	9.15814	70.1896	7.43075	70.228	5.62793
70.5933	16.4323	70.6254	15.2116	70.1896	12.9095	70.5773	11.2517	70.6478	9.18936	70.6142	7.46803	70.6654	5.64251
70.9666	16.4488	70.9602	15.2486	70.5997	12.9533	70.949	11.2707	71.0419	9.2134	71.0147	7.50289	71.0243	5.69521
71.38	16.4783	71.3576	15.2645	71.0179	12.9988	71.4088	11.2998	71.4457	9.24455	71.4489	7.52766	71.4137	5.73398
71.8078	16.5041	71.803	15.2685	71.4457	13.0278	71.7966	11.3447	71.8094	9.28416	71.7998	7.5613	71.8046	5.7529
72.2468	16.524	72.2356	15.3015	71.8366	13.0604	72.2035	11.3628	72.2035	9.32613	72.2179	7.61149	72.2163	5.77557
72.6345	16.5657	72.5945	15.3367	72.226	13.0798	72.6505	11.3862	72.5896	9.35135	72.6025	7.64101	72.6025	5.81653
73.0431	16.5686	72.9998	15.361	72.5928	13.0857	73.0479	11.4142	72.987	9.40223	72.9934	7.67046	72.9934	5.85252
73.4628	16.5631	73.418	15.3816	73.0094	13.0889	73.4035	11.4407	73.4052	9.43382	73.3923	7.70385	73.3763	5.91788
73.7929	16.6096	73.8041	15.3847	73.3987	13.1221	73.7993	11.4725	73.8121	9.4611	73.7961	7.74505	73.7737	5.94779
74.1934	16.6419	74.1902	15.4262	73.7945	13.1549	74.203	11.5013	74.203	9.5061	74.155	7.78775	74.1854	5.98241
74.6132	16.6346	74.602	15.4674	74.187	13.1642	74.6116	11.5226	74.6004	9.54247	74.594	7.80413	74.6116	5.99097
74.9961	16.6386	74.9833	15.4857	74.5667	13.2019	75.0185	11.5416	75.0105	9.55818	75.0041	7.82135	75.0394	6.01467
75.3999	16.6661	75.3983	15.5282	74.9849	13.2309	75.4015	11.5948	75.4415	9.59387	75.3999	7.85776	75.4591	6.02761
75.794	16.6975	75.8132	15.5271	75.3967	13.27	75.7507	11.6316	75.8244	9.6076	75.8052	7.90045	75.8533	6.06226
76.1545	16.7218	76.2218	15.5517	75.786	13.2902	76.2041	11.6472	76.2218	9.62689	76.2362	7.93337	76.209	6.1103
76.5935	16.7246	76.6367	15.5643	76.2234	13.318	76.5919	11.6844	76.6095	9.65528	76.6127	7.96579	76.6271	6.15251
77.0181	16.7526	77.0213	15.6086	76.6479	13.3504	77.0052	11.7144	77.0068	9.72325	77.0116	7.97698	77.0004	6.1655
77.4186	16.7745	77.3978	15.6036	77.0277	13.3746	77.4266	11.75	77.3817	9.75182	77.3962	8.02187	77.3946	6.20783
77.8368	16.7897	77.7983	15.626	77.3978	13.3833	77.848	11.784	77.8063	9.78333	77.7839	8.07143	77.7775	6.24843
78.2501	16.7962	78.186	15.6382	77.7983	13.4196	78.2197	11.7944	78.2021	9.80968	78.1956	8.10293	78.2133	6.30851
78.6507	16.8071	78.6154	15.6521	78.2037	13.4299	78.6507	11.8261	78.625	9.81839	78.6122	8.12773	78.5898	6.31761
79.0096	16.8248	78.9535	15.6878	78.6427	13.4571	79.0015	11.8696	79.0079	9.87566	78.9727	8.16337	79.0144	6.31104
79.4277	16.8459	79.3684	15.7149	78.9839	13.4832	79.4261	11.8791	79.4229	9.91798	79.3813	8.19788	79.4181	6.34428
79.8267	16.8852	79.8074	15.7539	79.3925	13.4983	79.8106	11.9056	79.8203	9.92445	79.8042	8.22432	79.8154	6.35456
80.2208	16.9115	80.2176	15.7799	79.769	13.5279	80.1855	11.9199	80.2144	9.94081	80.2096	8.26529	80.2544	6.36379
80.6053	16.905	80.6149	15.7976	80.2176	13.549	80.5589	11.972	80.6133	9.95816	80.6133	8.29114	80.639	6.40243
80.9946	16.9329	81.0475	15.8059	80.5877	13.5868	80.9866	12.011	81.0059	9.99438	81.0603	8.32085	81.0267	6.44743
81.3888	16.9515	81.4208	15.8152	81.0251	13.6133	81.416	12.0412	81.4128	10.0268	81.4513	8.36052	81.416	6.45805
81.8374	16.993	81.8021	15.836	81.4352	13.6254	81.8422	12.0693	81.8198	10.0566	81.8246	8.38659	81.8294	6.47449
82.2283	17.0215	82.2091	15.8489	81.8806	13.6504	82.254	12.0987	82.1883	10.0989	82.1883	8.41492	82.2091	6.48738
82.6112	17.0426	82.6096	15.8806	82.2203	13.6473	82.6497	12.1304	82.568	10.1447	82.6225	8.45762	82.6208	6.55018
83.0358	17.0517	83.0198	15.8905	82.6176	13.6707	83.023	12.156	82.991	10.1705	83.0102	8.49437	82.9893	6.58778
83.4428	17.0514	83.4027	15.929	83.0278	13.697	83.4444	12.1789	83.4075	10.187	83.4091	8.51751	83.4011	6.63092
83.8273	17.0817	83.7712	15.968	83.4396	13.7204	83.8193	12.2102	83.8081	10.228	83.7904	8.5552	83.7776	6.64002
84.2214	17.1037	84.215	15.9815	83.8337	13.747	84.2262	12.2258	84.2342	10.2396	84.1894	8.59113	84.2166	6.6484
84.6124	17.1219	84.6091	16.0304	84.2006	13.7552	84.6124	12.2401	84.6428	10.265	84.6252	8.62677	84.6156	6.68319
85.0337	17.117	85.0113	16.0576	84.5915	13.7815	85.0097	12.2665	85.0321	10.288	85.0353	8.63801	85.0626	6.71172
85.4182	17.1507	85.4375	16.0575	85.0225	13.8102	85.4118	12.3178	85.4166	10.2981	85.4214	8.68695	85.4567	6.74554
85.8012	17.1701	85.846	16.0915	85.4423	13.8482	85.7419	12.3523	85.8156	10.3351	85.8428	8.72043	85.8524	6.75947
86.1649	17.2041	86.2418	16.0974	85.822	13.8875	86.2033	12.371	86.2065	10.3715	86.2866	8.74378	86.2354	6.79408
86.6087	17.2046	86.5926	16.1048	86.2498	13.9081	86.6183	12.393	86.6006	10.4161	86.6407	8.80598	86.6375	6.8156
87.014	17.2258	87.0188	16.1208	86.6535	13.9199	87.0557	12.4374	86.9804	10.4567	87.0364	8.82959	87.0172	6.85923
87.4242	17.2422	87.4162	16.1556	87.0621	13.919	87.4482	12.4645	87.3921	10.4884	87.4146	8.85408	87.4162	6.90598
87.7959	17.2469	87.8103	16.1917	87.437	13.9518	87.8439	12.4834	87.8087	10.5091	87.8215	8.8769	87.7991	6.92779
88.2621	17.2638	88.2381	16.1896	87.8247	13.9925	88.2557	12.5	88.2188	10.5402	88.2493	8.90346	88.2509	6.96501
88.6626	17.2926	88.5729	16.2052	88.2349	14.0166	88.629	12.5171	88.6434	10.5632	88.621	8.94257	88.605	7.0056
89.0311	17.3388	88.9991	16.2281	88.637	14.049	89.0183	12.5224	89.0295	10.585	89.0007	8.99245	89.0071	7.02457
89.4445	17.3401	89.4141	16.2544	89.0295	14.0671	89.4028	12.5575	89.4525	10.6159	89.4173	9.01981	89.4173	7.0466
89.8386	17.3886	89.8627	16.2612	89.3964	14.098	89.8386	12.6055	89.8306	10.6158	89.845	9.03956	89.8547	7.07656
90.2232	17.4197	90.2328	16.2726	89.7826	14.1251	90.2071	12.6404	90.2071	10.6339	90.2472	9.07844	90.2376	7.08898
90.6638	17.4624	90.667	16.2764	90.2344	14.1536	90.6429	12.6645	90.6109	10.6702	90.6541	9.10809	90.667	7.11756
91.0467	17.4869	91.0018	16.2809	90.659	14.1787	91.0162	12.7055	91.0178	10.7222	91.0323	9.15221	91.0355	7.14919
91.468	17.4965	91.4408	16.3071	91.0627	14.2076	91.4568	12.7341	91.4536	10.7555	91.4809	9.15949	91.4632	7.18741
91.8301	17.5223	91.8333	16.352	91.5001	14.228	91.8317	12.7518	91.8045	10.7919	91.8285	9.1919	91.8558	7.20779
92.2259	17.5245	92.2307	16.3671	91.875	14.2391	92.2419	12.7652	92.1602	10.8215	92.2339	9.22775	92.2291	7.23614
92.6248	17.5731	92.636	16.3845	92.2531	14.2615	92.6505	12.8027	92.6328	10.8468	92.6376	9.26043	92.6184	7.28177
93.059	17.5715	93.0157	16.4124	92.644	14.2927	93.0318	12.8143	93.0446	10.8905	93.0366	9.28356	93.051	7.34574
93.4531	17.591	93.3842	16.4419	93.0382	14.312	93.4275	12.8281	93.4163	10.9118	93.4067	9.31265	93.4403	7.36574
93.8345	17.602	93.82	16.466	93.4275	14.3473	93.8585	12.8675	93.8729	10.9241	93.828	9.34274	93.8505	7.37326
94.227	17.6405	94.2414	16.4888	93.8104	14.3485	94.2526	12.8994	94.2558	10.9396	94.2094	9.38042	94.2254	7.37918
94.6355	17.652	94.6371	16.499	94.203	14.4145	94.658	12.9408	94.6291	10.9632	94.6371	9.39504	94.6211	7.39397
95.0217	17.6811	95.0265	16.5144	94.6291	14.4481	95.0265	12.9714	95.0329	10.991	95.0521	9.40812	95.0585	7.44101
95.4302	17.7036	95.4895	16.5175	95.0297	14.4456	95.4478	12.9994	95.4254	11.0152	95.4527	9.43016	95.4655	7.45668
95.8468	17.7131	95.858	16.5513	95.4414	14.4526	95.8548	13.038	95.8308	11.0385	95.8436	9.46131	95.8596	7.51014
96.2634	17.7413	96.2425	16.5632	95.8644	14.4645	96.2249	13.0957	96.2185	11.0814	96.2585	9.50857	96.2489	7.53356
96.6527	17.7316	96.6254	16.571	96.2601	14.496	96.6495	13.1189	96.6014	11.1182	96.6671	9.53028	96.6623	7.56451
97.0292	17.7647	97.0468	16.5988	96.6639	14.5114	97.0404	13.1326	96.9875	11.1579	97.0628	9.55218	97.0372	7.60288
97.4153	17.7648	97.4538	16.6109	97.0516	14.5565	97.4409	13.138	97.4377	11.1737	97.4393	9.57692	97.4121	7.63527
97.8623	17.7912	97.8319	16.6535	97.4554	14.5804	97.8848	13.143	97.8415	11.1955	97.8399	9.61518	97.8479	7.64326
98.2677	17.8057	98.194	16.684	97.8511	14.6172	98.2484	13.1888	98.2468	11.2272	98.2084	9.65135	98.2388	7.68182
98.6682	17.8208	98.6009	16.7037	98.2516	14.6387	98.6474	13.2192	98.6602	11.2348	98.6362	9.65742	98.6698	7.70333
99.0255	17.8703	99.0479	16.7005	98.6394	14.6778	99.0607	13.2253	99.0672	11.2646	98.9999	9.69173	99.0383	7.74862
99.426	17.9128	99.4453	16.7379	99.0495	14.6894	99.4629	13.2356	99.4581	11.2789	99.4501	9.72694	99.4196	7.77152
99.817	17.9336	99.841	16.7447	99.4533	14.7093	99.8442	13.272	99.841	11.3063	99.8458	9.76763	99.833	7.79308
100.262	17.9628	100.288	16.7449	99.8474	14.7255	100.245	13.3081	100.251	11.3228	100.27	9.79467	100.258	7.807
99.8682	17.8929	99.8779	16.6924	100.248	14.6762	99.841	13.2699	99.833	11.2554	99.8682	9.76092	99.8939	7.76015
99.4501	17.882	99.4549	16.6801	99.8138	14.6424	99.4581	13.238	99.4292	11.237	99.4821	9.71881	99.4597	7.71605
99.0559	17.8634	99.0559	16.6413	99.4581	14.6266	99.0271	13.2234	98.9967	11.2297	99.0784	9.7015	99.0319	7.7009
98.641	17.8674	98.6346	16.6339	99.0495	14.6139	98.6201	13.195	98.6025	11.2177	98.6474	9.68394	98.6217	7.69338
98.2244	17.8639	98.2533	16.6199	98.6538	14.5985	98.242	13.1564	98.2404	11.1949	98.234	9.66038	98.2324	7.6691
97.8415	17.842	97.8415	16.5992	98.2308	14.5904	97.8543	13.1372	97.8255	11.1526	97.8415	9.62007	97.8639	7.62808
97.4377	17.7975	97.4153	16.5917	97.8111	14.5624	97.4474	13.1054	97.449	11.114	97.4409	9.57754	97.4442	7.60404
97.0596	17.7851	97.0084	16.5728	97.4313	14.5489	97.042	13.0563	97.0548	11.0797	97.0516	9.53334	97.0436	7.57034
96.6206	17.7857	96.6399	16.5467	97.0196	14.5162	96.6351	13.0297	96.6495	11.0531	96.6703	9.50931	96.6447	7.54919
96.2137	17.7783	96.2762	16.5267	96.6319	14.481	96.2585	13.0011	96.2521	11.0192	96.2762	9.47692	96.2521	7.52882
95.8147	17.7595	95.858	16.5035	96.2585	14.4246	95.8163	12.9907	95.8436	10.9743	95.8548	9.46052	95.8612	7.51246
95.4751	17.7279	95.4735	16.454	95.858	14.4324	95.435	12.9586	95.443	10.9469	95.4254	9.42565	95.4398	7.48696
95.0585	17.7262	95.0842	16.4378	95.4174	14.4288	95.0345	12.9387	95.0249	10.9145	95.0457	9.38004	95.0553	7.45941
94.65	17.6849	94.6452	16.4389	95.0201	14.3949	94.6211	12.9292	94.6275	10.8977	94.6868	9.37234	94.6147	7.42566
94.2286	17.6659	94.2462	16.4027	94.6243	14.3496	94.2174	12.8969	94.2046	10.889	94.2686	9.37339	94.211	7.39327
93.8072	17.6512	93.8361	16.3681	94.2334	14.3225	93.812	12.9076	93.8056	10.8589	93.82	9.3405	93.8232	7.38329
93.3826	17.6292	93.4339	16.3596	93.8425	14.3151	93.4307	12.8831	93.4099	10.8521	93.4243	9.3203	93.4483	7.35602
93.0254	17.6139	93.0606	16.3291	93.4531	14.3254	93.0414	12.8368	93.0414	10.8021	93.0638	9.28552	93.0927	7.31394
92.6376	17.6089	92.62	16.3424	93.0334	14.3193	92.6328	12.807	92.6264	10.7872	92.6585	9.25479	92.6344	7.29391
92.2179	17.5837	92.189	16.3356	92.5992	14.2873	92.2179	12.7764	92.2691	10.7372	92.2659	9.21278	92.2435	7.28097
91.8157	17.5662	91.8269	16.2872	92.2451	14.2381	91.7917	12.7525	91.8494	10.6862	91.8718	9.18296	91.8462	7.26044
91.436	17.5549	91.4248	16.2411	91.8542	14.1978	91.4376	12.7249	91.4392	10.6671	91.4488	9.16337	91.4344	7.25658
91.0627	17.5512	91.0242	16.2231	91.4424	14.1648	91.0419	12.6906	91.0242	10.6581	91.0563	9.13843	91.0162	7.19474
90.6541	17.5389	90.6766	16.2153	91.021	14.1486	90.6365	12.6843	90.6509	10.625	90.6525	9.11516	90.6253	7.19205
90.2616	17.5235	90.2888	16.2252	90.6285	14.1197	90.2488	12.665	90.2055	10.5846	90.2184	9.08696	90.2472	7.15159
89.8563	17.4783	89.8434	16.2051	90.2456	14.0822	89.8579	12.642	89.837	10.5568	89.8434	9.04748	89.8531	7.12974
89.4445	17.4989	89.4237	16.1761	89.8162	14.0724	89.4285	12.6272	89.4061	10.5288	89.4509	9.03279	89.4445	7.11857
89.0199	17.4522	89.0199	16.1602	89.4205	14.0634	89.0119	12.5788	88.9863	10.5102	89.0167	9.02339	89.0632	7.09396
88.6002	17.4211	88.6466	16.1553	89.0359	14.047	88.6258	12.5619	88.6386	10.499	88.6242	8.99675	88.6755	7.0387
88.2172	17.417	88.2317	16.1393	88.6002	14.0343	88.2317	12.5351	88.2317	10.4743	88.2349	8.9756	88.2637	7.02459
87.8055	17.436	87.7959	16.1033	88.206	14.017	87.8151	12.5167	87.8199	10.446	87.8584	8.92952	87.8375	7.00493
87.4514	17.4184	87.3937	16.1162	87.8263	13.9779	87.3969	12.4908	87.4578	10.4087	87.4498	8.86938	87.4178	6.97747
87.0621	17.4034	87.0236	16.0937	87.4049	13.9666	87.0172	12.461	87.0621	10.3738	87.0412	8.83145	87.0108	6.92422
86.6375	17.3695	86.6295	16.0422	87.0188	13.9406	86.6375	12.4466	86.6231	10.3496	86.6151	8.80719	86.6135	6.86442
86.2466	17.3299	86.2081	16.0511	86.6423	13.9073	86.2578	12.4176	86.2065	10.3246	86.2225	8.77544	86.1841	6.87597
85.8124	17.3025	85.838	16.0303	86.2305	13.853	85.8316	12.3972	85.8204	10.2814	85.8268	8.74585	85.7932	6.86132
85.4198	17.2632	85.4631	15.994	85.8252	13.841	85.4247	12.3594	85.4295	10.2586	85.4247	8.71293	85.4102	6.83611
85.0001	17.2354	85.0578	15.9724	85.3878	13.8251	85.0241	12.3472	85.0321	10.2086	85.0001	8.70895	85.0305	6.77881
84.5995	17.2254	84.614	15.9563	84.9889	13.798	84.6156	12.3259	84.6011	10.1806	84.5979	8.69227	84.6204	6.74652
84.215	17.2216	84.2198	15.9287	84.6075	13.7874	84.2102	12.3246	84.1621	10.1836	84.2262	8.64548	84.2535	6.71636
83.8113	17.2086	83.8193	15.9123	84.2182	13.7642	83.8113	12.3053	83.8113	10.1524	83.8385	8.62922	83.8305	6.71501
83.3787	17.2083	83.4364	15.8823	83.8401	13.7688	83.4091	12.2669	83.4251	10.1332	83.4732	8.58405	83.4428	6.66915
83.0182	17.1738	83.0022	15.8614	83.4123	13.7447	83.0118	12.255	83.0006	10.1127	83.0166	8.56771	83.0214	6.63511
82.6112	17.1656	82.6096	15.8627	82.9877	13.7163	82.6433	12.2142	82.6433	10.091	82.6241	8.52313	82.6208	6.59116
82.2139	17.1465	82.1835	15.8663	82.6401	13.6895	82.2139	12.1797	82.2363	10.0424	82.1995	8.48499	82.2011	6.57566
81.8598	17.1196	81.8246	15.8405	82.2491	13.6595	81.855	12.1494	81.8438	10.0053	81.7749	8.46393	81.8069	6.56748
81.4	17.0959	81.4208	15.8075	81.8166	13.6267	81.4529	12.1109	81.4016	9.97293	81.416	8.40586	81.3551	6.54905
81.0059	17.0781	81.0379	15.7715	81.4096	13.5864	81.0187	12.0772	81.0139	9.94538	81.0187	8.36028	80.9738	6.51248
80.6165	17.0477	80.6165	15.7615	81.0059	13.5756	80.6069	12.0487	80.6021	9.9026	80.5909	8.33457	80.5893	6.47469
80.2144	17.0123	80.2496	15.7403	80.6021	13.5406	80.2128	12.0175	80.2176	9.89252	80.1968	8.31926	80.232	6.4431
79.7994	16.9916	79.8203	15.7067	80.2016	13.5242	79.7978	12.004	79.7962	9.87079	79.817	8.29074	79.8154	6.40153
79.3829	16.9813	79.4149	15.6894	79.761	13.5272	79.3732	12.0021	79.3909	9.85949	79.4405	8.25405	79.4373	6.3568
78.9615	16.9777	79.0112	15.6624	79.4165	13.515	78.9471	11.9834	78.9839	9.83479	79.0336	8.22867	79.0112	6.32261
78.5818	16.9612	78.6234	15.6279	79.0096	13.468	78.609	11.9347	78.6186	9.81847	78.6074	8.1754	78.6042	6.30266
78.1924	16.9454	78.178	15.6198	78.609	13.4588	78.1924	11.9103	78.1908	9.7806	78.1924	8.12902	78.2005	6.28735
77.7855	16.9362	77.8031	15.6159	78.2341	13.4477	77.7951	11.8711	77.8063	9.73978	77.8239	8.09798	77.7919	6.25996
77.3914	16.9057	77.4026	15.5859	77.832	13.4169	77.4458	11.8241	77.4394	9.70321	77.3962	8.08506	77.401	6.23592
77.0453	16.8776	76.9972	15.5625	77.401	13.3812	77.0501	11.7906	77.0389	9.67413	76.9716	8.03924	76.9844	6.19605
76.6255	16.8515	76.6223	15.5442	77.0068	13.3389	76.6095	11.7561	76.6079	9.63844	76.6015	8.02295	76.5502	6.18611
76.2041	16.8326	76.2025	15.5357	76.5999	13.3065	76.1977	11.731	76.2025	9.58874	76.1977	7.97833	76.1961	6.15234
75.786	16.7875	75.818	15.5025	76.1817	13.2738	75.8084	11.7035	75.786	9.5586	75.7956	7.93431	75.8004	6.12816
75.4031	16.7809	75.4079	15.4824	75.7812	13.2595	75.3951	11.664	75.4127	9.53236	75.379	7.89585	75.4079	6.10948
74.9913	16.7674	75.0538	15.4576	75.347	13.2388	75.0105	11.629	75.0153	9.50368	74.9849	7.87285	75.0041	6.06686
74.6036	16.7581	74.6196	15.435	75.0153	13.211	74.5619	11.6101	74.5956	9.47742	74.618	7.83901	74.6613	6.00751
74.1582	16.746	74.2142	15.4005	74.6036	13.1924	74.1662	11.6185	74.1534	9.45106	74.2078	7.81925	74.2255	5.97561
73.7753	16.7223	73.8089	15.3925	74.1982	13.1765	73.8041	11.5879	73.8009	9.42432	73.8169	7.78724	73.8153	5.95955
73.4084	16.7006	73.4084	15.3838	73.8265	13.1624	73.4003	11.5471	73.3875	9.42105	73.41	7.76015	73.3939	5.95967
72.9838	16.6949	73.0094	15.3613	73.4452	13.1346	73.0174	11.4853	73.0158	9.37408	73.0399	7.70971	72.9902	5.91533
72.5896	16.6917	72.6153	15.3525	73.0222	13.1313	72.6265	11.4469	72.6329	9.35011	72.5945	7.69343	72.6041	5.8735
72.1987	16.6265	72.226	15.3371	72.6025	13.1014	72.2308	11.422	72.2724	9.29722	72.1843	7.66	72.2019	5.82466
71.8062	16.5897	71.8126	15.3285	72.2019	13.0403	71.795	11.3953	71.827	9.27133	71.7709	7.62533	71.7501	5.80282
71.4024	16.5494	71.4056	15.302	71.7966	12.9949	71.3944	11.3848	71.4377	9.24146	71.3704	7.57595	71.3944	5.79235
70.9731	16.5461	71.0115	15.3095	71.4008	12.9714	71.0003	11.34	71.0019	9.20904	70.9554	7.54152	70.9939	5.77229
70.6238	16.5134	70.6318	15.2927	70.9939	12.9468	70.6222	11.292	70.6206	9.1686	70.5773	7.51019	70.6126	5.72719
70.1992	16.4957	70.2328	15.2496	70.5741	12.9404	70.1608	11.2802	70.1848	9.14557	70.1896	7.47515	70.2104	5.68006
69.7858	16.5054	69.8067	15.2139	70.1656	12.9283	69.7682	11.2591	69.8035	9.13758	69.8067	7.43684	69.8467	5.65199
69.3581	16.4814	69.3981	15.1995	69.7762	12.8988	69.3693	11.2586	69.3549	9.11728	69.3949	7.42158	69.4318	5.61614
68.9671	16.4683	68.9848	15.1833	69.3869	12.8766	68.9896	11.216	68.9864	9.09204	68.9783	7.37202	68.996	5.58936
68.573	16.4437	68.5842	15.1499	68.988	12.8623	68.5826	11.1799	68.5954	9.06242	68.5666	7.33283	68.5842	5.56841
68.1885	16.4262	68.1821	15.1346	68.6082	12.8558	68.1741	11.1373	68.2013	9.03668	68.2045	7.29231	68.1837	5.53043
67.7831	16.393	67.7927	15.1157	68.2077	12.8151	67.8136	11.085	67.7831	8.99483	67.7847	7.26371	67.7719	5.51717
67.429	16.3687	67.413	15.0946	67.7703	12.7715	67.4098	11.0605	67.4403	8.96838	67.3618	7.23386	67.3938	5.49123
67.0109	16.3398	66.9949	15.0688	67.3954	12.756	66.9724	11.0383	67.0189	8.94237	66.9484	7.19236	66.9372	5.45814
66.5767	16.3201	66.5671	15.0675	67.0029	12.7222	66.5815	10.9956	66.6151	8.90097	66.5366	7.16856	66.5623	5.41807
66.1681	16.2959	66.2034	15.0219	66.5735	12.6804	66.1986	10.9406	66.1922	8.87861	66.1697	7.13131	66.2018	5.3844
65.7756	16.2548	65.7884	15.0085	66.181	12.6601	65.7948	10.9007	65.7932	8.85273	65.806	7.09102	65.7996	5.35264
65.3815	16.2464	65.4023	14.9858	65.75	12.6194	65.3606	10.8908	65.3959	8.78988	65.3911	7.05402	65.4023	5.31674
64.9889	16.2413	64.9841	14.9634	65.3462	12.6039	64.9633	10.8901	64.9921	8.77239	64.9681	7.0182	65.021	5.26054
64.558	16.2219	64.5724	14.9341	64.9713	12.5974	64.5515	10.8803	64.5708	8.74893	64.5916	6.97724	64.5948	5.22892
64.1558	16.2036	64.2199	14.9006	64.5996	12.5829	64.2071	10.8471	64.1879	8.71898	64.1895	6.94433	64.1911	5.20849
63.7889	16.1751	63.8017	14.8902	64.2087	12.5577	63.7777	10.8109	63.7681	8.69957	63.7937	6.89597	63.7777	5.18266
63.382	16.1387	63.3884	14.8731	63.8081	12.5524	63.3932	10.7716	63.3836	8.66729	63.3659	6.88648	63.3916	5.14937
62.9686	16.139	63.0119	14.8575	63.39	12.5146	62.9926	10.7354	62.9814	8.63078	62.9382	6.84538	62.9702	5.12472
62.5953	16.1174	62.6209	14.8312	62.9718	12.4857	62.6257	10.6875	62.5777	8.59108	62.5632	6.81274	62.5665	5.11027
62.198	16.0882	62.1899	14.8244	62.5857	12.4415	62.1643	10.6748	62.1931	8.5349	62.1467	6.79732	62.1499	5.08662
61.7894	16.0434	61.7894	14.7978	62.1691	12.4097	61.7958	10.6263	61.7766	8.50988	61.7493	6.75517	61.7317	5.05467
61.3873	16.0174	61.3696	14.7961	61.7702	12.3573	61.3584	10.6032	61.4081	8.46671	61.3744	6.71226	61.3889	5.02265
60.9787	16.0017	60.9851	14.7706	61.3584	12.3183	60.9883	10.5678	60.9851	8.45205	61.0075	6.67928	60.9867	4.9926
60.5669	15.9967	60.5798	14.7584	60.9435	12.2991	60.5701	10.5504	60.5685	8.41594	60.5766	6.62072	60.5814	4.96557
60.1728	15.955	60.1856	14.7334	60.5509	12.2784	60.1472	10.5133	60.1808	8.38243	60.168	6.60243	60.2048	4.90611
59.7434	15.9458	59.7867	14.704	60.1648	12.2736	59.7242	10.4916	59.7514	8.3465	59.7562	6.54447	59.8123	4.86779
59.3301	15.929	59.4006	14.6949	59.7418	12.2342	59.3669	10.4414	59.3605	8.30747	59.3781	6.4935	59.3621	4.83717
58.9568	15.9202	58.9984	14.6574	59.3877	12.2029	58.9584	10.4124	58.9471	8.28798	58.9872	6.47857	58.9744	4.80411
58.5899	15.9037	58.6011	14.6286	58.9984	12.1943	58.5674	10.3791	58.5562	8.26859	58.5594	6.44944	58.5883	4.77338
58.1669	15.8798	58.2053	14.5979	58.5947	12.1914	58.1781	10.3789	58.1845	8.24126	58.1156	6.42439	58.1797	4.75709
57.8112	15.854	57.8064	14.5839	58.1669	12.1516	57.8256	10.3229	57.8032	8.19826	57.776	6.39506	57.7952	4.74491
57.4139	15.8255	57.393	14.5591	57.7952	12.1222	57.3754	10.2787	57.4026	8.17262	57.3354	6.35757	57.337	4.72145
56.9749	15.8091	57.0133	14.5662	57.3594	12.0732	56.9669	10.2454	56.9989	8.14572	56.9588	6.32346	56.9348	4.69055
56.5615	15.7659	56.5919	14.5623	56.9765	12.0241	56.5631	10.2226	56.5903	8.09222	56.5871	6.30228	56.5375	4.64952
56.1722	15.7534	56.1722	14.541	56.5423	12.003	56.1658	10.1885	56.1754	8.08832	56.2122	6.23974	56.1818	4.60063
55.7588	15.7453	55.77	14.4898	56.1353	12.0091	55.7748	10.1706	55.7716	8.04179	55.7829	6.19461	55.778	4.57764
55.3631	15.7226	55.3823	14.4545	55.738	11.9751	55.3551	10.1697	55.3535	7.99054	55.3711	6.16056	55.4111	4.54663
54.9497	15.6905	54.977	14.4209	55.3679	11.9481	54.9321	10.1326	54.9273	7.97635	54.9513	6.13623	55.009	4.49693
54.5235	15.6816	54.5892	14.4027	54.9593	11.9011	54.5524	10.0994	54.5652	7.95443	54.5492	6.11612	54.5828	4.45933
54.1374	15.6755	54.2047	14.3746	54.5716	11.9059	54.1502	10.0789	54.1727	7.92931	54.1615	6.07938	54.1695	4.4352
53.7785	15.6655	53.7753	14.3505	54.1887	11.8719	53.7625	10.034	53.7625	7.89226	53.7385	6.06235	53.7737	4.40505
53.362	15.6364	53.3716	14.3132	53.7978	11.8672	53.3636	9.99422	53.3492	7.87446	53.3363	6.02689	53.3732	4.36792
52.9983	15.6057	52.9823	14.279	53.3588	11.8594	52.9839	9.96698	52.939	7.83315	52.9198	5.99183	52.955	4.33682
52.5881	15.5817	52.5625	14.2577	52.9614	11.8385	52.6057	9.95575	52.5481	7.80267	52.5545	5.93043	52.5481	4.33052
52.17	15.5759	52.1491	14.2484	52.5561	11.7854	52.1812	9.92994	52.2036	7.76963	52.1587	5.89744	52.1315	4.31371
51.7662	15.5664	51.7438	14.225	52.1491	11.7482	51.7678	9.88459	51.8111	7.72657	51.7966	5.8424	51.7854	4.27876
51.3753	15.5225	51.3352	14.2038	51.763	11.7225	51.3897	9.85284	51.3673	7.70471	51.3753	5.80463	51.3897	4.25543
50.9539	15.5018	50.9571	14.185	51.34	11.6962	50.9539	9.81845	50.9523	7.66838	50.9587	5.76873	50.9859	4.21879
50.555	15.4574	50.5742	14.1636	50.9155	11.6663	50.5502	9.7785	50.5421	7.61853	50.5421	5.72941	50.5886	4.16666
50.1768	15.4613	50.1656	14.1373	50.5678	11.648	50.1416	9.77855	50.164	7.5725	50.172	5.68665	50.2185	4.12758
49.7555	15.4594	49.7987	14.1083	50.1656	11.6298	49.7459	9.74512	49.7763	7.53727	49.7587	5.66734	49.7843	4.09715
49.3421	15.4469	49.4046	14.0697	49.8051	11.6078	49.3581	9.70967	49.3758	7.50051	49.3517	5.6582	49.387	4.05955
48.9704	15.4285	48.9848	14.0467	49.387	11.5726	48.9592	9.68012	48.9624	7.46991	48.9496	5.63041	48.9928	4.03343
48.5683	15.4178	48.5859	14.0293	49.0009	11.5476	48.5699	9.64063	48.5442	7.43234	48.5058	5.60193	48.5859	4.00835
48.1966	15.3952	48.187	13.9853	48.5715	11.5227	48.251	9.6062	48.1549	7.40589	48.1677	5.54677	48.1934	3.99565
47.7896	15.375	47.756	13.9623	48.1725	11.4733	47.7768	9.58767	47.788	7.37871	47.7528	5.51659	47.756	3.98533
47.4291	15.3293	47.3714	13.9487	47.7448	11.4405	47.3859	9.57488	47.365	7.35208	47.3714	5.48319	47.3698	3.95034
46.9837	15.2941	46.9469	13.9307	47.3746	11.4092	46.9901	9.53378	46.9661	7.3185	46.9805	5.44264	46.9661	3.93845
46.5912	15.2813	46.5143	13.9096	46.9405	11.3495	46.588	9.48506	46.5399	7.27613	46.5944	5.39626	46.588	3.89031
46.1586	15.2485	46.173	13.8821	46.5415	11.3158	46.1458	9.4405	46.1426	7.23548	46.1474	5.35716	46.1666	3.84688
45.7821	15.2316	45.7581	13.8635	46.1234	11.2797	45.7725	9.41403	45.7388	7.21031	45.7821	5.30174	45.8029	3.80088
45.3479	15.1974	45.3639	13.8411	45.7725	11.2745	45.3511	9.39632	45.3639	7.15954	45.3447	5.26635	45.412	3.77769
44.9762	15.1619	45.0195	13.7995	45.3735	11.2547	44.9618	9.37305	44.9778	7.11981	44.9794	5.23739	45.0163	3.75522
44.518	15.1661	44.5773	13.761	44.9922	11.2344	44.5548	9.34212	44.5356	7.08235	44.5644	5.22346	44.5949	3.71435
44.1927	15.1487	44.1927	13.7329	44.5965	11.2304	44.1847	9.31604	44.1479	7.0531	44.1302	5.2115	44.1719	3.66603
43.7698	15.1197	43.7553	13.7065	44.1959	11.2128	43.7938	9.2819	43.7313	7.03151	43.7201	5.15756	43.7505	3.65249
43.3949	15.0992	43.3564	13.678	43.7505	11.1725	43.4093	9.23317	43.3388	7.00638	43.358	5.1307	43.382	3.62342
42.9751	15.0706	42.9462	13.669	43.3692	11.1272	43.0007	9.20504	42.935	6.9684	42.951	5.0635	42.9687	3.60612
42.6002	15.0578	42.5617	13.6418	42.9607	11.1018	42.5665	9.17639	42.5441	6.92254	42.5713	5.01618	42.5409	3.59267
42.1676	15.0293	42.1323	13.6287	42.5617	11.0669	42.1628	9.16291	42.1548	6.89353	42.1884	4.97274	42.1083	3.55859
41.7975	14.9799	41.7174	13.6255	42.1836	11.0571	41.7783	9.12442	41.7622	6.84707	41.7959	4.92817	41.7783	3.49563
41.3617	14.986	41.3377	13.5822	41.7735	11.0144	41.3681	9.06749	41.3216	6.83243	41.3569	4.89215	41.3665	3.46444
40.966	14.9548	40.9676	13.5691	41.328	10.9819	40.9419	9.02998	40.9467	6.78507	40.9515	4.84179	40.974	3.40478
40.5606	14.9267	40.567	13.5434	40.9451	10.9538	40.5494	9.00633	40.5494	6.73845	40.5558	4.81647	40.583	3.36965
40.1585	14.8939	40.1777	13.51	40.5446	10.9266	40.1184	8.98404	40.1456	6.69961	40.144	4.78669	40.1841	3.32033
39.7451	14.8925	39.7707	13.4843	40.1761	10.905	39.7467	8.94453	39.7483	6.67434	39.7451	4.75245	39.8028	3.2923
39.3414	14.8804	39.367	13.4462	39.7803	10.8838	39.3686	8.92304	39.3622	6.62607	39.3157	4.70904	39.3638	3.25831
38.968	14.8562	38.9504	13.4014	39.391	10.8447	38.9584	8.90368	38.9504	6.59268	38.9312	4.68634	38.952	3.23054
38.5867	14.8452	38.5675	13.3731	38.968	10.818	38.5915	8.85578	38.5467	6.56749	38.5499	4.67085	38.5755	3.18814
38.1557	14.8276	38.1381	13.372	38.5739	10.7971	38.2086	8.81364	38.1205	6.51999	38.1397	4.61436	38.1461	3.16725
37.7664	14.7826	37.744	13.3539	38.1477	10.7665	37.76	8.77515	37.7264	6.49595	37.7488	4.56272	37.7424	3.12376
37.3723	14.7743	37.3162	13.3372	37.7392	10.7329	37.3402	8.72731	37.3322	6.46766	37.3659	4.50904	37.3098	3.12041
36.9541	14.7412	36.8884	13.3085	37.3434	10.6912	36.9445	8.70412	36.9509	6.41185	36.9669	4.45432	36.9413	3.09988
36.5295	14.6928	36.5087	13.2797	36.9557	10.6624	36.5568	8.6439	36.5295	6.37475	36.5392	4.4192	36.5488	3.05729
36.145	14.6787	36.1322	13.2787	36.5103	10.6404	36.1498	8.60615	36.1658	6.31721	36.1482	4.38123	36.1562	3.00106
35.7317	14.6424	35.7541	13.2505	36.1194	10.6159	35.7236	8.56949	35.7461	6.2679	35.7317	4.35129	35.7317	2.95553
35.3439	14.6254	35.3664	13.2272	35.7461	10.5756	35.3119	8.5717	35.3487	6.22641	35.3519	4.30313	35.3744	2.91797
34.9242	14.6241	34.9834	13.1801	35.3696	10.5554	34.9113	8.5424	34.9354	6.17958	34.9418	4.29274	34.9834	2.89309
34.514	14.6155	34.5653	13.1706	34.9626	10.5283	34.5589	8.4864	34.5268	6.12864	34.5108	4.26324	34.5525	2.86217
34.1071	14.5918	34.1471	13.126	34.5541	10.5119	34.1343	8.46403	34.1407	6.09233	34.1135	4.22022	34.1151	2.83648
33.7498	14.562	33.7626	13.0911	34.1567	10.4524	33.7754	8.42094	33.7017	6.0672	33.7321	4.18169	33.7578	2.816
33.3588	14.5352	33.3348	13.0582	33.7802	10.4206	33.33	8.36575	33.3044	6.02314	33.3428	4.12468	33.3316	2.80915
32.9343	14.5115	32.923	13.0391	33.3396	10.3739	32.9487	8.31911	32.8894	5.98851	32.9519	4.07133	32.9295	2.77481
32.561	14.4805	32.5337	13.0305	32.9295	10.3298	32.5481	8.27188	32.5177	5.93727	32.5738	4.02633	32.5225	2.73096
32.1492	14.4474	32.1316	13.0289	32.5353	10.3168	32.1428	8.23216	32.1588	5.90038	32.1668	3.96682	32.1284	2.69885
31.7342	14.4121	31.7038	13.0003	32.1316	10.2965	31.7471	8.20215	31.7439	5.84865	31.7278	3.92226	31.7439	2.66105
31.3385	14.4065	31.3193	12.9824	31.7102	10.25	31.3353	8.14972	31.3609	5.80591	31.3305	3.88608	31.3465	2.6431
30.9444	14.3862	30.9396	12.9494	31.2872	10.2316	30.9299	8.116	30.9396	5.75171	30.938	3.84918	30.9267	2.62078
30.5374	14.3745	30.5374	12.9077	30.9315	10.1697	30.499	8.06808	30.507	5.70259	30.5422	3.80595	30.5406	2.58578
30.1176	14.3647	30.1881	12.8813	30.5198	10.1452	30.1	8.04708	30.1208	5.64324	30.1449	3.77318	30.1561	2.55055
29.7155	14.3387	29.7636	12.8667	30.1497	10.0898	29.7123	8.01504	29.7331	5.59349	29.6963	3.74541	29.7443	2.51509
29.331	14.323	29.323	12.8407	29.7411	10.0431	29.3486	7.9718	29.3358	5.55029	29.2973	3.70094	29.3374	2.48317
28.9144	14.3024	28.9577	12.8056	29.3502	10.0142	28.9176	7.91023	28.8808	5.53264	28.9465	3.65191	28.9224	2.45502
28.5315	14.2925	28.5347	12.749	28.94	9.97212	28.5347	7.87834	28.4882	5.49301	28.5251	3.61501	28.5443	2.41969
28.1534	14.263	28.1326	12.7174	28.5123	9.93661	28.155	7.81695	28.1197	5.44471	28.131	3.56726	28.1293	2.41032
27.7368	14.245	27.732	12.6917	28.1197	9.90831	27.732	7.78153	27.7096	5.39826	27.756	3.50558	27.7384	2.37347
27.3779	14.2009	27.3122	12.6858	27.7128	9.86718	27.3475	7.74902	27.3379	5.33422	27.3779	3.44436	27.3459	2.34967
26.9213	14.1767	26.8877	12.6532	27.2994	9.8391	26.9229	7.69762	26.9518	5.28168	26.9373	3.39748	26.9453	2.31084
26.5096	14.1503	26.5112	12.6206	26.8764	9.79642	26.5224	7.61963	26.5272	5.24504	26.54	3.36044	26.4951	2.27339
26.1026	14.1464	26.1443	12.5951	26.5144	9.76748	26.1042	7.59632	26.1475	5.17449	26.1074	3.32349	26.1266	2.22639
25.7501	14.126	25.7261	12.5787	26.1154	9.71574	25.7181	7.57771	25.7405	5.09855	25.7501	3.28909	25.7565	2.18902
25.2999	14.1078	25.3464	12.5397	25.7613	9.67937	25.3191	7.54305	25.3239	5.02744	25.3191	3.25104	25.3416	2.16256
24.9378	14.0734	24.9586	12.5112	25.3111	9.64663	24.9362	7.50774	24.9218	5.00458	24.9186	3.20081	24.949	2.12511
24.5389	14.0512	24.5405	12.4965	24.949	9.59581	24.5357	7.46049	24.5004	4.96321	24.486	3.17495	24.5485	2.08286
24.1431	14.0175	24.1303	12.4611	24.5581	9.56293	24.1287	7.43555	24.0951	4.9263	24.1143	3.1367	24.1351	2.063
23.6993	13.9966	23.7538	12.4173	24.1832	9.54799	23.7442	7.39108	23.6865	4.87109	23.7266	3.08971	23.717	2.02762
23.3116	13.9805	23.3372	12.3922	23.7234	9.51766	23.3517	7.34864	23.3196	4.80463	23.3389	3.03503	23.3356	2.00047
22.9367	13.9574	22.8967	12.3739	23.3292	9.48639	22.9383	7.29132	22.9143	4.75576	22.9239	2.98181	22.9303	1.96148
22.5634	13.9375	22.5233	12.3511	22.9191	9.43525	22.5266	7.22522	22.5314	4.70873	22.5826	2.9442	22.5362	1.90462
22.1308	13.9235	22.0763	12.3602	22.5298	9.39593	22.1452	7.15981	22.1645	4.63971	22.1709	2.8811	22.1388	1.88069
21.7142	13.8996	21.7303	12.3223	22.118	9.34559	21.7447	7.11171	21.7703	4.57214	21.7399	2.81829	21.6902	1.84727
21.3281	13.8841	21.3073	12.3057	21.7191	9.28459	21.3297	7.05976	21.3041	4.49124	21.3217	2.76214	21.2961	1.80321
20.9068	13.8608	20.9292	12.2622	21.3201	9.24339	20.9132	7.02254	20.9035	4.43656	20.942	2.71652	20.9356	1.75929
20.5126	13.8473	20.5318	12.2403	20.9212	9.20454	20.5318	6.98445	20.5222	4.38332	20.5431	2.69167	20.5415	1.7306
20.1265	13.8224	20.1682	12.2143	20.4982	9.17226	20.1393	6.93688	20.1313	4.33234	20.1185	2.65866	20.1377	1.69652
19.742	13.7888	19.7276	12.1883	20.1073	9.11219	19.7356	6.8884	19.7067	4.27607	19.7115	2.62988	19.6971	1.67301
19.3318	13.7571	19.343	12.1552	19.7163	9.07155	19.3078	6.84771	19.2966	4.21596	19.2838	2.57512	19.3334	1.65177
18.8864	13.7356	18.9185	12.1141	19.3831	9.05452	18.88	6.78824	18.8736	4.19617	18.912	2.50358	18.9088	1.63443
18.4715	13.7276	18.5163	12.0971	18.9153	9.02155	18.5468	6.70723	18.5131	4.11766	18.5339	2.44749	18.5484	1.59136
18.1174	13.6947	18.111	12.0652	18.5243	8.98224	18.1382	6.65604	18.1062	4.08867	18.1286	2.41931	18.1286	1.55794
17.7361	13.664	17.7216	12.0276	18.1062	8.93256	17.7393	6.6171	17.7184	4.01418	17.7473	2.35259	17.7216	1.53202
17.3259	13.6408	17.289	12.0201	17.6816	8.88748	17.3179	6.54473	17.3419	3.9201	17.3595	2.30561	17.3083	1.50703
16.8949	13.619	16.8853	11.9956	17.3003	8.83665	16.8949	6.47687	16.9302	3.85937	16.9398	2.23943	16.8933	1.48997
16.4928	13.6032	16.5088	11.9621	16.9173	8.78941	16.4783	6.4243	16.5104	3.79727	16.528	2.16952	16.5136	1.45061
16.1002	13.5835	16.1275	11.9507	16.5264	8.73361	16.1131	6.3531	16.1227	3.71081	16.1355	2.14287	16.1291	1.41367
15.7109	13.5531	15.7285	11.9008	16.0986	8.67311	15.7029	6.29446	15.7109	3.63558	15.7125	2.11645	15.6805	1.37512
15.336	13.524	15.3376	11.8736	15.7093	8.62601	15.3184	6.24914	15.3152	3.59043	15.3264	2.08032	15.336	1.34079
14.889	13.5198	14.9403	11.8414	15.2767	8.57908	14.9114	6.19602	14.8986	3.52871	14.905	2.01183	14.9002	1.30462
14.4852	13.5	14.5221	11.8114	14.881	8.54929	14.5333	6.14037	14.4997	3.46269	14.482	1.94442	14.4692	1.26518
14.1023	13.4619	14.1135	11.7808	14.5045	8.49545	14.0991	6.08098	14.0623	3.42708	14.0687	1.91487	14.1199	1.22985
13.705	13.4522	13.7482	11.7354	14.1199	8.46972	13.7354	6.00785	13.7018	3.3648	13.7018	1.88273	13.7354	1.21425
13.2884	13.4274	13.3237	11.72	13.6842	8.42985	13.3125	5.95364	13.2932	3.29764	13.3301	1.83594	13.3189	1.18205
12.9103	13.4159	12.9039	11.6851	13.298	8.37341	12.9135	5.86775	12.9215	3.22676	12.9247	1.75655	12.9263	1.15399
12.4937	13.4082	12.4697	11.6906	12.9087	8.32246	12.4825	5.79252	12.5322	3.13883	12.4905	1.67287	12.5034	1.13384
12.0852	13.3908	12.058	11.652	12.5034	8.2544	12.0836	5.69893	12.1445	3.07713	12.1188	1.60216	12.0916	1.1035
11.7103	13.3668	11.6862	11.6075	12.0916	8.17733	11.7023	5.63435	11.6991	2.98806	11.6959	1.57488	11.6638	1.06359
11.3194	13.3264	11.3033	11.5707	11.6975	8.12215	11.2825	5.58139	11.3001	2.90582	11.3338	1.54716	11.3113	1.03642
10.914	13.3094	10.8932	11.542	11.3258	8.06576	10.898	5.49167	10.8788	2.82003	10.9124	1.4966	10.89	0.99383
10.5199	13.2856	10.5231	11.5067	10.9012	8.00191	10.499	5.40322	10.5038	2.74451	10.4974	1.44851	10.491	0.95306
10.1065	13.2655	10.1385	11.4727	10.4894	7.95054	10.0969	5.3212	10.1097	2.68461	10.0681	1.40252	10.1177	0.92897
9.7124	13.2417	9.7348	11.432	10.0889	7.88963	9.6931	5.2454	9.6931	2.61606	9.6691	1.37854	9.7108	0.91157
9.2926	13.2166	9.3214	11.3979	9.6964	7.84705	9.2654	5.17737	9.2397	2.56403	9.2814	1.32813	9.3166	0.88119
8.844	13.2066	8.8985	11.3523	9.299	7.80013	8.8889	5.09587	8.8985	2.47671	8.8536	1.26656	8.9289	0.84728
8.4915	13.2128	8.4931	11.3247	8.8873	7.73494	8.4739	5.0072	8.5043	2.4006	8.4835	1.21441	8.5043	0.81457
8.0733	13.16	8.0974	11.2982	8.4947	7.66625	8.1022	4.90451	8.1022	2.31284	8.1022	1.13488	8.1038	0.78171
7.6696	13.165	7.7113	11.2806	8.1038	7.60815	7.7	4.78151	7.7337	2.22698	7.7161	1.09448	7.6984	0.76409
7.2899	13.1502	7.2771	11.2742	7.7016	7.53117	7.3123	4.68031	7.3412	2.12329	7.3171	1.04147	7.2995	0.73867
6.9038	13.133	6.8557	11.2344	7.3107	7.44664	6.9054	4.61436	6.8925	2.00737	6.8941	1.00395	6.8685	0.71203
6.524	13.0714	6.5208	11.2094	6.9022	7.34217	6.5016	4.5138	6.5321	1.90666	6.5192	0.97043	6.5048	0.66005
6.1059	13.0348	6.0851	11.193	6.5224	7.27361	6.0883	4.4189	6.0738	1.81521	6.1027	0.92854	6.069	0.60851
5.6781	12.9997	5.7053	11.1489	6.0674	7.19065	5.6829	4.29809	5.6909	1.71353	5.7005	0.84697	5.715	0.58157
5.2599	12.9751	5.292	11.1258	5.6669	7.11182	5.2599	4.18155	5.2744	1.62362	5.2776	0.8009	5.3096	0.54516
4.8914	12.9452	4.9219	11.0751	5.2391	7.03297	4.8626	4.06297	4.8978	1.54748	4.9026	0.76227	4.9155	0.50622
4.4653	12.9217	4.4989	11.0441	4.9107	6.94017	4.4733	3.94919	4.446	1.46618	4.4877	0.71246	4.5197	0.47693
4.0631	12.9137	4.0807	11.0038	4.4941	6.87716	4.0791	3.84722	4.0743	1.37822	4.1064	0.65342	4.1016	0.44924
3.6065	12.9142	3.6914	10.9593	4.0871	6.78583	3.6754	3.74921	3.6754	1.28401	3.6754	0.61794	3.685	0.40424
3.2861	12.8885	3.2989	10.9384	3.701	6.67692	3.3021	3.5904	3.3117	1.19061	3.2572	0.56946	3.3069	0.37745
2.8599	12.8505	2.8519	10.9219	3.3085	6.56541	2.8839	3.45267	2.8919	1.07899	2.8935	0.49929	2.8871	0.34916
2.4994	12.8168	2.4689	10.8799	2.924	6.44254	2.4946	3.28168	2.5218	0.96774	2.5138	0.4477	2.4978	0.31549
2.1069	12.7903	2.0556	10.839	2.4994	6.31807	2.0716	3.11135	2.1085	0.86626	2.1133	0.39833	2.0604	0.28724
1.7175	12.7676	1.6454	10.818	2.0844	6.17486	1.7079	2.95796	1.6935	0.77186	1.6935	0.33301	1.6518	0.2735
1.2625	12.7406	1.2641	10.7801	1.6935	6.04674	1.2785	2.80138	1.2994	0.66841	1.2577	0.26493	1.2865	0.23713
0.8652	12.6977	0.8892	10.731	1.2673	5.90564	0.9116	2.60406	0.8764	0.54359	0.8844	0.21411	0.894	0.19796
0.4807	12.6717	0.471	10.683	0.8524	5.76238	0.4823	2.38769	0.4726	0.43559	0.4807	0.18484	0.4919	0.15338
--	12.6511	--	10.646	0.439	5.61444	--	2.14753	--	0.34337	--	0.12032	--	0.11601
-0.3268	12.6329	-0.2788	10.6138	-0.306	5.45859	-0.3413	1.94129	-0.3333	0.26801	-0.3012	0.06363	-0.2852	0.06874
-0.7498	12.6184	-0.6937	10.5773	-0.745	5.2912	-0.7274	1.66395	-0.7258	0.18909	-0.7082	0.01009	-0.7082	0.04092
-1.1407	12.607	-1.1343	10.53	-1.1488	5.12209	-1.1087	1.34066	-1.1055	0.06816	-1.1183	-0.03701	-1.0879	0.01095
-1.5141	12.5786	-1.5221	10.4888	-1.5253	4.9174	-1.5125	1.02663	-1.5205	-0.04247	-1.5301	-0.09412	-1.498	-0.02903
-1.9354	12.5468	-1.9114	10.4545	-1.9178	4.70737	-1.9146	0.66369	-1.9066	-0.15222	-1.9242	-0.14102	-1.897	-0.05956
-2.3071	12.5053	-2.3328	10.4079	-2.3103	4.47001	-2.2879	0.24102	-2.2575	-0.27568	-2.3135	-0.20913	-2.3039	-0.06501
-2.6772	12.4781	-2.7237	10.3995	-2.6965	4.22063	-2.6852	-0.22167	-2.6772	-0.39586	-2.7157	-0.25313	-2.7509	-0.09695
-3.1018	12.4366	-3.1563	10.369	-3.065	3.9405	-3.089	-0.76368	-3.089	-0.51036	-3.1066	-0.31673	-3.1258	-0.14471
-3.4895	12.4008	-3.528	10.3032	-3.4975	3.69616	-3.52	-1.31794	-3.5056	-0.60795	-3.5696	-0.36542	-3.5328	-0.18345
-3.9109	12.3596	-3.9301	10.264	-3.9157	3.419	-3.9157	-1.81075	-3.9013	-0.72141	-3.8965	-0.40431	-3.9173	-0.21697
-4.3339	12.3289	-4.3243	10.2134	-4.3275	3.11785	-4.3163	-2.16794	-4.3114	-0.83958	-4.3227	-0.45929	-4.297	-0.25719
-4.7056	12.3071	-4.6944	10.1559	-4.712	2.79308	-4.712	-2.43021	-4.7136	-0.93842	-4.72	-0.5228	-4.6767	-0.31619
-5.1286	12.2875	-5.1205	10.1433	-5.1221	2.49596	-5.1526	-2.62443	-5.143	-1.01875	-5.1061	-0.57174	-5.0773	-0.35245
-5.5756	12.2892	-5.5083	10.114	-5.5275	2.14435	-5.5371	-2.791	-5.5339	-1.11926	-5.5195	-0.64312	-5.5195	-0.37914
-5.9457	12.2492	-5.896	10.0684	-5.9665	1.75752	-5.9441	-2.95513	-5.9296	-1.20625	-5.9232	-0.69458	-5.9216	-0.41177
-6.3046	12.2221	-6.2789	10.0179	-6.3046	1.26119	-6.3174	-3.12505	-6.2869	-1.34499	-6.327	-0.74006	-6.3238	-0.44352
-6.7259	12.1946	-6.7179	9.97122	-6.7419	0.56329	-6.7003	-3.28417	-6.7211	-1.44084	-6.7564	-0.79371	-6.7211	-0.48028
-7.1233	12.1594	-7.1409	9.92053	-7.1185	-0.55929	-7.072	-3.45005	-7.1152	-1.54514	-7.1377	-0.86556	-7.1601	-0.48694
-7.4934	12.0989	-7.5446	9.86448	-7.5222	-2.36187	-7.5046	-3.59762	-7.5014	-1.64719	-7.5126	-0.91358	-7.5574	-0.51687
-7.8987	12.0699	-7.9131	9.80847	-7.8603	-4.43872	-7.9356	-3.72067	-7.9003	-1.74566	-7.95	-0.94215	-7.9532	-0.5675
-8.3393	12.0554	-8.3457	9.76173	-8.3153	-5.82909	-8.3377	-3.88125	-8.3073	-1.79598	-8.3169	-1.011	-8.3297	-0.60051
-8.727	12.0008	-8.7366	9.70128	-8.7158	-6.45037	-8.7142	-4.00629	-8.7286	-1.87409	-8.727	-1.06152	-8.7238	-0.64371
-9.1228	11.9688	-9.1788	9.63287	-9.1276	-6.69517	-9.134	-4.12159	-9.11	-1.98282	-9.1164	-1.11851	-9.1148	-0.68226
-9.5185	11.9316	-9.4945	9.55385	-9.5073	-6.8046	-9.5105	-4.23041	-9.5265	-2.05736	-9.4897	-1.17616	-9.464	-0.73212
-9.9527	11.9205	-9.8966	9.4694	-9.9223	-6.88413	-9.9783	-4.33611	-9.911	-2.14002	-9.9158	-1.23372	-9.895	-0.77412
-10.358	11.8864	-10.3084	9.36842	-10.3244	-6.98859	-10.3901	-4.46453	-10.3468	-2.23648	-10.3164	-1.28991	-10.318	-0.79682
-10.7698	11.8575	-10.7426	9.24079	-10.7474	-7.08489	-10.733	-4.59023	-10.7666	-2.31822	-10.7426	-1.33208	-10.7233	-0.84093
-11.1399	11.8337	-11.1415	9.08329	-11.1591	-7.15977	-11.1383	-4.71362	-11.1351	-2.40409	-11.1303	-1.39701	-11.1303	-0.87795
-11.5453	11.8004	-11.5324	8.84182	-11.5276	-7.26487	-11.5292	-4.82632	-11.5004	-2.46823	-11.5356	-1.44141	-11.518	-0.89478
-11.9378	11.7671	-11.9394	8.51045	-11.925	-7.35294	-11.9009	-4.93072	-11.9298	-2.53062	-11.9538	-1.47707	-11.9234	-0.92436
-12.3047	11.7044	-12.3463	8.04757	-12.3335	-7.44964	-12.3047	-5.04665	-12.3127	-2.60754	-12.3223	-1.50384	-12.3656	-0.9519
-12.702	11.6393	-12.7084	7.40317	-12.7132	-7.56249	-12.7261	-5.1489	-12.7229	-2.68386	-12.71	-1.54998	-12.7677	-0.98452
-13.149	11.6086	-13.1266	6.59013	-13.1138	-7.66205	-13.1586	-5.22561	-13.1442	-2.74403	-13.1747	-1.59245	-13.1426	-1.0246
-13.5368	11.5874	-13.548	5.55213	-13.5207	-7.73251	-13.564	-5.32594	-13.532	-2.80657	-13.5336	-1.64369	-13.5368	-1.06608
-13.9501	11.5484	-13.9838	4.32922	-13.9245	-7.81282	-13.9293	-5.41335	-13.9405	-2.8857	-13.8876	-1.72384	-13.9245	-1.10938
-14.341	11.4944	-14.3571	2.88295	-14.3378	-7.8832	-14.3523	-5.50853	-14.3314	-2.96657	-14.317	-1.77749	-14.3218	-1.14528
-14.764	11.4585	-14.7512	1.23731	-14.7384	-7.95031	-14.7929	-5.58065	-14.7224	-3.05425	-14.7416	-1.83868	-14.7224	-1.19008
-15.1774	11.4367	-15.1293	-0.56433	-15.1325	-8.00642	-15.1646	-5.67566	-15.1373	-3.12731	-15.1373	-1.90413	-15.1421	-1.22949
-15.6036	11.3834	-15.5347	-2.43546	-15.5539	-8.08331	-15.5491	-5.74574	-15.5026	-3.19316	-15.5459	-1.9378	-15.5267	-1.25532
-15.9384	11.3289	-15.9544	-4.27805	-15.9785	-8.13155	-15.9608	-5.82806	-15.924	-3.26442	-15.9368	-1.99969	-15.9304	-1.29027
-16.3502	11.3043	-16.3774	-5.98526	-16.339	-8.18743	-16.3358	-5.91918	-16.3566	-3.32976	-16.3742	-2.01203	-16.3566	-1.3142
-16.7443	11.2635	-16.7491	-7.54362	-16.7459	-8.25875	-16.7411	-6.01354	-16.7427	-3.39852	-16.7699	-2.06895	-16.7539	-1.34413
-17.0984	11.1853	-17.1352	-8.86936	-17.132	-8.33395	-17.1192	-6.09993	-17.1561	-3.45558	-17.1497	-2.11711	-17.1737	-1.3673
-17.5069	11.1124	-17.5358	-9.90524	-17.523	-8.40673	-17.5438	-6.16158	-17.531	-3.52514	-17.5246	-2.18563	-17.5598	-1.39461
-17.9427	11.0656	-17.9684	-10.6154	-17.9331	-8.47843	-17.9491	-6.21239	-17.9588	-3.57838	-17.9267	-2.24843	-17.9491	-1.43426
-18.3497	11.0266	-18.3577	-11.1031	-18.3096	-8.54137	-18.3561	-6.30052	-18.3305	-3.63474	-18.3289	-2.29841	-18.3241	-1.49737
-18.7566	10.9296	-18.7951	-11.3839	-18.7695	-8.59472	-18.7807	-6.36047	-18.7262	-3.70893	-18.7679	-2.34723	-18.747	-1.52436
-19.1235	10.855	-19.1364	-11.5651	-19.1235	-8.65838	-19.1187	-6.42882	-19.1155	-3.75502	-19.1187	-2.41248	-19.1027	-1.56471
-19.5465	10.7696	-19.5721	-11.6652	-19.5497	-8.71236	-19.5641	-6.49596	-19.5289	-3.82233	-19.5417	-2.45853	-19.5193	-1.60629
-19.9839	10.7136	-19.9583	-11.7451	-19.9551	-8.7523	-20.0095	-6.56737	-19.9246	-3.88626	-19.9583	-2.52859	-19.9454	-1.63622
-20.3925	10.6441	-20.3893	-11.7912	-20.3556	-8.7904	-20.378	-6.6176	-20.3508	-3.95596	-20.37	-2.57973	-20.3332	-1.68719
-20.7449	10.5376	-20.8058	-11.848	-20.7545	-8.83556	-20.777	-6.68812	-20.7401	-4.01486	-20.7449	-2.61751	-20.7241	-1.70183
-21.1391	10.4079	-21.1583	-11.8995	-21.1919	-8.8845	-21.1615	-6.75649	-21.1695	-4.04908	-21.1887	-2.65879	-21.1359	-1.72961
-21.546	10.2443	-21.5556	-11.9488	-21.5797	-8.93896	-21.538	-6.80725	-21.5797	-4.09466	-21.5444	-2.68574	-21.5332	-1.75611
-21.945	10.0257	-21.9546	-11.9628	-21.9514	-8.99833	-21.9113	-6.873	-21.953	-4.1525	-21.9418	-2.73899	-21.961	-1.78322
-22.3167	9.73746	-22.3503	-12.0021	-22.3327	-9.08448	-22.3647	-6.92958	-22.3423	-4.20371	-22.3519	-2.80488	-22.392	-1.80986
-22.7749	9.3361	-22.7717	-12.0291	-22.7236	-9.13166	-22.7557	-6.97736	-22.7332	-4.24274	-22.714	-2.87786	-22.7557	-1.84049
-23.153	8.7465	-23.1738	-12.0597	-23.1129	-9.18163	-23.1514	-7.04666	-23.1562	-4.30351	-23.1434	-2.91614	-23.161	-1.87265
-23.568	7.93847	-23.5696	-12.0862	-23.5327	-9.22801	-23.5359	-7.09796	-23.5503	-4.3711	-23.5632	-2.9806	-23.5471	-1.90679
-23.9445	6.86279	-23.9381	-12.1106	-23.9429	-9.28604	-23.9477	-7.13416	-23.9317	-4.44653	-23.9637	-3.02912	-23.9092	-1.95986
-24.369	5.46781	-24.361	-12.1588	-24.3755	-9.33824	-24.4091	-7.17761	-24.3226	-4.51117	-24.3546	-3.05088	-24.3386	-1.99186
-24.76	3.7077	-24.768	-12.2041	-24.7456	-9.37394	-24.776	-7.20928	-24.752	-4.57528	-24.7568	-3.08208	-24.7263	-2.02406
-25.1589	1.6473	-25.1461	-12.2356	-25.1461	-9.41801	-25.1429	-7.27853	-25.1413	-4.62991	-25.1317	-3.11986	-25.1269	-2.06032
-25.5354	-0.65967	-25.5531	-12.2553	-25.5611	-9.47107	-25.529	-7.34069	-25.513	-4.66407	-25.5915	-3.16134	-25.5098	-2.10092
-25.9488	-3.1509	-25.9264	-12.2825	-25.9744	-9.4979	-25.9552	-7.39271	-25.9135	-4.71791	-25.984	-3.19653	-25.9392	-2.11925
-26.3397	-5.68806	-26.3061	-12.307	-26.399	-9.54444	-26.3189	-7.44023	-26.3766	-4.74717	-26.3702	-3.24801	-26.3413	-2.13395
-26.705	-8.01542	-26.7547	-12.3514	-26.7547	-9.59419	-26.6874	-7.47849	-26.7627	-4.78947	-26.7419	-3.28712	-26.7194	-2.16928
-27.1216	-10.0289	-27.1552	-12.4037	-27.1392	-9.64486	-27.1488	-7.54244	-27.1552	-4.85643	-27.136	-3.34086	-27.152	-2.19055
-27.5333	-11.5854	-27.5558	-12.4234	-27.5558	-9.68402	-27.5349	-7.56789	-27.5365	-4.89773	-27.5285	-3.39995	-27.5269	-2.20587
-27.9371	-12.6273	-27.9435	-12.4511	-27.9211	-9.73152	-27.9467	-7.63654	-27.9275	-4.9504	-27.9291	-3.44846	-27.9259	-2.24834
-28.3649	-13.2319	-28.3777	-12.4762	-28.336	-9.76666	-28.3537	-7.66319	-28.3264	-5.0224	-28.3456	-3.48864	-28.3521	-2.29704
-28.7398	-13.5564	-28.8071	-12.5038	-28.7318	-9.81227	-28.7494	-7.72737	-28.7238	-5.08438	-28.7622	-3.5476	-28.7141	-2.345
-29.1676	-13.6787	-29.1884	-12.5315	-29.1323	-9.85207	-29.1676	-7.7669	-29.1451	-5.15395	-29.1932	-3.59418	-29.1083	-2.39075
-29.5409	-13.7771	-29.5633	-12.5703	-29.5521	-9.89077	-29.6098	-7.82085	-29.5505	-5.20706	-29.5569	-3.6524	-29.5409	-2.4052
-29.9879	-13.8368	-29.9462	-12.6166	-29.9654	-9.90992	-29.9638	-7.86551	-29.9686	-5.24977	-29.9783	-3.6876	-29.9222	-2.44005
-30.3708	-13.8793	-30.3259	-12.6641	-30.3468	-9.94141	-30.3532	-7.88279	-30.3403	-5.29077	-30.3868	-3.69566	-30.3147	-2.47667
-30.7617	-13.912	-30.7521	-12.6819	-30.7906	-9.97831	-30.7441	-7.92205	-30.7425	-5.34862	-30.8242	-3.70202	-30.7345	-2.50582
-31.1462	-13.9542	-31.1478	-12.7323	-31.1863	-10.0017	-31.1318	-7.96178	-31.1975	-5.3825	-31.1607	-3.76255	-31.1494	-2.53654
-31.5388	-14.0046	-31.5756	-12.7524	-31.5708	-10.0498	-31.5163	-8.01564	-31.5965	-5.42716	-31.5772	-3.82493	-31.5708	-2.5646
-31.8977	-14.0625	-31.9473	-12.7721	-31.9473	-10.1008	-31.8864	-8.06904	-31.9505	-5.47588	-31.9473	-3.88904	-31.9746	-2.57734
-32.3399	-14.099	-32.3655	-12.8038	-32.3639	-10.1289	-32.3559	-8.10277	-32.3623	-5.5255	-32.3511	-3.93707	-32.3719	-2.60726
-32.7292	-14.1559	-32.7628	-12.842	-32.774	-10.1733	-32.7548	-8.1383	-32.7484	-5.59511	-32.726	-3.96717	-32.7372	-2.65644
-33.1458	-14.1627	-33.1954	-12.8469	-33.1345	-10.236	-33.1666	-8.18389	-33.1393	-5.63926	-33.1874	-4.01269	-33.1377	-2.70553
-33.5463	-14.2103	-33.6152	-12.8656	-33.5495	-10.2694	-33.5543	-8.2407	-33.5591	-5.67745	-33.5463	-4.08698	-33.5319	-2.73848
-33.9629	-14.2291	-33.9773	-12.9012	-33.9789	-10.2939	-33.9613	-8.28101	-33.9629	-5.72739	-33.9805	-4.12285	-33.9228	-2.79496
-34.3682	-14.2658	-34.3618	-12.9208	-34.3634	-10.3437	-34.3538	-8.31406	-34.3714	-5.78774	-34.3746	-4.14329	-34.3137	-2.84377
-34.7816	-14.2629	-34.7543	-12.9648	-34.7655	-10.3636	-34.7736	-8.33287	-34.7655	-5.81434	-34.7639	-4.18065	-34.7688	-2.87025
-35.1693	-14.2807	-35.1228	-13.0003	-35.1661	-10.3847	-35.1389	-8.35709	-35.1741	-5.86955	-35.1805	-4.20716	-35.1485	-2.89936
-35.5506	-14.3088	-35.5762	-13.0158	-35.5811	-10.4326	-35.557	-8.41201	-35.5682	-5.90383	-35.6019	-4.23808	-35.557	-2.92335
-35.9672	-14.3311	-35.964	-13.0614	-35.9672	-10.4677	-35.9464	-8.45661	-36.012	-5.94447	-35.9768	-4.30063	-35.9544	-2.93875
-36.3517	-14.363	-36.3629	-13.0891	-36.4014	-10.4983	-36.3389	-8.51869	-36.3934	-5.97294	-36.3966	-4.34972	-36.3517	-2.96099
-36.7074	-14.4085	-36.7827	-13.1001	-36.7747	-10.525	-36.7202	-8.54484	-36.7683	-6.01859	-36.7763	-4.39448	-36.7715	-2.9944
-37.1464	-14.4421	-37.1656	-13.137	-37.1608	-10.5652	-37.1576	-8.56875	-37.1784	-6.06418	-37.1416	-4.43282	-37.164	-3.02589
-37.571	-14.4683	-37.5806	-13.1623	-37.5405	-10.6165	-37.5597	-8.60296	-37.5565	-6.11107	-37.5629	-4.49877	-37.5501	-3.04552
-37.9635	-14.5033	-38.0196	-13.18	-37.9603	-10.639	-37.9747	-8.64723	-37.9635	-6.1742	-37.9763	-4.53856	-37.9314	-3.10685
-38.364	-14.533	-38.3801	-13.2141	-38.3736	-10.6872	-38.3624	-8.71001	-38.3672	-6.21048	-38.3881	-4.59054	-38.3432	-3.14999
-38.7758	-14.5517	-38.7886	-13.2122	-38.7774	-10.7376	-38.7598	-8.76369	-38.7614	-6.255	-38.7486	-4.63044	-38.7357	-3.19258
-39.1731	-14.5673	-39.1908	-13.2668	-39.1747	-10.7582	-39.1763	-8.75992	-39.1891	-6.31082	-39.1715	-4.65944	-39.1283	-3.22064
-39.5945	-14.5956	-39.5705	-13.3041	-39.5897	-10.7865	-39.6089	-8.77515	-39.5817	-6.36753	-39.6025	-4.66931	-39.5384	-3.23927
-39.9806	-14.6291	-39.9422	-13.3263	-39.9662	-10.7957	-39.955	-8.83121	-39.9758	-6.38729	-39.9998	-4.68073	-39.9422	-3.27421
-40.3812	-14.6391	-40.3732	-13.3733	-40.3908	-10.8192	-40.3812	-8.86445	-40.3876	-6.42837	-40.4292	-4.73182	-40.3603	-3.30702
-40.7705	-14.6772	-40.7929	-13.3946	-40.7721	-10.8626	-40.7641	-8.90146	-40.8218	-6.45164	-40.7753	-4.78922	-40.7609	-3.3356
-41.1823	-14.7095	-41.1806	-13.435	-41.1582	-10.9199	-41.179	-8.92355	-41.2159	-6.4808	-41.2031	-4.82432	-41.1678	-3.35471
-41.5716	-14.7766	-41.5604	-13.4646	-41.5636	-10.9376	-41.5091	-8.99647	-41.5812	-6.53213	-41.5764	-4.87259	-41.5636	-3.3951
-41.9513	-14.828	-42.0026	-13.4827	-42.025	-10.9327	-41.9609	-9.01572	-41.9946	-6.57211	-41.9641	-4.93581	-42.0042	-3.43654
-42.3598	-14.8455	-42.3871	-13.5056	-42.3903	-10.9682	-42.3534	-9.05133	-42.3855	-6.62139	-42.3374	-4.97809	-42.3791	-3.4732
-42.7956	-14.8615	-42.8229	-13.5314	-42.7636	-11.0163	-42.7636	-9.09288	-42.7476	-6.66635	-42.8165	-5.0099	-42.7892	-3.49695
-43.1818	-14.8719	-43.2026	-13.5474	-43.1209	-11.0419	-43.1673	-9.14649	-43.1513	-6.7052	-43.1802	-5.05446	-43.1529	-3.54637
-43.5807	-14.8924	-43.5823	-13.6009	-43.5679	-11.0715	-43.5903	-9.18276	-43.6095	-6.74202	-43.5823	-5.08908	-43.5471	-3.5759
-43.978	-14.937	-43.978	-13.6342	-44.0021	-11.1055	-43.9861	-9.20849	-43.9877	-6.79316	-43.9796	-5.13124	-43.9492	-3.60938
-44.4138	-14.9522	-44.3978	-13.6674	-44.4074	-11.1181	-44.4074	-9.21854	-44.3978	-6.84644	-44.3802	-5.15584	-44.3546	-3.65774
-44.7775	-14.9582	-44.7487	-13.7149	-44.8	-11.148	-44.8208	-9.2417	-44.7807	-6.89262	-44.7984	-5.18126	-44.7391	-3.69725
-45.2117	-14.9881	-45.1845	-13.756	-45.1893	-11.2031	-45.1893	-9.29192	-45.2117	-6.91209	-45.2197	-5.20195	-45.1733	-3.72341
-45.5866	-15.0283	-45.5882	-13.7694	-45.5818	-11.233	-45.5978	-9.33373	-45.6491	-6.94769	-45.5978	-5.23926	-45.5706	-3.75248
-45.9904	-15.0455	-46.0016	-13.7865	-45.9936	-11.2566	-45.9808	-9.37073	-46.008	-6.98032	-45.9968	-5.29057	-45.9872	-3.77527
-46.3829	-15.061	-46.3893	-13.8081	-46.4214	-11.2856	-46.3685	-9.40192	-46.4053	-7.03121	-46.3877	-5.33624	-46.3941	-3.7978
-46.777	-15.1086	-46.8251	-13.8313	-46.8203	-11.2949	-46.7754	-9.4192	-46.7995	-7.04585	-46.7818	-5.36009	-46.7915	-3.8482
-47.1568	-15.1225	-47.208	-13.869	-47.2208	-11.327	-47.1568	-9.46668	-47.2032	-7.10348	-47.168	-5.42182	-47.2144	-3.88457
-47.599	-15.1282	-47.6342	-13.88	-47.5909	-11.3704	-47.5861	-9.5191	-47.5493	-7.14226	-47.5829	-5.48103	-47.5797	-3.91924
-47.9787	-15.148	-48.0315	-13.9036	-47.9995	-11.3945	-47.9867	-9.56548	-47.9434	-7.19192	-47.9787	-5.50975	-47.9642	-3.97411
-48.3872	-15.1748	-48.4081	-13.9414	-48.3888	-11.4266	-48.4161	-9.5863	-48.4048	-7.2257	-48.3808	-5.53242	-48.3664	-4.01697
-48.791	-15.187	-48.8246	-13.9717	-48.8166	-11.4683	-48.8326	-9.61583	-48.7974	-7.2696	-48.7766	-5.56456	-48.7798	-4.02231
-49.2107	-15.1976	-49.1803	-14.0133	-49.2204	-11.4863	-49.2059	-9.63461	-49.1755	-7.31136	-49.1851	-5.58201	-49.1451	-4.06807
-49.5985	-15.2172	-49.5552	-14.0377	-49.6097	-11.5158	-49.6353	-9.67848	-49.584	-7.3589	-49.6017	-5.62816	-49.5921	-4.09319
-49.9958	-15.2456	-49.967	-14.0695	-49.991	-11.5396	-50.0022	-9.7204	-50.015	-7.38776	-50.0407	-5.64966	-49.9622	-4.13739
-50.3659	-15.2822	-50.3915	-14.0978	-50.3835	-11.5481	-50.3803	-9.73251	-50.4268	-7.41347	-50.4108	-5.67022	-50.3723	-4.1509
-50.7937	-15.2917	-50.7905	-14.128	-50.8033	-11.5817	-50.8001	-9.76839	-50.8418	-7.45066	-50.7761	-5.72051	-50.7777	-4.18218
-51.1702	-15.2983	-51.1734	-14.1597	-51.1862	-11.6164	-51.1798	-9.79819	-51.1798	-7.4727	-51.1734	-5.77122	-51.1878	-4.2068
-51.6012	-15.3219	-51.5916	-14.1812	-51.6076	-11.6514	-51.5611	-9.83885	-51.5868	-7.51619	-51.5932	-5.81177	-51.5836	-4.23523
-51.9713	-15.3542	-52.0033	-14.2011	-52.0226	-11.6678	-51.9633	-9.87219	-52.0065	-7.55183	-51.944	-5.85737	-51.9617	-4.23043
-52.3766	-15.3815	-52.4343	-14.2139	-52.4167	-11.6846	-52.3959	-9.91559	-52.3686	-7.59936	-52.351	-5.90067	-52.367	-4.26002
-52.7708	-15.4035	-52.83	-14.2336	-52.8172	-11.7056	-52.8044	-9.9813	-52.766	-7.62291	-52.7772	-5.94882	-52.7932	-4.272
-53.1985	-15.431	-53.2098	-14.2837	-53.1921	-11.756	-53.1905	-10.0025	-53.1857	-7.6782	-53.1761	-5.98391	-53.1905	-4.31388
-53.6135	-15.4518	-53.6055	-14.3135	-53.6103	-11.7804	-53.6039	-10.0086	-53.5767	-7.72063	-53.5719	-6.01349	-53.5478	-4.35656
-54.006	-15.4715	-53.9916	-14.3346	-54.0317	-11.8078	-54.0173	-10.0121	-54.0012	-7.7624	-54.0076	-6.0312	-53.9548	-4.39017
-54.3793	-15.4854	-54.3729	-14.3699	-54.3874	-11.8422	-54.405	-10.0484	-54.3681	-7.80153	-54.3697	-6.07002	-54.3601	-4.41293
-54.7751	-15.4952	-54.7591	-14.4114	-54.7927	-11.8565	-54.7911	-10.0824	-54.8007	-7.83699	-54.8119	-6.08677	-54.7831	-4.451
-55.1933	-15.5249	-55.1981	-14.4316	-55.1884	-11.8663	-55.1965	-10.1118	-55.2125	-7.8627	-55.1997	-6.1218	-55.182	-4.48495
-55.6274	-15.5327	-55.6162	-14.4532	-55.5938	-11.8908	-55.605	-10.1323	-55.6611	-7.88556	-55.5922	-6.15955	-55.5826	-4.51097
-56.0072	-15.5628	-55.9975	-14.486	-56.0088	-11.9114	-55.9847	-10.1672	-56.0104	-7.9196	-56.0023	-6.20324	-55.9751	-4.53904
-56.4093	-15.5948	-56.3885	-14.5037	-56.4173	-11.9432	-56.3853	-10.217	-56.4093	-7.95232	-56.3949	-6.24439	-56.3869	-4.55828
-56.813	-15.5983	-56.8082	-14.5242	-56.8435	-11.9742	-56.7666	-10.2432	-56.805	-7.98723	-56.7698	-6.29668	-56.7874	-4.5826
-57.1815	-15.6326	-57.2248	-14.5348	-57.2152	-12.0079	-57.2184	-10.2607	-57.1832	-8.01702	-57.1735	-6.33534	-57.1912	-4.61925
-57.6125	-15.6605	-57.6334	-14.5645	-57.627	-12.0358	-57.6157	-10.2896	-57.5372	-8.08111	-57.5949	-6.37481	-57.6013	-4.6319
-58.0147	-15.6822	-58.0115	-14.579	-58.0227	-12.0456	-58.0243	-10.3246	-57.9858	-8.10994	-57.9922	-6.41099	-58.0291	-4.66157
-58.4248	-15.7019	-58.396	-14.6199	-58.4136	-12.0988	-58.388	-10.3738	-58.4008	-8.13945	-58.3976	-6.44684	-58.3976	-4.70601
-58.8029	-15.7109	-58.7949	-14.6587	-58.7837	-12.1387	-58.8029	-10.3925	-58.811	-8.18076	-58.8046	-6.47647	-58.7709	-4.73778
-59.1907	-15.739	-59.1714	-14.6717	-59.1714	-12.1753	-59.1939	-10.4291	-59.2035	-8.22467	-59.2083	-6.49036	-59.1827	-4.75873
-59.5864	-15.7531	-59.5704	-14.7028	-59.612	-12.2084	-59.604	-10.434	-59.6088	-8.25817	-59.6169	-6.52403	-59.5848	-4.79989
-59.9998	-15.7869	-59.9805	-14.7289	-60.011	-12.227	-59.9837	-10.4544	-60.0302	-8.2688	-60.0398	-6.55473	-59.9934	-4.82985
-60.3843	-15.8052	-60.4019	-14.7499	-60.4147	-12.2433	-60.4292	-10.4917	-60.4564	-8.29153	-60.4035	-6.59587	-60.4131	-4.84023
-60.8473	-15.825	-60.8169	-14.7787	-60.8169	-12.259	-60.8121	-10.5449	-60.8073	-8.33302	-60.7912	-6.62494	-60.7752	-4.8711
-61.211	-15.8583	-61.2238	-14.8027	-61.227	-12.2897	-61.2142	-10.5637	-61.2078	-8.36637	-61.2206	-6.65895	-61.1806	-4.91348
-61.6116	-15.8854	-61.6019	-14.8104	-61.6388	-12.3185	-61.61	-10.5989	-61.5955	-8.39903	-61.5971	-6.70247	-61.6068	-4.93741
-62.0089	-15.8992	-62.0025	-14.8413	-62.0698	-12.341	-62.0137	-10.6064	-61.9897	-8.46234	-61.9704	-6.76782	-62.0153	-4.95799
-62.4367	-15.931	-62.4383	-14.867	-62.4142	-12.3523	-62.4351	-10.6463	-62.3822	-8.47209	-62.3838	-6.81443	-62.4174	-4.99745
-62.8548	-15.9282	-62.834	-14.9003	-62.842	-12.3847	-62.8388	-10.6973	-62.8452	-8.49113	-62.8164	-6.84115	-62.8068	-5.01488
-63.2281	-15.9421	-63.2089	-14.9247	-63.2137	-12.4244	-63.2426	-10.7398	-63.2073	-8.53012	-63.2153	-6.87026	-63.2057	-5.05481
-63.595	-15.9835	-63.6095	-14.9282	-63.555	-12.4515	-63.6111	-10.7474	-63.6431	-8.58304	-63.6047	-6.89737	-63.6127	-5.09611
-63.986	-16	-63.9764	-14.9486	-63.9924	-12.4714	-63.9764	-10.7716	-64.0116	-8.62791	-63.9988	-6.9289	-63.9796	-5.13481
-64.4025	-16.0231	-64.3657	-14.9931	-64.4154	-12.5216	-64.4154	-10.7884	-64.417	-8.67079	-64.4073	-6.95661	-64.433	-5.16239
-64.8303	-16.0411	-64.8271	-15.0254	-64.8271	-12.5444	-64.8063	-10.8234	-64.8303	-8.67749	-64.8415	-6.98906	-64.8287	-5.16864
-65.2309	-16.0691	-65.21	-15.0383	-65.2164	-12.5713	-65.2293	-10.8383	-65.2533	-8.70325	-65.2581	-7.00617	-65.2373	-5.20714
-65.6234	-16.0751	-65.6186	-15.0646	-65.6218	-12.5933	-65.6426	-10.8564	-65.6747	-8.73438	-65.6106	-7.04641	-65.5833	-5.2532
-66.04	-16.1025	-66.0127	-15.0854	-66.0496	-12.6138	-66.0352	-10.9005	-66.0239	-8.76673	-66.0255	-7.08085	-66.0191	-5.26888
-66.4213	-16.1238	-66.3956	-15.1051	-66.479	-12.616	-66.3988	-10.9361	-66.4341	-8.78072	-66.4293	-7.11522	-66.4181	-5.29599
-66.8362	-16.1343	-66.8202	-15.124	-66.8234	-12.6538	-66.8154	-10.969	-66.8298	-8.80196	-66.7866	-7.18207	-66.825	-5.31424
-67.1967	-16.1663	-67.248	-15.145	-67.2176	-12.6877	-67.2288	-11.0135	-67.1999	-8.82952	-67.1807	-7.22556	-67.2224	-5.33476
-67.6517	-16.1762	-67.6421	-15.17	-67.6117	-12.7276	-67.6405	-11.0352	-67.5829	-8.88337	-67.6133	-7.24373	-67.6277	-5.35239
-67.9962	-16.2079	-68.0251	-15.1999	-68.0074	-12.7527	-68.0058	-11.0535	-68.0186	-8.9141	-68.0267	-7.27071	-68.0315	-5.40441
-68.4112	-16.2398	-68.408	-15.218	-68.4144	-12.7967	-68.408	-11.0996	-68.4048	-8.94357	-68.408	-7.31353	-68.416	-5.44221
-68.8037	-16.2766	-68.8021	-15.255	-68.8438	-12.8212	-68.8261	-11.1238	-68.8181	-8.99553	-68.8101	-7.34986	-68.8037	-5.47099
-69.2219	-16.2764	-69.1674	-15.2935	-69.2219	-12.8642	-69.2219	-11.1359	-69.2395	-9.03605	-69.2203	-7.37902	-69.2443	-5.47913
-69.608	-16.3183	-69.5744	-15.2953	-69.6368	-12.884	-69.6481	-11.1614	-69.624	-9.06406	-69.6224	-7.38376	-69.6064	-5.52793
-70.0502	-16.3087	-70.0037	-15.3135	-70.0278	-12.8936	-70.0726	-11.1718	-70.0502	-9.07143	-70.063	-7.411	-70.0262	-5.5511
-70.4235	-16.309	-70.4011	-15.3491	-70.4203	-12.9311	-70.4139	-11.2209	-70.478	-9.08795	-70.4395	-7.45452	-70.3658	-5.5836
-70.8305	-16.3454	-70.8144	-15.3713	-70.8577	-12.9314	-70.8241	-11.2454	-70.8273	-9.12199	-70.8241	-7.48916	-70.816	-5.58946
-71.2438	-16.3561	-71.2086	-15.3903	-71.2871	-12.955	-71.215	-11.2813	-71.2246	-9.14897	-71.2246	-7.53939	-71.2246	-5.61856
-71.6091	-16.3883	-71.6155	-15.3929	-71.6636	-12.9804	-71.6444	-11.3123	-71.6251	-9.16695	-71.6171	-7.56092	-71.6203	-5.63591
-72.0145	-16.4283	-72.0321	-15.4343	-72.0481	-13.02	-72.0417	-11.3242	-72.0065	-9.20908	-72.0257	-7.59288	-72.0209	-5.66791
-72.431	-16.4608	-72.4422	-15.4441	-72.4663	-13.0384	-72.4374	-11.367	-72.3862	-9.24719	-72.4166	-7.63001	-72.4278	-5.71263
-72.8107	-16.4773	-72.8348	-15.4608	-72.8204	-13.0807	-72.8396	-11.3978	-72.8284	-9.29831	-72.8011	-7.67918	-72.8364	-5.73917
-73.2241	-16.5196	-73.2209	-15.4912	-73.1937	-13.1305	-73.2529	-11.4355	-73.2321	-9.344	-73.2561	-7.72223	-73.2626	-5.7853
-73.6407	-16.5367	-73.5878	-15.5236	-73.6391	-13.1663	-73.6423	-11.451	-73.6263	-9.38595	-73.623	-7.74496	-73.6295	-5.81632
-74.038	-16.5745	-74.0108	-15.5495	-74.046	-13.1744	-74.0556	-11.4759	-74.0476	-9.41026	-74.0364	-7.75999	-74.0268	-5.85222
-74.4257	-16.5881	-74.3825	-15.5726	-74.4546	-13.1908	-74.4658	-11.4901	-74.4289	-9.44728	-74.4081	-7.79227	-74.4049	-5.89267
-74.8599	-16.6061	-74.8071	-15.6017	-74.8503	-13.2382	-74.8599	-11.5144	-74.8423	-9.45909	-74.8439	-7.82107	-74.8327	-5.91551
-75.2204	-16.6304	-75.2172	-15.6184	-75.2444	-13.2704	-75.2332	-11.5349	-75.2701	-9.49269	-75.2669	-7.84236	-75.2188	-5.96759
-75.7027	-16.627	-75.6081	-15.6472	-75.6466	-13.2689	-75.6338	-11.5642	-75.6386	-9.52391	-75.6626	-7.87964	-75.6242	-5.99802
-76.0183	-16.6594	-76.0295	-15.6811	-76.0792	-13.2767	-76.0327	-11.6091	-76.0199	-9.55837	-76.0359	-7.92363	-76.0263	-6.02125
-76.4317	-16.677	-76.4317	-15.6895	-76.4621	-13.3063	-76.398	-11.6649	-76.4172	-9.58108	-76.4365	-7.9414	-76.422	-6.03348
-76.8066	-16.7018	-76.8354	-15.6935	-76.8146	-13.3377	-76.8338	-11.7028	-76.7873	-9.61634	-76.8066	-7.96537	-76.821	-6.04949
-77.1943	-16.7401	-77.252	-15.7101	-77.2295	-13.3618	-77.2408	-11.7269	-77.1975	-9.64996	-77.2087	-8.02988	-77.2552	-6.07223
-77.6109	-16.7512	-77.6365	-15.7237	-77.6237	-13.3922	-77.6365	-11.7424	-77.5804	-9.68589	-77.5772	-8.05922	-77.6605	-6.0967
-78.0178	-16.7877	-78.0226	-15.7532	-77.9842	-13.4345	-78.0306	-11.7752	-78.029	-9.72156	-78.0338	-8.09349	-78.0322	-6.14237
-78.428	-16.8219	-78.3959	-15.7846	-78.4023	-13.4743	-78.4151	-11.8196	-78.4248	-9.75645	-78.4264	-8.1372	-78.4071	-6.17903
-78.8381	-16.84	-78.8221	-15.8067	-78.8381	-13.4953	-78.8525	-11.847	-78.8333	-9.79289	-78.8317	-8.1372	-78.8285	-6.2088
-79.2403	-16.8745	-79.2002	-15.834	-79.2114	-13.5296	-79.2643	-11.8687	-79.2258	-9.81545	-79.2355	-8.17328	-79.1874	-6.26747
-79.652	-16.8931	-79.6024	-15.8621	-79.6392	-13.539	-79.6568	-11.888	-79.6392	-9.8452	-79.62	-8.17805	-79.612	-6.2848
-80.067	-16.8951	-80.0269	-15.8963	-80.0414	-13.5606	-80.0397	-11.8892	-80.0446	-9.87355	-80.0558	-8.2171	-80.0093	-6.31985
-80.4755	-16.91	-80.4339	-15.9288	-80.4483	-13.5858	-80.4451	-11.9246	-80.4884	-9.89028	-80.4691	-8.2569	-80.4307	-6.34876
-80.8504	-16.9254	-80.8376	-15.9319	-80.8809	-13.5919	-80.8472	-11.9554	-80.8585	-9.92554	-80.8392	-8.28087	-80.8488	-6.37219
-81.2526	-16.9591	-81.2302	-15.9247	-81.275	-13.6096	-81.2222	-11.9774	-81.227	-9.95334	-81.2398	-8.30547	-81.2398	-6.40304
-81.6547	-16.9825	-81.6323	-15.9588	-81.6291	-13.645	-81.6147	-12.0164	-81.6307	-9.98109	-81.6323	-8.36371	-81.6243	-6.42633
-82.0152	-17.0162	-82.0617	-15.9522	-82.0633	-13.6731	-82.0216	-12.0294	-81.9944	-10.0079	-81.9944	-8.41021	-82.0761	-6.44988
-82.4046	-17.0492	-82.443	-15.9645	-82.4238	-13.7025	-82.411	-12.0706	-82.4142	-10.0555	-82.4046	-8.44023	-82.4606	-6.4817
-82.8371	-17.0708	-82.8371	-16.0083	-82.7859	-13.7308	-82.8339	-12.1154	-82.8147	-10.1076	-82.8468	-8.46638	-82.858	-6.49794
-83.2104	-17.0916	-83.2137	-16.0332	-83.1976	-13.7682	-83.2217	-12.1415	-83.204	-10.1417	-83.2121	-8.48764	-83.2104	-6.54818
-83.6591	-17.1161	-83.635	-16.0662	-83.6655	-13.7981	-83.6526	-12.1655	-83.6366	-10.1644	-83.6478	-8.50365	-83.5918	-6.59156
-84.0388	-17.1547	-84.0228	-16.0921	-84.0676	-13.8172	-84.0356	-12.1845	-84.0452	-10.1931	-84.0452	-8.54751	-83.9859	-6.64501
-84.4714	-17.1601	-84.4153	-16.1071	-84.4585	-13.8447	-84.4505	-12.1989	-84.4393	-10.2377	-84.4489	-8.59214	-84.4025	-6.66183
-84.8655	-17.171	-84.827	-16.1142	-84.8399	-13.8668	-84.8671	-12.2156	-84.8527	-10.2486	-84.8623	-8.6029	-84.8463	-6.68572
-85.2901	-17.1844	-85.2212	-16.1357	-85.2452	-13.8889	-85.2532	-12.23	-85.2773	-10.275	-85.2981	-8.62572	-85.2436	-6.70881
-85.657	-17.2112	-85.649	-16.1396	-85.6666	-13.9094	-85.6441	-12.2573	-85.689	-10.276	-85.665	-8.67066	-85.6105	-6.74494
-86.0623	-17.2462	-86.0399	-16.1557	-86.0751	-13.9113	-86.0287	-12.3052	-86.0607	-10.2973	-86.0703	-8.71421	-86.0383	-6.78657
-86.4532	-17.2508	-86.4484	-16.1666	-86.4212	-13.9548	-86.3828	-12.3669	-86.426	-10.3401	-86.4468	-8.74834	-86.4356	-6.81906
-86.8169	-17.2865	-86.8474	-16.2054	-86.8458	-13.9706	-86.8346	-12.387	-86.8185	-10.3797	-86.8458	-8.79452	-86.881	-6.82904
-87.2335	-17.3156	-87.2191	-16.2319	-87.2367	-13.9896	-87.2303	-12.4008	-87.2175	-10.4142	-87.2079	-8.83846	-87.2672	-6.85207
-87.6565	-17.348	-87.6373	-16.2483	-87.6437	-14.0336	-87.6533	-12.4114	-87.6308	-10.4422	-87.6389	-8.87223	-87.6613	-6.89015
-88.0554	-17.3771	-88.0602	-16.258	-88.017	-14.0645	-88.0378	-12.4602	-88.041	-10.4758	-88.0298	-8.91022	-88.049	-6.92662
-88.4656	-17.4019	-88.4816	-16.2816	-88.448	-14.0922	-88.4512	-12.4893	-88.448	-10.5048	-88.448	-8.93051	-88.4656	-6.97674
-88.8565	-17.4056	-88.8341	-16.3254	-88.8677	-14.1215	-88.8533	-12.515	-88.8421	-10.534	-88.8517	-8.94868	-88.8084	-7.00962
-89.2667	-17.439	-89.2458	-16.3402	-89.2506	-14.1485	-89.2955	-12.5442	-89.257	-10.5652	-89.2522	-8.97073	-89.2154	-7.03298
-89.6864	-17.4685	-89.6255	-16.3561	-89.6464	-14.1693	-89.6784	-12.5675	-89.6416	-10.6052	-89.6496	-9.01459	-89.6448	-7.07522
-90.1078	-17.4841	-90.071	-16.378	-90.0533	-14.1843	-90.0533	-12.5878	-90.0726	-10.599	-90.0838	-9.04618	-90.0405	-7.11306
-90.4587	-17.485	-90.4635	-16.3912	-90.4667	-14.2111	-90.4651	-12.624	-90.5083	-10.6195	-90.4843	-9.06738	-90.4395	-7.13505
-90.856	-17.51	-90.8736	-16.4062	-90.8849	-14.221	-90.8384	-12.6692	-90.8704	-10.6585	-90.8704	-9.09497	-90.8576	-7.15421
-91.2518	-17.5489	-91.2373	-16.4219	-91.2486	-14.238	-91.2101	-12.719	-91.2678	-10.682	-91.263	-9.13612	-91.2502	-7.18056
-91.6411	-17.5562	-91.6523	-16.4354	-91.6619	-14.2205	-91.6459	-12.7406	-91.6523	-10.7143	-91.6443	-9.16101	-91.6683	-7.20996
-92.0464	-17.5869	-92.0464	-16.4757	-92.0336	-14.2576	-92.0657	-12.7747	-92.04	-10.7478	-92.0368	-9.20729	-92.0993	-7.22037
-92.4582	-17.6004	-92.4486	-16.4773	-92.4277	-14.3018	-92.4646	-12.7898	-92.4229	-10.7821	-92.4133	-9.24484	-92.4582	-7.26196
-92.8539	-17.6504	-92.8699	-16.4975	-92.8283	-14.3587	-92.8539	-12.8293	-92.8363	-10.8186	-92.8315	-9.27794	-92.8315	-7.3074
-93.2641	-17.6684	-93.2897	-16.5307	-93.2529	-14.3984	-93.2689	-12.8437	-93.2609	-10.8322	-93.2609	-9.30427	-93.2513	-7.32886
-93.6518	-17.694	-93.6758	-16.5398	-93.6598	-14.4125	-93.6839	-12.8623	-93.671	-10.8659	-93.6438	-9.33575	-93.5989	-7.3764
-94.0732	-17.7121	-94.0748	-16.5632	-94.0475	-14.4131	-94.0972	-12.8923	-94.062	-10.8767	-94.0732	-9.34244	-94.0299	-7.41328
-94.4785	-17.7368	-94.4337	-16.595	-94.4497	-14.4288	-94.4641	-12.924	-94.4657	-10.9121	-94.4497	-9.38255	-94.4321	-7.44589
-94.9271	-17.7425	-94.8823	-16.5993	-94.8631	-14.4624	-94.8791	-12.958	-94.8823	-10.9439	-94.8823	-9.41865	-94.8807	-7.48273
-95.2796	-17.7483	-95.2604	-16.6326	-95.2732	-14.4932	-95.278	-12.9935	-95.2876	-10.986	-95.3213	-9.43759	-95.2716	-7.50847
-95.6721	-17.7654	-95.6513	-16.6486	-95.693	-14.4977	-95.6577	-13.0327	-95.709	-11.006	-95.7122	-9.47813	-95.6705	-7.53816
-96.0487	-17.7797	-96.0198	-16.6756	-96.0535	-14.5075	-96.0198	-13.0514	-96.0535	-11.0288	-96.039	-9.52471	-96.0342	-7.55769
-96.47	-17.8064	-96.47	-16.6891	-96.4588	-14.5192	-96.4636	-13.1077	-96.4636	-11.0531	-96.478	-9.5556	-96.4604	-7.58846
-96.8161	-17.8746	-96.8497	-16.7093	-96.8594	-14.5642	-96.8674	-13.1203	-96.8465	-11.083	-96.8433	-9.59224	-96.9042	-7.61149
-97.2599	-17.8836	-97.2631	-16.7324	-97.2487	-14.5885	-97.2647	-13.1441	-97.2855	-11.1209	-97.2439	-9.62538	-97.2647	-7.63491
-97.6797	-17.8908	-97.6765	-16.7443	-97.6396	-14.6067	-97.6845	-13.1757	-97.6364	-11.1804	-97.6236	-9.64964	-97.6572	-7.65957
-98.077	-17.921	-98.0722	-16.7597	-98.0546	-14.6281	-98.0834	-13.178	-98.0578	-11.2234	-98.0674	-9.67299	-98.0514	-7.69678
-98.4583	-17.9371	-98.4776	-16.7924	-98.4615	-14.6627	-98.4808	-13.2035	-98.4776	-11.2394	-98.4551	-9.69779	-98.4327	-7.72822
-98.8445	-17.98	-98.8845	-16.8181	-98.8685	-14.705	-98.9182	-13.247	-98.9005	-11.2627	-98.8557	-9.72324	-98.8268	-7.77399
-99.2786	-17.9903	-99.2642	-16.8332	-99.2418	-14.7308	-99.2722	-13.2789	-99.269	-11.2708	-99.2658	-9.75498	-99.2242	-7.80731
-99.7208	-17.9901	-99.6632	-16.8438	-99.6632	-14.7377	-99.6824	-13.3051	-99.6696	-11.3067	-99.6824	-9.78832	-99.676	-7.83513
-100.073	-17.9813	-100.061	-16.8666	-100.067	-14.7591	-100.061	-13.3351	-100.083	-11.3476	-100.096	-9.8008	-100.061	-7.86098
-99.6744	-17.9386	-99.6552	-16.8117	-99.6968	-14.6927	-99.6696	-13.2788	-99.7144	-11.3095	-99.7032	-9.73829	-99.6616	-7.82104
-99.2706	-17.9487	-99.2418	-16.7724	-99.2834	-14.6556	-99.237	-13.2328	-99.2947	-11.302	-99.2738	-9.70513	-99.2498	-7.77448
-98.8653	-17.9283	-98.8461	-16.7571	-98.8845	-14.6361	-98.8445	-13.1997	-98.8845	-11.2676	-98.8813	-9.69812	-98.8765	-7.73161
-98.4183	-17.9002	-98.4439	-16.729	-98.4824	-14.5948	-98.4647	-13.1811	-98.4663	-11.2411	-98.4695	-9.66493	-98.4936	-7.68077
-98.0642	-17.8844	-98.0818	-16.719	-98.0674	-14.5793	-98.0866	-13.1587	-98.0786	-11.1785	-98.053	-9.63669	-98.0722	-7.6715
-97.6588	-17.8699	-97.638	-16.7046	-97.6348	-14.598	-97.6669	-13.1476	-97.6508	-11.1381	-97.6124	-9.62397	-97.6332	-7.62128
-97.2855	-17.8551	-97.2887	-16.6791	-97.2519	-14.5701	-97.2871	-13.1058	-97.2952	-11.1298	-97.2583	-9.59422	-97.2519	-7.60521
-96.8626	-17.8364	-96.8898	-16.6557	-96.853	-14.5463	-96.8642	-13.0815	-96.8738	-11.1131	-96.8754	-9.57726	-96.8369	-7.57023
-96.4652	-17.8242	-96.478	-16.6188	-96.478	-14.525	-96.5037	-13.0446	-96.5021	-11.0867	-96.4572	-9.56721	-96.4027	-7.56541
-96.0743	-17.7803	-96.0439	-16.6218	-96.0599	-14.5287	-96.0935	-13.0295	-96.0791	-11.0284	-96.0679	-9.5307	-96.0439	-7.56052
-95.709	-17.7482	-95.6593	-16.6065	-95.6625	-14.5141	-95.6738	-12.9971	-95.6994	-10.9852	-95.6529	-9.51335	-95.6497	-7.53697
-95.2556	-17.7321	-95.2684	-16.5751	-95.2668	-14.4787	-95.2684	-12.9762	-95.27	-10.9553	-95.2956	-9.46699	-95.238	-7.49381
-94.8695	-17.7251	-94.8486	-16.5666	-94.9111	-14.4477	-94.8502	-12.9511	-94.8743	-10.9263	-94.8983	-9.42995	-94.8743	-7.45635
-94.4449	-17.7271	-94.4193	-16.5749	-94.4737	-14.4313	-94.408	-12.9262	-94.4737	-10.9024	-94.4657	-9.40239	-94.4449	-7.4346
-94.0363	-17.7046	-94.0556	-16.537	-94.0764	-14.4072	-94.0524	-12.9014	-94.0556	-10.8879	-94.0508	-9.37051	-94.0475	-7.40128
-93.6278	-17.6735	-93.6374	-16.5257	-93.6486	-14.3731	-93.6422	-12.8838	-93.6806	-10.8363	-93.6598	-9.35474	-93.6887	-7.35113
-93.2304	-17.6716	-93.2625	-16.5116	-93.2449	-14.3543	-93.2545	-12.8509	-93.2481	-10.8153	-93.2609	-9.3111	-93.2625	-7.31098
-92.8459	-17.6593	-92.8555	-16.4834	-92.8395	-14.3382	-92.8523	-12.8107	-92.8411	-10.7897	-92.8235	-9.27741	-92.8299	-7.28885
-92.4438	-17.664	-92.4502	-16.4669	-92.4261	-14.337	-92.4822	-12.794	-92.4326	-10.7678	-92.4358	-9.25091	-92.447	-7.26874
-92.0496	-17.6325	-92.1185	-16.4311	-92.0416	-14.3256	-92.0737	-12.7693	-92.0641	-10.7315	-92.0576	-9.21703	-92.024	-7.25885
-91.6731	-17.6216	-91.6587	-16.4173	-91.6603	-14.3086	-91.6875	-12.7515	-91.6555	-10.6891	-91.6587	-9.18877	-91.5946	-7.2149
-91.2518	-17.6248	-91.2325	-16.4021	-91.255	-14.2841	-91.2758	-12.7128	-91.2486	-10.6721	-91.2421	-9.18873	-91.2261	-7.20462
-90.8881	-17.5899	-90.8528	-16.3793	-90.8464	-14.2779	-90.8672	-12.6684	-90.8544	-10.625	-90.8608	-9.16299	-90.8496	-7.18869
-90.4811	-17.5484	-90.4362	-16.3619	-90.4587	-14.2541	-90.4362	-12.6376	-90.4779	-10.5898	-90.4507	-9.12784	-90.4314	-7.14991
-90.0565	-17.5213	-90.0245	-16.3428	-90.0694	-14.2084	-90.0405	-12.6247	-90.0645	-10.5925	-90.0694	-9.06282	-90.0277	-7.09874
-89.6336	-17.5085	-89.656	-16.3082	-89.6656	-14.1674	-89.6159	-12.6176	-89.6592	-10.5693	-89.6912	-9.02809	-89.6239	-7.05697
-89.2474	-17.4982	-89.257	-16.2993	-89.2651	-14.1276	-89.2106	-12.5728	-89.2667	-10.5177	-89.2827	-8.98929	-89.2346	-7.0344
-88.8004	-17.4828	-88.8741	-16.2991	-88.8757	-14.1058	-88.8421	-12.5363	-88.8741	-10.4575	-88.8565	-8.96932	-88.8597	-7.0003
-88.4079	-17.4623	-88.464	-16.2782	-88.4351	-14.0915	-88.4512	-12.5175	-88.4832	-10.4237	-88.4528	-8.93834	-88.4544	-6.95107
-88.0378	-17.4419	-88.0442	-16.245	-88.0378	-14.0786	-88.033	-12.5121	-88.0298	-10.3989	-88.0058	-8.93169	-88.0202	-6.93687
-87.6324	-17.43	-87.6821	-16.2307	-87.6373	-14.0721	-87.6533	-12.4763	-87.6469	-10.3707	-87.634	-8.89601	-87.6212	-6.91744
-87.2255	-17.4158	-87.2928	-16.2016	-87.2191	-14.0511	-87.2495	-12.4398	-87.2415	-10.35	-87.2303	-8.86162	-87.2079	-6.89758
-86.825	-17.3836	-86.8538	-16.184	-86.8346	-14.0081	-86.8714	-12.4226	-86.865	-10.3183	-86.8298	-8.85323	-86.7961	-6.89798
-86.4436	-17.3811	-86.4404	-16.1686	-86.426	-13.9942	-86.4837	-12.3923	-86.4532	-10.2934	-86.4164	-8.81771	-86.3972	-6.87085
-86.0479	-17.3447	-86.0607	-16.1484	-86.0319	-13.974	-86.0575	-12.3479	-86.0687	-10.2552	-86.0623	-8.77003	-86.0239	-6.84591
-85.6666	-17.2969	-85.6217	-16.1418	-85.649	-13.9359	-85.6345	-12.3159	-85.6393	-10.2235	-85.6345	-8.73151	-85.6233	-6.83441
-85.2404	-17.2693	-85.234	-16.1151	-85.258	-13.9152	-85.234	-12.2892	-85.226	-10.192	-85.2821	-8.68444	-85.2356	-6.80136
-84.827	-17.2594	-84.8302	-16.0958	-84.8335	-13.8908	-84.7998	-12.2699	-84.8318	-10.1595	-84.8639	-8.6556	-84.8142	-6.76391
-84.4585	-17.2422	-84.4473	-16.0794	-84.4393	-13.8826	-84.3961	-12.2513	-84.4345	-10.1231	-84.4714	-8.61785	-84.4297	-6.7449
-84.0244	-17.2421	-84.042	-16.0543	-84.0324	-13.8488	-84.0083	-12.2363	-84.0516	-10.094	-84.0468	-8.58569	-84.0324	-6.7107
-83.6158	-17.2247	-83.6478	-16.0371	-83.6767	-13.8127	-83.6382	-12.2	-83.6831	-10.0645	-83.6398	-8.55606	-83.6398	-6.68008
-83.2088	-17.2028	-83.2457	-16.0312	-83.2537	-13.8069	-83.2377	-12.1451	-83.2489	-10.0344	-83.2345	-8.53045	-83.2393	-6.63868
-82.8532	-17.1701	-82.8564	-16.0029	-82.8195	-13.7866	-82.8339	-12.1128	-82.8355	-10.0046	-82.8099	-8.51964	-82.8355	-6.59179
-82.427	-17.1749	-82.4895	-15.9817	-82.419	-13.7502	-82.4158	-12.0981	-82.4606	-9.97949	-82.4094	-8.51125	-82.4158	-6.57629
-82.02	-17.1658	-82.0585	-15.9578	-82.0393	-13.7219	-82.0505	-12.0918	-82.0745	-9.93464	-82.0505	-8.47794	-82.0184	-6.55406
-81.6323	-17.1394	-81.6451	-15.9296	-81.6403	-13.704	-81.6563	-12.0684	-81.6419	-9.9043	-81.6323	-8.43544	-81.5842	-6.52876
-81.2286	-17.123	-81.2494	-15.9125	-81.2526	-13.6752	-81.243	-12.0426	-81.235	-9.87702	-81.2318	-8.39204	-81.2093	-6.5143
-80.8537	-17.1017	-80.8088	-15.9071	-80.8537	-13.6582	-80.8216	-11.989	-80.8328	-9.86357	-80.8216	-8.35776	-80.7992	-6.49993
-80.4659	-17.0659	-80.4163	-15.8998	-80.4403	-13.6186	-80.4339	-11.9476	-80.4291	-9.83667	-80.4659	-8.30946	-80.4018	-6.46149
-80.0446	-17.0435	-80.0365	-15.8719	-80.0077	-13.6091	-80.0221	-11.9242	-80.0253	-9.80125	-80.0574	-8.28005	-79.9933	-6.42383
-79.6392	-17.0188	-79.66	-15.8554	-79.6184	-13.5813	-79.5911	-11.907	-79.6392	-9.75981	-79.6616	-8.23852	-79.5943	-6.39501
-79.2194	-16.997	-79.2499	-15.8345	-79.2387	-13.5538	-79.1954	-11.889	-79.2595	-9.72084	-79.2194	-8.21066	-79.2355	-6.35682
-78.8157	-17.0028	-78.8253	-15.8182	-78.8349	-13.5213	-78.8269	-11.8575	-78.8638	-9.70216	-78.8157	-8.19506	-78.8157	-6.32682
-78.3607	-16.9836	-78.4039	-15.8142	-78.436	-13.5154	-78.4071	-11.831	-78.4216	-9.66641	-78.4151	-8.17729	-78.4312	-6.28902
-78.013	-16.9882	-78.0563	-15.7654	-78.0418	-13.4807	-78.0242	-11.812	-78.0579	-9.63107	-78.0098	-8.13118	-78.0354	-6.25119
-77.6173	-16.9535	-77.6733	-15.7363	-77.6109	-13.4547	-77.6012	-11.7834	-77.6285	-9.59087	-77.5916	-8.0921	-77.6044	-6.2459
-77.2279	-16.9377	-77.2343	-15.7127	-77.2039	-13.4406	-77.2103	-11.7578	-77.2327	-9.57306	-77.2231	-8.06533	-77.1895	-6.21261
-76.8194	-16.9177	-76.8322	-15.6905	-76.8498	-13.418	-76.8082	-11.7313	-76.7889	-9.53584	-76.8258	-8.04452	-76.7537	-6.2012
-76.4333	-16.8919	-76.4541	-15.6889	-76.4445	-13.3652	-76.4701	-11.6997	-76.3916	-9.50714	-76.4236	-8.02271	-76.4044	-6.16161
-76.0231	-16.8517	-76.0231	-15.6803	-76.0151	-13.3595	-76.0295	-11.6591	-75.9879	-9.48793	-76.0167	-7.97087	-76.0103	-6.1295
-75.669	-16.8196	-75.5921	-15.6803	-75.6145	-13.3394	-75.6161	-11.624	-75.6129	-9.44059	-75.6402	-7.93247	-75.5825	-6.11947
-75.2188	-16.8108	-75.2092	-15.6563	-75.1996	-13.3273	-75.206	-11.597	-75.2028	-9.43598	-75.2252	-7.89889	-75.2012	-6.08547
-74.8343	-16.7933	-74.8423	-15.6231	-74.8151	-13.2988	-74.8055	-11.5719	-74.8199	-9.38468	-74.8824	-7.85381	-74.8359	-6.05336
-74.4353	-16.7583	-74.4193	-15.6057	-74.445	-13.2768	-74.4193	-11.5601	-74.4225	-9.33637	-74.4594	-7.82569	-74.4273	-6.00718
-74.03	-16.7644	-74.0508	-15.5915	-74.0316	-13.2636	-74.014	-11.5435	-74.0508	-9.33465	-74.0476	-7.78395	-74.0396	-5.97413
-73.5814	-16.7416	-73.6407	-15.5799	-73.6471	-13.2129	-73.6086	-11.5157	-73.6487	-9.29642	-73.6407	-7.75943	-73.6359	-5.94516
-73.2017	-16.738	-73.2594	-15.554	-73.2545	-13.172	-73.2369	-11.4865	-73.2561	-9.27387	-73.2257	-7.75489	-73.2081	-5.9189
-72.8123	-16.7161	-72.8732	-15.5099	-72.8396	-13.1411	-72.838	-11.4544	-72.8156	-9.2353	-72.8123	-7.7151	-72.7931	-5.90014
-72.4198	-16.7169	-72.4663	-15.4902	-72.439	-13.1082	-72.4471	-11.4296	-72.415	-9.22161	-72.4118	-7.68707	-72.3942	-5.86362
-72.0033	-16.6929	-72.0417	-15.4893	-72.0016	-13.0959	-72.0193	-11.4103	-72.0193	-9.19268	-72.0225	-7.66507	-71.984	-5.86208
-71.6251	-16.6874	-71.6171	-15.4806	-71.6556	-13.0678	-71.6572	-11.3805	-71.5979	-9.18376	-71.6219	-7.61059	-71.5819	-5.83031
-71.2342	-16.6478	-71.223	-15.448	-71.215	-13.0287	-71.2582	-11.3578	-71.2198	-9.15993	-71.2214	-7.58512	-71.207	-5.78767
-70.8497	-16.609	-70.7856	-15.4147	-70.7872	-13.0083	-70.8417	-11.3035	-70.8192	-9.13684	-70.8417	-7.54719	-70.8	-5.76431
-70.4363	-16.5889	-70.4251	-15.4045	-70.4011	-12.9954	-70.4091	-11.2831	-70.4267	-9.10745	-70.4203	-7.52139	-70.4091	-5.71722
-70.0358	-16.5729	-70.0166	-15.3944	-69.9989	-12.9695	-70.0037	-11.2528	-70.0566	-9.0628	-70.047	-7.468	-69.9925	-5.6893
-69.6256	-16.5626	-69.624	-15.3872	-69.6144	-12.9411	-69.616	-11.2216	-69.6416	-9.00939	-69.6481	-7.42352	-69.6336	-5.65539
-69.2283	-16.5538	-69.2395	-15.3463	-69.2299	-12.9177	-69.2283	-11.1947	-69.2892	-8.98093	-69.2411	-7.41011	-69.2203	-5.6193
-68.7973	-16.5413	-68.8342	-15.3297	-68.8374	-12.881	-68.8037	-11.1766	-68.8374	-8.95769	-68.8213	-7.3798	-68.7765	-5.59712
-68.3791	-16.5091	-68.4368	-15.2992	-68.456	-12.8376	-68.4096	-11.166	-68.4144	-8.91228	-68.416	-7.33369	-68.3952	-5.56654
-67.9802	-16.4715	-68.0587	-15.2702	-68.0299	-12.8109	-68.0363	-11.1429	-68.0363	-8.8671	-68.001	-7.31207	-68.0491	-5.54696
-67.6277	-16.4409	-67.6453	-15.2472	-67.6213	-12.7799	-67.6293	-11.1146	-67.6037	-8.85128	-67.5829	-7.30201	-67.6181	-5.52972
-67.2047	-16.4264	-67.2208	-15.2206	-67.2176	-12.7671	-67.2224	-11.0768	-67.1631	-8.83493	-67.1999	-7.26201	-67.1887	-5.5037
-66.8314	-16.404	-66.8074	-15.2035	-66.7914	-12.7677	-66.8491	-11.0563	-66.8138	-8.82566	-66.8234	-7.23129	-66.7706	-5.46746
-66.3988	-16.4045	-66.3972	-15.1894	-66.3956	-12.7537	-66.4373	-11.0184	-66.4213	-8.7954	-66.4085	-7.19258	-66.3988	-5.41583
-66.0544	-16.3788	-65.9919	-15.1772	-66.0063	-12.7336	-66.0303	-10.9798	-66.0207	-8.76378	-66.0191	-7.1484	-66.0175	-5.38183
-65.601	-16.343	-65.5577	-15.1588	-65.5914	-12.6985	-65.5946	-10.9565	-65.601	-8.74351	-65.601	-7.12211	-65.593	-5.35935
-65.2661	-16.2937	-65.2261	-15.1359	-65.2197	-12.6639	-65.2084	-10.9328	-65.2453	-8.70785	-65.2357	-7.08803	-65.2325	-5.31117
-64.8159	-16.2934	-64.8079	-15.1229	-64.8191	-12.648	-64.8063	-10.8977	-64.8512	-8.66758	-64.8239	-7.04545	-64.7967	-5.28268
-64.4106	-16.2909	-64.4266	-15.0961	-64.4218	-12.6137	-64.4025	-10.8663	-64.4778	-8.60891	-64.4474	-7.00022	-64.4154	-5.23587
-63.9908	-16.2674	-64.0068	-15.0834	-64.0196	-12.5742	-64.0308	-10.8686	-64.0212	-8.5821	-64.0148	-6.97778	-63.9988	-5.21991
-63.6127	-16.2328	-63.6207	-15.047	-63.688	-12.5388	-63.6271	-10.8526	-63.6255	-8.56001	-63.6383	-6.94194	-63.595	-5.19522
-63.2025	-16.2156	-63.2458	-15.015	-63.2298	-12.5126	-63.2137	-10.8201	-63.2394	-8.55102	-63.2153	-6.91467	-63.2185	-5.14599
-62.8068	-16.2092	-62.8388	-14.9748	-62.8228	-12.4754	-62.81	-10.7818	-62.8084	-8.51276	-62.7956	-6.89544	-62.8324	-5.10928
-62.3982	-16.1867	-62.4078	-14.956	-62.4142	-12.4607	-62.4335	-10.731	-62.3854	-8.46735	-62.3534	-6.87527	-62.395	-5.08872
-62.0297	-16.1558	-62.0137	-14.9455	-61.9753	-12.4513	-62.0201	-10.7019	-62.0121	-8.4266	-62.0121	-6.83424	-62.0073	-5.03773
-61.6035	-16.1282	-61.5955	-14.9206	-61.5827	-12.4368	-61.6372	-10.67	-61.6148	-8.44316	-61.6068	-6.79412	-61.5811	-5.02917
-61.235	-16.1178	-61.1886	-14.9043	-61.203	-12.417	-61.2142	-10.6278	-61.2254	-8.42697	-61.2094	-6.74855	-61.2014	-5.0086
-60.7961	-16.1039	-60.7816	-14.9017	-60.8025	-12.4002	-60.8009	-10.5952	-60.8153	-8.3882	-60.8057	-6.72782	-60.8057	-4.95965
-60.4404	-16.0516	-60.3971	-14.8693	-60.4131	-12.3682	-60.3635	-10.5619	-60.4115	-8.33997	-60.3939	-6.68951	-60.4227	-4.94298
-60.0526	-16.0397	-59.9886	-14.872	-60.0158	-12.316	-59.9998	-10.5374	-60.0302	-8.30551	-60.0334	-6.63936	-59.9837	-4.89874
-59.6024	-16.0266	-59.5912	-14.845	-59.6169	-12.2939	-59.6185	-10.4968	-59.6569	-8.25024	-59.6521	-6.58544	-59.5608	-4.86151
-59.1811	-15.9871	-59.1875	-14.8077	-59.2291	-12.2633	-59.1602	-10.4742	-59.2259	-8.20516	-59.2099	-6.56356	-59.1474	-4.83141
-58.8013	-15.9536	-58.7981	-14.7863	-58.8254	-12.2462	-58.7917	-10.4411	-58.8158	-8.1681	-58.8029	-6.53393	-58.7965	-4.79632
-58.3976	-15.9142	-58.4152	-14.7716	-58.4264	-12.2062	-58.4072	-10.4316	-58.4168	-8.15503	-58.3832	-6.51983	-58.3976	-4.75639
-57.9858	-15.8972	-58.0515	-14.7201	-58.0195	-12.1648	-58.0259	-10.3995	-57.9971	-8.13561	-57.9987	-6.48005	-57.9955	-4.73999
-57.5805	-15.9024	-57.6109	-14.7001	-57.6029	-12.1435	-57.6334	-10.3545	-57.5821	-8.11122	-57.5869	-6.44259	-57.5821	-4.71074
-57.1896	-15.8987	-57.1992	-14.6751	-57.1832	-12.1185	-57.1912	-10.3304	-57.1992	-8.06504	-57.1527	-6.41867	-57.1928	-4.67366
-56.8179	-15.8623	-56.7842	-14.66	-56.7874	-12.1207	-56.7954	-10.3081	-56.8114	-8.04606	-56.8066	-6.38433	-56.789	-4.64726
-56.4269	-15.8245	-56.3773	-14.6351	-56.4189	-12.089	-56.3837	-10.283	-56.4077	-8.03197	-56.4333	-6.33436	-56.4157	-4.60353
-55.9863	-15.8023	-55.9559	-14.6201	-55.9991	-12.0623	-55.9911	-10.2354	-56.0072	-8.0046	-56.0023	-6.31595	-55.9831	-4.57713
-55.5682	-15.7803	-55.581	-14.6043	-55.605	-12.0335	-55.6226	-10.1937	-55.6082	-7.94713	-55.6082	-6.27844	-55.581	-4.54707
-55.1852	-15.7481	-55.1852	-14.5889	-55.2253	-12.0103	-55.1852	-10.1656	-55.2141	-7.89149	-55.1852	-6.24263	-55.158	-4.52095
-54.8264	-15.7099	-54.7719	-14.5821	-54.8232	-11.9648	-54.7879	-10.1375	-54.86	-7.82998	-54.8248	-6.19758	-54.7607	-4.47225
-54.4146	-15.6878	-54.397	-14.5483	-54.4098	-11.9465	-54.3601	-10.1011	-54.421	-7.80998	-54.4226	-6.12711	-54.3633	-4.44405
-53.982	-15.6636	-53.9884	-14.5178	-54.0285	-11.9201	-54.0044	-10.0857	-54.0141	-7.79124	-54.0125	-6.12611	-53.9836	-4.41835
-53.5622	-15.6529	-53.5991	-14.4793	-53.6039	-11.8889	-53.5943	-10.0612	-53.5959	-7.76477	-53.5911	-6.0969	-53.5799	-4.37656
-53.1777	-15.6389	-53.2258	-14.4701	-53.2162	-11.8507	-53.2386	-10.0193	-53.2018	-7.70316	-53.1889	-6.07083	-53.221	-4.31875
-52.7948	-15.6127	-52.7852	-14.4356	-52.7756	-11.8364	-52.7772	-9.99724	-52.7435	-7.67233	-52.7628	-6.0406	-52.782	-4.2822
-52.4103	-15.585	-52.3862	-14.4062	-52.3558	-11.8113	-52.3895	-9.94812	-52.3766	-7.64259	-52.3542	-6.0223	-52.383	-4.26192
-51.9889	-15.5601	-51.9889	-14.3902	-51.9697	-11.7694	-51.9825	-9.89414	-52.0177	-7.63387	-51.9841	-5.95649	-51.9681	-4.2124
-51.6092	-15.5667	-51.5804	-14.3733	-51.5916	-11.7716	-51.582	-9.85885	-51.5916	-7.61368	-51.5836	-5.93102	-51.5611	-4.18648
-51.1846	-15.5336	-51.1574	-14.3456	-51.2103	-11.7495	-51.1734	-9.84779	-51.1718	-7.58146	-51.2038	-5.87176	-51.1702	-4.1761
-50.7825	-15.5128	-50.7697	-14.33	-50.8017	-11.728	-50.8081	-9.79027	-50.7745	-7.53398	-50.8145	-5.84122	-50.7248	-4.14818
-50.3883	-15.4762	-50.3899	-14.3243	-50.3996	-11.6833	-50.3996	-9.76469	-50.3963	-7.49053	-50.4012	-5.81338	-50.321	-4.10215
-49.9958	-15.4599	-49.9974	-14.2845	-50.0054	-11.6434	-49.9798	-9.74332	-50.0375	-7.42629	-50.0118	-5.76834	-49.9622	-4.06823
-49.5921	-15.4154	-49.56	-14.265	-49.6129	-11.6127	-49.576	-9.70766	-49.6289	-7.38475	-49.6209	-5.72182	-49.552	-4.0479
-49.1947	-15.3946	-49.1771	-14.2384	-49.2268	-11.5793	-49.2059	-9.66962	-49.1915	-7.35683	-49.2428	-5.69646	-49.1627	-4.02277
-48.7974	-15.373	-48.7846	-14.22	-48.8054	-11.5434	-48.8214	-9.66273	-48.7782	-7.32707	-48.8006	-5.66177	-48.7974	-3.99067
-48.3728	-15.3733	-48.4032	-14.1914	-48.4	-11.5257	-48.4337	-9.6119	-48.3936	-7.29907	-48.3856	-5.62734	-48.3888	-3.95302
-47.9723	-15.3471	-48.0363	-14.1591	-47.9947	-11.5002	-47.9835	-9.59925	-47.9691	-7.25645	-47.9723	-5.60547	-48.0171	-3.91845
-47.6294	-15.3109	-47.5733	-14.1253	-47.5845	-11.4943	-47.5893	-9.5545	-47.5685	-7.22568	-47.5749	-5.56759	-47.5829	-3.87863
-47.1872	-15.2897	-47.2224	-14.0855	-47.1519	-11.4737	-47.1696	-9.51177	-47.1856	-7.19573	-47.16	-5.54852	-47.1936	-3.85435
-46.7963	-15.2681	-46.7674	-14.0642	-46.7979	-11.4502	-46.7754	-9.48238	-46.7818	-7.17567	-46.7754	-5.50704	-46.777	-3.82302
-46.3701	-15.254	-46.3364	-14.0634	-46.3893	-11.4124	-46.3813	-9.44786	-46.3797	-7.1494	-46.3813	-5.46953	-46.3509	-3.80078
-45.9792	-15.2213	-45.9455	-14.0499	-46.0128	-11.3904	-46.0224	-9.38769	-45.9792	-7.11007	-45.9743	-5.4066	-45.9327	-3.78676
-45.5834	-15.2072	-45.5642	-14.0384	-45.5898	-11.3582	-45.601	-9.35888	-45.5946	-7.08464	-45.5962	-5.35307	-45.569	-3.74759
-45.1957	-15.1851	-45.1813	-13.9939	-45.1957	-11.3166	-45.1941	-9.30403	-45.2229	-7.03681	-45.1989	-5.3331	-45.1941	-3.71264
-44.8208	-15.1731	-44.7775	-13.9669	-44.8144	-11.2911	-44.7807	-9.29112	-44.8288	-6.98887	-44.8064	-5.30902	-44.7711	-3.69336
-44.3962	-15.1409	-44.3978	-13.9449	-44.4555	-11.2461	-44.409	-9.28235	-44.3802	-6.95832	-44.4475	-5.27485	-44.3706	-3.66903
-43.9764	-15.1251	-43.9748	-13.9352	-44.0197	-11.2131	-43.9861	-9.25546	-43.978	-6.91498	-44.0133	-5.22532	-43.9861	-3.61501
-43.5775	-15.0944	-43.5983	-13.9145	-43.5999	-11.1881	-43.5823	-9.24114	-43.5823	-6.87325	-43.5903	-5.15963	-43.6143	-3.56765
-43.185	-15.0712	-43.1914	-13.8641	-43.1834	-11.1617	-43.1513	-9.18555	-43.1385	-6.85481	-43.1497	-5.11446	-43.2042	-3.53194
-42.8165	-15.0703	-42.8133	-13.8188	-42.778	-11.1423	-42.7476	-9.16183	-42.7604	-6.82585	-42.7716	-5.09679	-42.7764	-3.51764
-42.3438	-15.0595	-42.3791	-13.8039	-42.347	-11.1368	-42.3887	-9.13838	-42.3534	-6.77126	-42.3711	-5.07473	-42.3663	-3.49046
-41.9865	-15.0288	-41.9641	-13.8007	-41.9785	-11.1034	-41.9769	-9.11584	-41.9753	-6.72694	-41.9561	-5.05141	-41.9785	-3.44633
-41.5684	-15.0153	-41.5411	-13.7594	-41.5604	-11.0696	-41.5876	-9.05414	-41.586	-6.69793	-41.5716	-5.02443	-41.5556	-3.44496
-41.1855	-14.9925	-41.1662	-13.7419	-41.1983	-11.0507	-41.1726	-9.03122	-41.1871	-6.68143	-41.2047	-4.94192	-41.1326	-3.43763
-40.7929	-14.96	-40.7689	-13.7387	-40.7689	-11.0228	-40.8025	-8.96671	-40.7769	-6.62645	-40.7993	-4.88132	-40.7545	-3.38949
-40.3892	-14.9428	-40.3683	-13.7104	-40.3699	-10.9921	-40.3892	-8.92305	-40.394	-6.57259	-40.3892	-4.85556	-40.3844	-3.35895
-39.9902	-14.9095	-39.9598	-13.6901	-39.963	-10.9498	-39.9598	-8.8954	-40.0079	-6.50639	-39.9886	-4.819	-39.9694	-3.32482
-39.5865	-14.8965	-39.5641	-13.6782	-39.6346	-10.8935	-39.5641	-8.86538	-39.6041	-6.45987	-39.6265	-4.78958	-39.5705	-3.29258
-39.21	-14.8642	-39.1539	-13.623	-39.2004	-10.8612	-39.1491	-8.83221	-39.1763	-6.42541	-39.2004	-4.74825	-39.1683	-3.26167
-38.7934	-14.8599	-38.7742	-13.5772	-38.7774	-10.846	-38.7662	-8.81655	-38.7662	-6.40458	-38.8062	-4.70307	-38.8206	-3.20391
-38.3833	-14.8299	-38.3929	-13.5606	-38.3752	-10.8099	-38.3512	-8.78764	-38.332	-6.37277	-38.3704	-4.67597	-38.4009	-3.16022
-38.0099	-14.8169	-37.9971	-13.5675	-37.9619	-10.7848	-37.9314	-8.7492	-37.9507	-6.31697	-37.9987	-4.6454	-37.9811	-3.12851
-37.5838	-14.796	-37.5902	-13.5486	-37.5341	-10.772	-37.5726	-8.72403	-37.5469	-6.27386	-37.5501	-4.62703	-37.5726	-3.1122
-37.172	-14.7654	-37.156	-13.5217	-37.1352	-10.7474	-37.1656	-8.68883	-37.1544	-6.24105	-37.2041	-4.57559	-37.1672	-3.08348
-36.7715	-14.7588	-36.7394	-13.5077	-36.7506	-10.7078	-36.7587	-8.65277	-36.757	-6.21408	-36.7651	-4.52677	-36.7266	-3.05912
-36.3677	-14.7476	-36.3549	-13.5009	-36.3485	-10.6733	-36.3934	-8.59354	-36.3501	-6.15862	-36.3613	-4.45995	-36.3261	-3.03565
-35.9624	-14.7263	-35.9383	-13.4784	-35.9592	-10.6541	-36.0249	-8.56295	-35.9512	-6.11735	-35.964	-4.41608	-35.9447	-3.01789
-35.5971	-14.6881	-35.5522	-13.4445	-35.5746	-10.6248	-35.5795	-8.51886	-35.6019	-6.0688	-35.5875	-4.37171	-35.557	-2.9985
-35.1789	-14.673	-35.1693	-13.4171	-35.1629	-10.5952	-35.1661	-8.47948	-35.2158	-6.01114	-35.1709	-4.33495	-35.1517	-2.95951
-34.7912	-14.6551	-34.7639	-13.4202	-34.8088	-10.5571	-34.7623	-8.44894	-34.7688	-5.97011	-34.7672	-4.28519	-34.7736	-2.9165
-34.3586	-14.6343	-34.3634	-13.4158	-34.4243	-10.5022	-34.357	-8.40325	-34.3698	-5.90837	-34.349	-4.24953	-34.3698	-2.879
-33.9757	-14.6021	-33.9773	-13.3726	-33.9629	-10.4679	-33.9228	-8.38228	-33.9581	-5.87582	-33.9645	-4.21999	-33.9869	-2.83499
-33.5591	-14.5833	-33.5783	-13.3184	-33.5591	-10.4354	-33.5383	-8.35575	-33.5319	-5.84966	-33.6104	-4.18939	-33.5896	-2.7914
-33.1602	-14.5756	-33.1794	-13.295	-33.1554	-10.402	-33.157	-8.3185	-33.1313	-5.80694	-33.1682	-4.15555	-33.1746	-2.77947
-32.7628	-14.5464	-32.7676	-13.2717	-32.718	-10.4026	-32.758	-8.27786	-32.7308	-5.75652	-32.7468	-4.12378	-32.7516	-2.75336
-32.3447	-14.5141	-32.3735	-13.2527	-32.3302	-10.3729	-32.3655	-8.24823	-32.3623	-5.72103	-32.3607	-4.07313	-32.3527	-2.72538
-31.9473	-14.4925	-31.9281	-13.2206	-31.9457	-10.3342	-31.9585	-8.20962	-31.9329	-5.67742	-31.9473	-4.02651	-31.9345	-2.70709
-31.5692	-14.4819	-31.566	-13.1935	-31.574	-10.2987	-31.6013	-8.15774	-31.5436	-5.64072	-31.5852	-3.97318	-31.5067	-2.67571
-31.1703	-14.4434	-31.1414	-13.1533	-31.1687	-10.2775	-31.1959	-8.11292	-31.1526	-5.59403	-31.1703	-3.93447	-31.1398	-2.66776
-30.7858	-14.4243	-30.7601	-13.1359	-30.7457	-10.2521	-30.7825	-8.065	-30.7665	-5.54063	-30.7665	-3.8796	-30.7521	-2.633
-30.3628	-14.3962	-30.3387	-13.1106	-30.3387	-10.209	-30.3724	-8.03282	-30.3532	-5.49295	-30.3259	-3.83187	-30.3323	-2.59958
-29.9622	-14.3545	-29.9366	-13.097	-29.967	-10.1471	-29.9718	-8.00864	-29.9895	-5.42601	-29.9494	-3.80115	-29.9558	-2.56913
-29.5889	-14.3415	-29.5409	-13.0577	-29.5857	-10.1002	-29.5184	-7.99049	-29.5393	-5.39998	-29.5393	-3.766	-29.5633	-2.52654
-29.1756	-14.3265	-29.1563	-13.0228	-29.1435	-10.0716	-29.1147	-7.94712	-29.1644	-5.35775	-29.166	-3.71945	-29.1644	-2.47124
-28.7141	-14.3021	-28.743	-12.987	-28.7302	-10.0499	-28.7414	-7.9198	-28.7189	-5.31991	-28.7654	-3.67265	-28.7959	-2.4251
-28.3296	-14.2719	-28.3296	-12.9613	-28.3344	-10.0188	-28.3681	-7.87882	-28.3232	-5.26366	-28.3649	-3.61302	-28.3761	-2.41388
-27.9403	-14.2645	-27.9355	-12.9372	-27.9034	-9.99282	-27.9723	-7.83686	-27.8922	-5.22285	-27.9627	-3.57671	-27.9547	-2.37643
-27.5301	-14.2473	-27.5173	-12.908	-27.5205	-9.93423	-27.5606	-7.78016	-27.5237	-5.18138	-27.5269	-3.54107	-27.5606	-2.34688
-27.1376	-14.2302	-27.1632	-12.8935	-27.1328	-9.91903	-27.1328	-7.74288	-27.12	-5.13229	-27.1248	-3.50304	-27.0975	-2.32927
-26.7483	-14.2075	-26.7323	-12.8875	-26.7371	-9.89561	-26.7803	-7.70483	-26.7339	-5.10536	-26.7419	-3.42972	-26.6906	-2.2948
-26.3461	-14.1891	-26.3189	-12.8661	-26.3333	-9.86909	-26.3782	-7.6433	-26.3285	-5.042	-26.3638	-3.38728	-26.3317	-2.27541
-25.9488	-14.1753	-25.928	-12.8467	-25.944	-9.83876	-25.9424	-7.5961	-25.9568	-4.97539	-25.96	-3.33839	-25.9312	-2.26901
-25.5771	-14.1192	-25.5306	-12.8333	-25.5418	-9.78042	-25.5675	-7.54511	-25.5402	-4.941	-25.5434	-3.29139	-25.5434	-2.22487
-25.1814	-14.1145	-25.1669	-12.8039	-25.1269	-9.71966	-25.1509	-7.52498	-25.1814	-4.88018	-25.1493	-3.26242	-25.1477	-2.18105
-24.7632	-14.0883	-24.7632	-12.7692	-24.8	-9.68279	-24.7311	-7.52154	-24.7872	-4.8459	-24.7456	-3.21693	-24.752	-2.15431
-24.3594	-14.0676	-24.3739	-12.7384	-24.3723	-9.64952	-24.321	-7.48424	-24.3514	-4.77249	-24.3562	-3.18043	-24.3674	-2.10457
-23.9461	-14.0381	-23.9733	-12.7058	-23.9397	-9.61098	-23.9669	-7.41825	-23.9365	-4.69772	-23.9813	-3.14436	-23.9893	-2.0496
-23.5167	-14.0202	-23.5567	-12.6772	-23.5567	-9.58058	-23.5503	-7.37763	-23.5375	-4.65903	-23.5824	-3.1067	-23.5664	-2.02177
-23.1386	-13.9822	-23.145	-12.6514	-23.1178	-9.5404	-23.1674	-7.32353	-23.177	-4.61895	-23.1818	-3.07356	-23.1706	-1.98308
-22.738	-13.9586	-22.7685	-12.629	-22.714	-9.48998	-22.7685	-7.27349	-22.7236	-4.57801	-22.7685	-3.01839	-22.746	-1.96489
-22.3535	-13.9462	-22.3792	-12.5982	-22.3247	-9.45537	-22.3615	-7.2383	-22.3423	-4.5205	-22.3599	-2.96765	-22.3199	-1.93838
-21.9674	-13.9504	-21.9914	-12.5654	-21.9626	-9.43046	-21.9754	-7.18211	-21.961	-4.47836	-21.9866	-2.91597	-21.9049	-1.9162
-21.554	-13.9345	-21.554	-12.5518	-21.5492	-9.40364	-21.5845	-7.11467	-21.5604	-4.39209	-21.5444	-2.86762	-21.5332	-1.88676
-21.1919	-13.8951	-21.1647	-12.5253	-21.1535	-9.36741	-21.1727	-7.05456	-21.1631	-4.34888	-21.1583	-2.811	-21.1599	-1.85157
-20.7946	-13.8607	-20.7129	-12.5112	-20.7321	-9.32895	-20.7433	-7.02606	-20.7594	-4.29636	-20.7289	-2.7582	-20.7273	-1.80809
-20.3748	-13.8329	-20.3941	-12.4719	-20.3412	-9.27152	-20.3636	-6.99199	-20.3764	-4.228	-20.3268	-2.71845	-20.3508	-1.7896
-19.9695	-13.8287	-19.9775	-12.4348	-19.9807	-9.20625	-19.9567	-6.95508	-19.9743	-4.17098	-19.9438	-2.67076	-19.9374	-1.75609
-19.5561	-13.8043	-19.5914	-12.4121	-19.593	-9.16629	-19.5305	-6.91586	-19.5497	-4.113	-19.5433	-2.62736	-19.5641	-1.70468
-19.1203	-13.7754	-19.1492	-12.3847	-19.1396	-9.11883	-19.1444	-6.85028	-19.1444	-4.05475	-19.1428	-2.58396	-19.1732	-1.63965
-18.7118	-13.7657	-18.7358	-12.3616	-18.7598	-9.07771	-18.7582	-6.80094	-18.7294	-3.98169	-18.7887	-2.52689	-18.7582	-1.60638
-18.3257	-13.7536	-18.3529	-12.3308	-18.3289	-9.02697	-18.3481	-6.73034	-18.3433	-3.91037	-18.3689	-2.47524	-18.3241	-1.58874
-17.9684	-13.7195	-17.978	-12.2859	-17.9155	-8.99588	-17.962	-6.69635	-17.9155	-3.86311	-17.9539	-2.43227	-17.9379	-1.55205
-17.539	-13.7196	-17.579	-12.2557	-17.5134	-8.9751	-17.5486	-6.651	-17.5406	-3.78501	-17.5358	-2.36158	-17.523	-1.52388
-17.1561	-13.6917	-17.1849	-12.2375	-17.1368	-8.94121	-17.1416	-6.57994	-17.1465	-3.72682	-17.1352	-2.32674	-17.0936	-1.5081
-16.7475	-13.6828	-16.7539	-12.2221	-16.7523	-8.89395	-16.794	-6.51385	-16.7299	-3.65998	-16.7507	-2.24853	-16.7315	-1.4687
-16.363	-13.6594	-16.3358	-12.1912	-16.3326	-8.82877	-16.347	-6.44608	-16.3518	-3.5926	-16.3053	-2.1998	-16.3309	-1.45805
-15.9913	-13.6307	-15.9592	-12.1723	-15.9288	-8.78688	-15.956	-6.39659	-15.9544	-3.55966	-15.9	-2.19126	-15.916	-1.42561
-15.5507	-13.6239	-15.5555	-12.1333	-15.5443	-8.74646	-15.5491	-6.32637	-15.5475	-3.4837	-15.5459	-2.1248	-15.5379	-1.39113
-15.1534	-13.6023	-15.1646	-12.0899	-15.1582	-8.69858	-15.1277	-6.24974	-15.1517	-3.41978	-15.1245	-2.07765	-15.1469	-1.36113
-14.7368	-13.5801	-14.7208	-12.061	-14.7464	-8.65274	-14.6951	-6.19865	-14.7736	-3.3191	-14.7416	-2.02141	-14.7288	-1.32063
-14.3106	-13.5754	-14.325	-12.0329	-14.3859	-8.59771	-14.3427	-6.13412	-14.3539	-3.2587	-14.3202	-1.97341	-14.3699	-1.27818
-13.9021	-13.5418	-13.9421	-12.0011	-13.9309	-8.56756	-13.9405	-6.06833	-13.9774	-3.1834	-13.9501	-1.91955	-13.9565	-1.24296
-13.564	-13.5057	-13.5368	-11.9709	-13.5368	-8.53366	-13.5368	-6.02241	-13.5159	-3.10779	-13.5512	-1.86225	-13.548	-1.21555
-13.1635	-13.4983	-13.1202	-11.9526	-13.125	-8.49465	-13.157	-5.95079	-13.0994	-3.02471	-13.1651	-1.83893	-13.1362	-1.18949
-12.7421	-13.4955	-12.7485	-11.9338	-12.7357	-8.4182	-12.7565	-5.88475	-12.718	-2.96038	-12.7469	-1.79131	-12.6988	-1.17746
-12.3528	-13.4694	-12.3848	-11.901	-12.3175	-8.38184	-12.3512	-5.81857	-12.3431	-2.8857	-12.3335	-1.73444	-12.2983	-1.14801
-11.933	-13.4382	-11.933	-11.8809	-11.9234	-8.34366	-11.9634	-5.72762	-11.9346	-2.83987	-11.9298	-1.66932	-11.8833	-1.11388
-11.5469	-13.4176	-11.5549	-11.8323	-11.5308	-8.27795	-11.5485	-5.65345	-11.5437	-2.74022	-11.5036	-1.60153	-11.4876	-1.08799
-11.1784	-13.3773	-11.1175	-11.7999	-11.1239	-8.22115	-11.1431	-5.56679	-11.1239	-2.673	-11.1143	-1.56331	-11.1095	-1.04583
-10.7682	-13.3525	-10.7089	-11.7753	-10.7169	-8.15326	-10.7249	-5.49225	-10.7073	-2.59762	-10.7217	-1.54095	-10.7169	-1.02119
-10.3292	-13.3437	-10.2972	-11.764	-10.334	-8.09467	-10.2988	-5.41289	-10.31	-2.51172	-10.35	-1.49501	-10.3196	-0.9998
-9.9399	-13.3218	-9.9271	-11.7483	-9.9431	-8.05517	-9.879	-5.3326	-9.9351	-2.41655	-9.9463	-1.44867	-9.9014	-0.95249
-9.4961	-13.2967	-9.5089	-11.726	-9.5666	-7.97345	-9.4897	-5.23249	-9.5137	-2.3376	-9.5121	-1.39145	-9.5345	-0.88305
-9.0971	-13.2847	-9.134	-11.6828	-9.134	-7.89051	-9.1372	-5.17223	-9.142	-2.23428	-9.166	-1.33576	-9.1516	-0.84075
-8.7254	-13.2629	-8.7206	-11.6521	-8.7222	-7.84552	-8.7318	-5.07276	-8.7078	-2.15209	-8.7479	-1.28044	-8.7046	-0.81904
-8.3313	-13.2246	-8.3249	-11.6145	-8.3265	-7.80502	-8.3185	-4.96933	-8.3281	-2.05677	-8.3361	-1.21651	-8.2993	-0.78945
-7.9276	-13.2099	-7.9308	-11.5896	-7.9099	-7.73426	-7.9147	-4.89353	-7.8891	-1.97102	-7.9372	-1.16604	-7.8907	-0.739
-7.5382	-13.1906	-7.5623	-11.554	-7.5094	-7.66714	-7.5366	-4.80287	-7.5302	-1.86838	-7.527	-1.11383	-7.4805	-0.73575
-7.1425	-13.1637	-7.1425	-11.5148	-7.1136	-7.59676	-7.1537	-4.69157	-7.1473	-1.7778	-7.0832	-1.1067	-7.088	-0.7017
-6.7467	-13.141	-6.7564	-11.4597	-6.7195	-7.52614	-6.7516	-4.58308	-6.7227	-1.69335	-6.7243	-1.06229	-6.6955	-0.65912
-6.359	-13.113	-6.327	-11.4321	-6.3206	-7.45878	-6.319	-4.47905	-6.3254	-1.60916	-6.3094	-1.03041	-6.2853	-0.62427
-5.9425	-13.0677	-5.928	-11.4164	-5.9168	-7.3725	-5.9168	-4.36033	-5.9008	-1.52471	-5.9425	-0.95217	-5.9152	-0.58861
-5.5067	-13.0584	-5.5051	-11.3998	-5.5275	-7.29691	-5.5051	-4.23531	-5.473	-1.42706	-5.5163	-0.90487	-5.4987	-0.5547
-5.1029	-13.0446	-5.1157	-11.3622	-5.143	-7.19671	-5.0709	-4.14177	-5.0997	-1.3402	-5.1125	-0.86794	-5.0837	-0.51118
-4.7024	-13.0124	-4.7088	-11.316	-4.7056	-7.08117	-4.6815	-4.04935	-4.7264	-1.23284	-4.6976	-0.80617	-4.7008	-0.47571
-4.2698	-13.0138	-4.2986	-11.3019	-4.3243	-6.96343	-4.3002	-3.91988	-4.3499	-1.14046	-4.3563	-0.75233	-4.3259	-0.4271
-3.8901	-12.9794	-3.9301	-11.2655	-3.9317	-6.8832	-3.9205	-3.77054	-3.9109	-1.03422	-3.9558	-0.68503	-3.9285	-0.39463
-3.4911	-12.9786	-3.5408	-11.2211	-3.5408	-6.79418	-3.504	-3.66416	-3.5056	-0.92729	-3.5296	-0.60528	-3.4879	-0.35575
-3.1066	-12.9458	-3.1306	-11.1992	-3.1162	-6.69983	-3.1082	-3.51717	-3.0954	-0.82621	-3.1146	-0.57769	-3.0826	-0.32872
-2.7045	-12.9206	-2.7621	-11.1475	-2.6852	-6.61751	-2.6949	-3.3719	-2.7285	-0.71108	-2.6981	-0.53494	-2.6852	-0.31333
-2.3183	-12.8872	-2.344	-11.1132	-2.2991	-6.509	-2.3264	-3.23629	-2.3215	-0.60611	-2.2767	-0.48438	-2.2879	-0.27487
-1.9066	-12.8591	-1.9178	-11.0698	-1.9178	-6.3887	-1.9418	-3.07144	-1.8874	-0.5316	-1.897	-0.41656	-1.8601	-0.25544
-1.5269	-12.8137	-1.49	-11.036	-1.4836	-6.28721	-1.474	-2.92816	-1.4516	-0.45392	-1.482	-0.38896	-1.466	-0.22504
-1.1279	-12.783	-1.0959	-10.9982	-1.1071	-6.18499	-1.0943	-2.74637	-1.0703	-0.33236	-1.1087	-0.34326	-1.1039	-0.16173
-0.7098	-12.7669	-0.6793	-10.991	-0.7034	-6.07905	-0.7001	-2.58464	-0.7194	-0.22512	-0.7178	-0.29076	-0.6825	-0.15758
-0.3076	-12.7631	-0.3012	-10.9723	-0.2996	-5.96459	-0.2628	-2.44373	-0.3092	-0.11721	-0.3092	-0.2238	-0.3124	-0.13728
0.1025	-12.7425	0.0865	-10.925	0.1089	-5.85314	0.1314	-2.28456	0.0977	0.00827	0.0769	-0.1407	0.0913	-0.10404
-0.2692	-12.7985	-0.3284	-10.9495	-0.3028	-5.92314	-0.2692	-2.39925	-0.3333	-0.12562	-0.3493	-0.22984	-0.3333	-0.16749
-0.6777	-12.8168	-0.705	-10.995	-0.6953	-5.9859	-0.6841	-2.48879	-0.7338	-0.1991	-0.7418	-0.30686	-0.721	-0.20481
-1.1039	-12.8308	-1.1023	-11.0357	-1.0943	-6.03398	-1.1103	-2.59375	-1.1407	-0.31433	-1.1343	-0.35656	-1.1087	-0.24811
-1.482	-12.8577	-1.5157	-11.0417	-1.5237	-6.09428	-1.5012	-2.6962	-1.4916	-0.40705	-1.5076	-0.41507	-1.49	-0.31798
-1.8777	-12.8718	-1.9579	-11.052	-1.8986	-6.1587	-1.8826	-2.78296	-1.8761	-0.50252	-1.9162	-0.48204	-1.8938	-0.34096
-2.3039	-12.885	-2.3552	-11.0612	-2.344	-6.20968	-2.3135	-2.8804	-2.2943	-0.60499	-2.2943	-0.53643	-2.2815	-0.35181
-2.7093	-12.9088	-2.7093	-11.0962	-2.7173	-6.28036	-2.7541	-2.96874	-2.6933	-0.7043	-2.6756	-0.60401	-2.6772	-0.38026
-3.1194	-12.9243	-3.0906	-11.1384	-3.1018	-6.3436	-3.1226	-3.07105	-3.0602	-0.82199	-3.105	-0.64997	-3.0714	-0.4226
-3.5296	-12.9441	-3.52	-11.1626	-3.4831	-6.40497	-3.504	-3.17403	-3.4943	-0.93664	-3.5248	-0.67857	-3.4799	-0.47819
-3.9205	-12.9648	-3.8837	-11.1945	-3.9045	-6.47086	-3.9013	-3.29347	-3.9221	-1.03684	-3.9125	-0.723	-3.9029	-0.51199
-4.3114	-13.007	-4.2874	-11.213	-4.2954	-6.51942	-4.297	-3.41144	-4.3195	-1.11761	-4.3291	-0.7683	-4.3002	-0.53252
-4.6992	-13.0479	-4.6799	-11.2553	-4.6992	-6.60448	-4.6719	-3.55124	-4.7216	-1.22586	-4.7296	-0.8228	-4.6976	-0.55645
-5.0773	-13.0577	-5.1318	-11.2873	-5.1125	-6.67556	-5.1077	-3.65309	-5.1157	-1.29088	-5.143	-0.86344	-5.1366	-0.59641
-5.4698	-13.0945	-5.5115	-11.3348	-5.5051	-6.73544	-5.5067	-3.77057	-5.5627	-1.3524	-5.5595	-0.90619	-5.5307	-0.58924
-5.9152	-13.0981	-5.9361	-11.3281	-5.9152	-6.79642	-5.8848	-3.89112	-5.9377	-1.44926	-5.9328	-0.97238	-5.9328	-0.60052
-6.2965	-13.1236	-6.3446	-11.3519	-6.3254	-6.862	-6.3029	-4.0152	-6.311	-1.54723	-6.3366	-1.01359	-6.3029	-0.65667
-6.7147	-13.1397	-6.766	-11.3652	-6.7548	-6.92044	-6.7227	-4.13049	-6.7211	-1.6415	-6.7435	-1.07141	-6.7115	-0.72078
-7.1136	-13.1337	-7.1505	-11.3924	-7.1345	-6.99499	-7.1425	-4.24237	-7.1104	-1.71747	-7.0768	-1.12643	-7.1136	-0.74573
-7.5238	-13.1551	-7.5494	-11.4048	-7.5366	-7.08021	-7.5286	-4.3199	-7.4934	-1.82512	-7.4902	-1.1739	-7.5046	-0.76292
-7.9404	-13.1757	-7.9179	-11.4497	-7.9308	-7.15338	-7.9404	-4.42014	-7.9147	-1.93738	-7.9292	-1.24151	-7.8795	-0.78336
-8.3698	-13.1798	-8.3425	-11.4626	-8.3297	-7.21616	-8.3121	-4.53223	-8.3345	-2.02595	-8.3457	-1.27145	-8.3073	-0.8079
-8.7495	-13.2236	-8.6966	-11.5155	-8.7174	-7.28903	-8.7238	-4.61797	-8.735	-2.10369	-8.7431	-1.32214	-8.687	-0.83617
-9.1324	-13.2583	-9.1035	-11.5523	-9.1051	-7.34457	-9.1035	-4.71352	-9.1388	-2.19035	-9.126	-1.37069	-9.1003	-0.8825
-9.5153	-13.264	-9.5441	-11.5715	-9.5361	-7.42589	-9.4881	-4.79895	-9.5297	-2.25157	-9.5185	-1.43406	-9.5345	-0.89159
-9.895	-13.2805	-9.9367	-11.6052	-9.9287	-7.48812	-9.9142	-4.9193	-9.9767	-2.31565	-9.9799	-1.47616	-9.9351	-0.91419
-10.3116	-13.3129	-10.3068	-11.6388	-10.326	-7.55603	-10.3164	-5.0329	-10.3468	-2.38762	-10.3805	-1.51954	-10.3036	-0.94924
-10.7185	-13.3221	-10.7362	-11.6715	-10.7089	-7.62865	-10.733	-5.14012	-10.7362	-2.45504	-10.7474	-1.56448	-10.7298	-0.97744
-11.1207	-13.3369	-11.1303	-11.6999	-11.1351	-7.70563	-11.1175	-5.22728	-11.1207	-2.55222	-11.1303	-1.62414	-11.095	-1.00272
-11.5212	-13.3717	-11.5549	-11.6888	-11.5356	-7.77632	-11.5501	-5.30825	-11.5501	-2.62913	-11.5405	-1.68489	-11.5276	-1.02058
-11.9266	-13.3896	-11.973	-11.6967	-11.9362	-7.83987	-11.9586	-5.35945	-11.8993	-2.71698	-11.909	-1.73301	-11.8897	-1.07536
-12.3319	-13.4169	-12.3335	-11.7402	-12.3335	-7.8952	-12.3383	-5.455	-12.3319	-2.82587	-12.3111	-1.77617	-12.3095	-1.09768
-12.7357	-13.4222	-12.7148	-11.7687	-12.7132	-7.94764	-12.7853	-5.52191	-12.7597	-2.90046	-12.7309	-1.81758	-12.6924	-1.11864
-13.1458	-13.4419	-13.1458	-11.791	-13.1747	-8.03347	-13.1474	-5.61406	-13.1394	-2.9787	-13.1442	-1.88556	-13.1186	-1.16136
-13.5832	-13.474	-13.5239	-11.8165	-13.5416	-8.10571	-13.5239	-5.68531	-13.5416	-3.03143	-13.5464	-1.93725	-13.5336	-1.19805
-13.9405	-13.4979	-13.9101	-11.8657	-13.9389	-8.15367	-13.9357	-5.73603	-13.9357	-3.11781	-13.9533	-1.97372	-13.9389	-1.22081
-14.3362	-13.4983	-14.3346	-11.9077	-14.3186	-8.21482	-14.3218	-5.82808	-14.3491	-3.17402	-14.3427	-2.03071	-14.317	-1.26041
-14.716	-13.5182	-14.7448	-11.9269	-14.7272	-8.2782	-14.6903	-5.91843	-14.7832	-3.2195	-14.7464	-2.05571	-14.7336	-1.28918
-15.1357	-13.5485	-15.1261	-11.9631	-15.1469	-8.31769	-15.1389	-5.98169	-15.1854	-3.2876	-15.1966	-2.108	-15.1245	-1.33884
-15.5331	-13.5786	-15.5427	-11.9772	-15.5667	-8.38566	-15.5267	-6.05044	-15.5635	-3.34388	-15.5747	-2.16324	-15.5154	-1.37056
-15.9256	-13.6137	-15.948	-12.0023	-15.9592	-8.42771	-15.94	-6.14533	-15.9352	-3.42159	-15.9416	-2.21331	-15.94	-1.38363
-16.3438	-13.6305	-16.3822	-12.018	-16.339	-8.4685	-16.3502	-6.20824	-16.3566	-3.47406	-16.339	-2.25716	-16.3518	-1.39859
-16.7251	-13.6476	-16.778	-12.0496	-16.7331	-8.52763	-16.7507	-6.24865	-16.7091	-3.56399	-16.7459	-2.32182	-16.7587	-1.4288
-17.1416	-13.6425	-17.1657	-12.0618	-17.1465	-8.61175	-17.1561	-6.31055	-17.1352	-3.63712	-17.108	-2.3743	-17.1577	-1.47299
-17.5454	-13.6734	-17.531	-12.0696	-17.555	-8.66793	-17.5486	-6.36751	-17.5342	-3.71935	-17.523	-2.42153	-17.5246	-1.52706
-17.9588	-13.7021	-17.9107	-12.0848	-17.9588	-8.7068	-17.9459	-6.41608	-17.9748	-3.76815	-17.9443	-2.4482	-17.9363	-1.55655
-18.3785	-13.7384	-18.2968	-12.1331	-18.3305	-8.77345	-18.3273	-6.45758	-18.3721	-3.83185	-18.3449	-2.48988	-18.3593	-1.58694
-18.7727	-13.7442	-18.7134	-12.1634	-18.7727	-8.84655	-18.8015	-6.50856	-18.7598	-3.88415	-18.7566	-2.54956	-18.7294	-1.64053
-19.1428	-13.7645	-19.1428	-12.2089	-19.146	-8.8691	-19.1668	-6.58572	-19.1524	-3.9272	-19.1524	-2.61414	-19.138	-1.66792
-19.5689	-13.7538	-19.5529	-12.2461	-19.5593	-8.9196	-19.5273	-6.65078	-19.5818	-3.97423	-19.5737	-2.6374	-19.5609	-1.68722
-19.9374	-13.7846	-19.9471	-12.2719	-19.9487	-8.96725	-19.9294	-6.72511	-20.0047	-4.03416	-19.9743	-2.67651	-19.9551	-1.72187
-20.3284	-13.8123	-20.3428	-12.3009	-20.3524	-8.99494	-20.3444	-6.76084	-20.3716	-4.07672	-20.3764	-2.74017	-20.346	-1.74847
-20.7337	-13.8464	-20.7417	-12.3115	-20.7337	-9.03534	-20.7497	-6.79287	-20.7626	-4.1422	-20.7385	-2.79606	-20.7561	-1.78931
-21.1583	-13.841	-21.1631	-12.3343	-21.1551	-9.07708	-21.1359	-6.87295	-21.1695	-4.19253	-21.1503	-2.8284	-21.1807	-1.80921
-21.5636	-13.8717	-21.5925	-12.3533	-21.5316	-9.11837	-21.5797	-6.93948	-21.5188	-4.26329	-21.5284	-2.88962	-21.5829	-1.81962
-21.9562	-13.9136	-21.977	-12.3805	-21.9402	-9.17151	-21.961	-7.01259	-21.9353	-4.34039	-21.9209	-2.95298	-21.9482	-1.84745
-22.3551	-13.934	-22.3551	-12.4095	-22.3519	-9.22381	-22.3631	-7.04679	-22.3695	-4.40464	-22.3343	-2.99021	-22.3567	-1.8834
-22.7733	-13.9415	-22.7589	-12.4177	-22.7621	-9.28326	-22.7669	-7.0799	-22.7637	-4.47563	-22.7428	-3.01535	-22.7573	-1.9265
-23.1594	-13.9442	-23.1274	-12.4439	-23.1947	-9.32405	-23.1562	-7.13049	-23.1562	-4.52381	-23.1466	-3.06595	-23.1594	-1.96425
-23.5551	-13.9669	-23.4991	-12.5105	-23.5391	-9.36346	-23.584	-7.17289	-23.5728	-4.57102	-23.5471	-3.10935	-23.5808	-1.9906
-23.9493	-13.983	-23.9236	-12.5362	-23.9573	-9.41109	-23.9589	-7.23157	-23.9525	-4.6151	-23.9252	-3.17569	-23.9252	-2.04629
-24.369	-13.9791	-24.3562	-12.565	-24.3819	-9.44996	-24.345	-7.29715	-24.3979	-4.66917	-24.3723	-3.20197	-24.329	-2.05988
-24.744	-13.98	-24.7568	-12.5771	-24.7616	-9.47772	-24.76	-7.31495	-24.8209	-4.70604	-24.784	-3.23518	-24.7408	-2.08339
-25.1253	-14.0201	-25.1285	-12.6037	-25.1653	-9.49118	-25.1237	-7.3727	-25.1589	-4.74686	-25.1573	-3.26636	-25.1429	-2.09979
-25.5194	-14.0806	-25.5242	-12.6344	-25.521	-9.53331	-25.5499	-7.42814	-25.5611	-4.80045	-25.5242	-3.3446	-25.5322	-2.13261
-25.9472	-14.0909	-25.9264	-12.6659	-25.8959	-9.5843	-25.9648	-7.47499	-25.9472	-4.87178	-25.9504	-3.40897	-25.9456	-2.15246
-26.3461	-14.1072	-26.3894	-12.6638	-26.3253	-9.62395	-26.3942	-7.53252	-26.3413	-4.93936	-26.3429	-3.43733	-26.3622	-2.19404
-26.7451	-14.1208	-26.7643	-12.6847	-26.7355	-9.66855	-26.7419	-7.58408	-26.713	-5.01878	-26.7403	-3.47265	-26.729	-2.23873
-27.1488	-14.1424	-27.1264	-12.7084	-27.1472	-9.72077	-27.12	-7.61924	-27.136	-5.07016	-27.0927	-3.52826	-27.1777	-2.24993
-27.5558	-14.1736	-27.5381	-12.7334	-27.5365	-9.76486	-27.5317	-7.63411	-27.5638	-5.12426	-27.5526	-3.56546	-27.5381	-2.26227
-27.9323	-14.1692	-27.9307	-12.7603	-27.9691	-9.81022	-27.9387	-7.69406	-27.9595	-5.1899	-27.9675	-3.60759	-27.9275	-2.28909
-28.336	-14.183	-28.2976	-12.802	-28.3472	-9.86157	-28.3601	-7.73654	-28.3697	-5.23634	-28.336	-3.64376	-28.3152	-2.35289
-28.735	-14.212	-28.6965	-12.8331	-28.7654	-9.88298	-28.7702	-7.75591	-28.759	-5.28414	-28.7206	-3.68779	-28.7206	-2.4132
-29.1515	-14.2266	-29.1323	-12.8726	-29.1243	-9.92517	-29.1611	-7.80542	-29.1644	-5.3253	-29.1467	-3.72998	-29.1307	-2.44037
-29.5633	-14.2358	-29.5569	-12.8889	-29.5024	-9.96226	-29.5329	-7.85516	-29.6082	-5.34972	-29.5745	-3.7702	-29.5537	-2.4699
-29.9414	-14.2756	-29.9478	-12.9101	-29.9366	-9.98661	-29.935	-7.92181	-29.967	-5.40456	-29.9895	-3.80719	-29.9462	-2.49712
-30.3387	-14.2818	-30.3307	-12.9486	-30.3179	-10.0019	-30.3516	-7.92828	-30.3564	-5.4421	-30.3436	-3.86171	-30.3243	-2.53501
-30.7521	-14.3027	-30.7601	-12.9719	-30.7265	-10.037	-30.8114	-7.97026	-30.7841	-5.49791	-30.7633	-3.9091	-30.7665	-2.56938
-31.1703	-14.3145	-31.1639	-12.9639	-31.151	-10.0875	-31.1494	-8.03605	-31.1575	-5.55403	-31.1446	-3.95704	-31.1783	-2.59203
-31.5676	-14.3515	-31.6045	-12.9822	-31.5516	-10.1123	-31.5532	-8.10416	-31.5211	-5.62012	-31.542	-3.98809	-31.5788	-2.63002
-31.9874	-14.3587	-31.9617	-13.0185	-31.9473	-10.1733	-31.9425	-8.14024	-31.9505	-5.68337	-31.9313	-4.02716	-31.965	-2.65732
-32.3783	-14.3915	-32.3591	-13.0507	-32.3767	-10.2088	-32.3575	-8.14523	-32.3863	-5.7269	-32.3335	-4.08824	-32.3719	-2.68923
-32.734	-14.4122	-32.7228	-13.0664	-32.7869	-10.2586	-32.774	-8.18416	-32.7676	-5.76392	-32.75	-4.13184	-32.7308	-2.72399
-33.1506	-14.4216	-33.1361	-13.0886	-33.2018	-10.304	-33.181	-8.2074	-33.1698	-5.81238	-33.1634	-4.18529	-33.1297	-2.75966
-33.5575	-14.4316	-33.5431	-13.1151	-33.5719	-10.3302	-33.5735	-8.24984	-33.5687	-5.84938	-33.5575	-4.21854	-33.5159	-2.81086
-33.9773	-14.4499	-33.9068	-13.1505	-33.9917	-10.3663	-33.9677	-8.30142	-33.9677	-5.8838	-33.9548	-4.24448	-33.9565	-2.82498
-34.3634	-14.4646	-34.333	-13.2118	-34.3522	-10.4045	-34.3746	-8.32297	-34.4099	-5.91955	-34.3634	-4.28497	-34.3618	-2.85969
-34.7623	-14.4945	-34.7415	-13.245	-34.7415	-10.4292	-34.7655	-8.37248	-34.7928	-5.9589	-34.78	-4.32685	-34.7447	-2.89516
-35.1437	-14.5235	-35.1517	-13.2403	-35.1725	-10.446	-35.1949	-8.41976	-35.1645	-5.99818	-35.1869	-4.37101	-35.1389	-2.93152
-35.549	-14.5516	-35.5923	-13.2466	-35.5698	-10.4697	-35.5811	-8.48447	-35.5698	-6.04107	-35.5666	-4.40553	-35.5698	-2.94366
-35.988	-14.5621	-35.9816	-13.2663	-35.9832	-10.5023	-35.9592	-8.52988	-35.9496	-6.09966	-35.9656	-4.46366	-36.0024	-2.95981
-36.3902	-14.5898	-36.3805	-13.3	-36.3693	-10.5393	-36.3773	-8.54722	-36.3197	-6.16053	-36.3549	-4.50957	-36.3853	-2.99955
-36.7795	-14.5988	-36.7827	-13.3247	-36.757	-10.5898	-36.749	-8.57819	-36.7218	-6.20644	-36.7522	-4.56625	-36.7538	-3.02435
-37.132	-14.6234	-37.172	-13.3486	-37.172	-10.6582	-37.172	-8.61788	-37.1576	-6.26705	-37.1416	-4.60018	-37.1592	-3.06076
-37.5565	-14.6454	-37.5661	-13.3651	-37.6238	-10.6822	-37.579	-8.64197	-37.5822	-6.2977	-37.5581	-4.62756	-37.5549	-3.10885
-37.9571	-14.6776	-37.9667	-13.3866	-38.0196	-10.6966	-37.9827	-8.68192	-37.9683	-6.33572	-37.9539	-4.65201	-37.9186	-3.15827
-38.3865	-14.7048	-38.3352	-13.405	-38.3961	-10.7389	-38.3865	-8.72271	-38.3704	-6.38506	-38.3688	-4.71549	-38.3528	-3.20749
-38.7966	-14.716	-38.7373	-13.463	-38.7838	-10.7895	-38.787	-8.77593	-38.7662	-6.40799	-38.7742	-4.76585	-38.7742	-3.22444
-39.1875	-14.7343	-39.1667	-13.4991	-39.1635	-10.8144	-39.1827	-8.81534	-39.21	-6.43412	-39.1779	-4.79511	-39.1571	-3.27614
-39.5897	-14.7543	-39.5544	-13.525	-39.5432	-10.8218	-39.5641	-8.85514	-39.5897	-6.48589	-39.5993	-4.7953	-39.5496	-3.30763
-39.9822	-14.7834	-39.9518	-13.5512	-39.9886	-10.8421	-39.987	-8.90935	-39.9886	-6.51606	-39.9918	-4.83646	-39.9502	-3.33535
-40.41	-14.7912	-40.3812	-13.5463	-40.3844	-10.8754	-40.3812	-8.93703	-40.3796	-6.56531	-40.4052	-4.87881	-40.3908	-3.35288
-40.7849	-14.816	-40.7977	-13.5544	-40.7913	-10.9029	-40.7817	-8.9894	-40.7497	-6.62618	-40.7833	-4.95198	-40.8186	-3.36121
-41.1999	-14.8239	-41.1919	-13.5973	-41.1999	-10.9452	-41.1823	-9.03236	-41.1582	-6.68397	-41.1662	-4.99883	-41.2095	-3.41257
-41.57	-14.84	-41.5924	-13.6299	-41.578	-10.9743	-41.578	-9.05726	-41.5491	-6.73751	-41.5748	-5.03506	-41.5908	-3.43547
-41.9753	-14.8741	-41.9721	-13.6476	-42.009	-11.039	-42.001	-9.09438	-41.9641	-6.76616	-41.9545	-5.0653	-41.9897	-3.47199
-42.3502	-14.9186	-42.3679	-13.6681	-42.4111	-11.0513	-42.3807	-9.13101	-42.3743	-6.79551	-42.3582	-5.09798	-42.3582	-3.51984
-42.7668	-14.9075	-42.7572	-13.7108	-42.8293	-11.0985	-42.8293	-9.1678	-42.7556	-6.84022	-42.7892	-5.1403	-42.738	-3.55236
-43.1673	-14.9329	-43.1385	-13.7462	-43.1802	-11.1432	-43.1978	-9.18984	-43.1786	-6.87709	-43.1577	-5.16878	-43.1305	-3.58385
-43.5935	-14.9563	-43.5599	-13.7826	-43.5855	-11.1625	-43.6031	-9.24493	-43.5855	-6.9112	-43.5855	-5.19961	-43.5967	-3.63857
-44.0037	-14.9803	-43.9796	-13.8047	-43.978	-11.1805	-43.9861	-9.27253	-43.9941	-6.94336	-44.0101	-5.25141	-43.978	-3.66745
-44.3946	-14.9764	-44.3738	-13.8229	-44.3465	-11.2076	-44.3946	-9.29897	-44.4202	-6.97721	-44.4202	-5.2729	-44.3754	-3.70589
-44.8128	-14.9941	-44.7631	-13.8511	-44.7599	-11.2225	-44.7503	-9.31179	-44.7871	-7.03598	-44.8032	-5.31717	-44.7791	-3.7306
-45.1829	-15.0179	-45.1893	-13.8817	-45.2037	-11.2501	-45.1733	-9.34891	-45.1941	-7.06923	-45.1861	-5.35463	-45.1973	-3.74974
-45.5722	-15.0713	-45.6107	-13.8814	-45.585	-11.291	-45.5914	-9.37565	-45.5818	-7.10531	-45.5882	-5.37474	-45.6123	-3.77789
-45.9824	-15.1073	-45.9872	-13.8918	-46.0032	-11.3045	-45.9647	-9.41407	-45.9455	-7.16199	-46.0096	-5.40139	-46.0112	-3.79904
-46.3589	-15.1412	-46.3973	-13.912	-46.3765	-11.344	-46.3797	-9.437	-46.3428	-7.18214	-46.3685	-5.4663	-46.3877	-3.83717
-46.7754	-15.1686	-46.7802	-13.9283	-46.8107	-11.3872	-46.7899	-9.50161	-46.7722	-7.2249	-46.785	-5.51331	-46.7786	-3.86719
-47.1952	-15.1836	-47.2	-13.9411	-47.2401	-11.4212	-47.1856	-9.52736	-47.192	-7.26907	-47.1776	-5.56556	-47.1824	-3.91749
-47.599	-15.2196	-47.5781	-13.9811	-47.6182	-11.4579	-47.607	-9.53824	-47.5877	-7.29544	-47.5813	-5.59653	-47.5413	-3.95311
-47.9963	-15.2403	-47.9707	-14.0166	-47.9979	-11.497	-48.0171	-9.55932	-47.9803	-7.33677	-47.9851	-5.64286	-47.9562	-3.99237
-48.4016	-15.2471	-48.3664	-14.0508	-48.4081	-11.5334	-48.4032	-9.59075	-48.3872	-7.37174	-48.4129	-5.65577	-48.3744	-4.04652
-48.8102	-15.2593	-48.7878	-14.0914	-48.7958	-11.5327	-48.8038	-9.64652	-48.7878	-7.39653	-48.7862	-5.71001	-48.7846	-4.06941
-49.2684	-15.291	-49.2123	-14.0992	-49.1739	-11.5445	-49.222	-9.68178	-49.2428	-7.43126	-49.2043	-5.75423	-49.1947	-4.09231
-49.5776	-15.3039	-49.5712	-14.1216	-49.5328	-11.5736	-49.5488	-9.72189	-49.584	-7.47503	-49.5792	-5.79286	-49.5696	-4.12129
-49.991	-15.3231	-50.0006	-14.1372	-49.983	-11.5947	-49.9622	-9.757	-50.007	-7.49226	-49.9846	-5.82017	-49.999	-4.15414
-50.3835	-15.3445	-50.3755	-14.1633	-50.3915	-11.6154	-50.3643	-9.78181	-50.3931	-7.51406	-50.3611	-5.84832	-50.4172	-4.16645
-50.76	-15.3717	-50.7841	-14.1844	-50.8161	-11.6369	-50.7985	-9.82156	-50.7632	-7.55016	-50.8081	-5.8823	-50.8273	-4.1902
-51.1846	-15.4227	-51.1766	-14.1849	-51.1782	-11.655	-51.2006	-9.85747	-51.1349	-7.61079	-51.2151	-5.92389	-51.1974	-4.22074
-51.5996	-15.4306	-51.5755	-14.2228	-51.6028	-11.6982	-51.5964	-9.90712	-51.5723	-7.62676	-51.5836	-5.95749	-51.5771	-4.2601
-51.9969	-15.4445	-52.0001	-14.2366	-52.037	-11.7512	-51.9777	-9.94266	-51.9953	-7.65253	-51.9697	-5.99874	-51.9553	-4.3014
-52.4087	-15.4836	-52.4087	-14.268	-52.4375	-11.7879	-52.4279	-9.95701	-52.3927	-7.70511	-52.3734	-6.05448	-52.3462	-4.33739
-52.806	-15.5146	-52.774	-14.3083	-52.8156	-11.8034	-52.8381	-9.98576	-52.7708	-7.73834	-52.8028	-6.08166	-52.7419	-4.36243
-53.2066	-15.534	-53.1825	-14.3397	-53.1889	-11.836	-53.2001	-10.019	-53.1937	-7.77778	-53.2242	-6.11685	-53.1905	-4.39841
-53.6183	-15.5484	-53.5799	-14.3634	-53.6023	-11.8597	-53.6039	-10.0436	-53.5478	-7.81709	-53.6279	-6.14612	-53.5911	-4.42699
-54.0349	-15.5502	-53.998	-14.3883	-53.9612	-11.8712	-53.998	-10.0849	-54.0205	-7.83897	-54.0189	-6.17896	-53.99	-4.47119
-54.4066	-15.5686	-54.3906	-14.4041	-54.3697	-11.8796	-54.3761	-10.1243	-54.4402	-7.86864	-54.3922	-6.22894	-54.3793	-4.50571
-54.8183	-15.5898	-54.8296	-14.4098	-54.8151	-11.9031	-54.7527	-10.1768	-54.7959	-7.89491	-54.7799	-6.26056	-54.7847	-4.5259
-55.1644	-15.6435	-55.1965	-14.425	-55.1868	-11.913	-55.2013	-10.2076	-55.182	-7.92524	-55.2045	-6.29699	-55.2173	-4.55571
-55.5634	-15.6691	-55.5698	-14.4547	-55.6226	-11.9426	-55.6034	-10.2572	-55.6098	-7.94945	-55.6355	-6.32735	-55.6002	-4.57496
-55.9655	-15.6746	-55.9751	-14.4764	-56.0023	-11.9875	-55.9975	-10.2857	-55.9511	-7.9915	-56.028	-6.35998	-55.9671	-4.5795
-56.4045	-15.6894	-56.3933	-14.4851	-56.4125	-12.034	-56.4045	-10.3073	-56.3757	-8.01447	-56.4093	-6.40023	-56.4013	-4.60908
-56.805	-15.6994	-56.8163	-14.511	-56.8243	-12.0679	-56.813	-10.3422	-56.7906	-8.05082	-56.8002	-6.4348	-56.7954	-4.654
-57.1976	-15.7464	-57.2376	-14.5372	-57.2328	-12.1058	-57.2184	-10.364	-57.2056	-8.08374	-57.196	-6.4695	-57.1559	-4.70901
-57.6045	-15.7939	-57.5965	-14.5818	-57.5901	-12.1535	-57.635	-10.391	-57.5965	-8.12618	-57.6205	-6.50594	-57.5404	-4.76218
-58.0275	-15.7905	-57.9971	-14.5973	-58.0115	-12.1998	-58.0243	-10.4091	-57.9858	-8.17398	-58.0339	-6.53719	-57.9666	-4.77074
-58.4457	-15.7835	-58.3896	-14.6336	-58.4072	-12.219	-58.404	-10.4543	-58.4056	-8.20193	-58.4168	-6.57294	-58.4088	-4.77522
-58.827	-15.8125	-58.843	-14.6457	-58.7757	-12.2291	-58.8062	-10.4919	-58.7869	-8.2398	-58.7789	-6.62371	-58.7885	-4.82312
-59.1987	-15.8463	-59.2035	-14.6551	-59.1811	-12.2699	-59.1795	-10.5457	-59.2307	-8.248	-59.2147	-6.64739	-59.1811	-4.8657
-59.6249	-15.8577	-59.6056	-14.684	-59.6088	-12.2778	-59.5784	-10.5898	-59.6265	-8.27435	-59.6169	-6.6931	-59.5976	-4.89619
-60.0078	-15.8566	-60.003	-14.6966	-59.9886	-12.2957	-60.0062	-10.6125	-59.9982	-8.3179	-60.0078	-6.71913	-60.0062	-4.92785
-60.3827	-15.8951	-60.3699	-14.711	-60.4115	-12.3025	-60.4099	-10.6593	-60.4227	-8.34687	-60.4227	-6.75357	-60.4147	-4.94075
-60.7688	-15.9319	-60.8041	-14.731	-60.8041	-12.3449	-60.8169	-10.6808	-60.8089	-8.37377	-60.8345	-6.77652	-60.7832	-4.96042
-61.227	-15.9712	-61.2366	-14.771	-61.2206	-12.3738	-61.219	-10.7048	-61.1742	-8.39522	-61.2399	-6.832	-61.203	-4.99555
-61.6356	-15.9844	-61.5971	-14.8	-61.6051	-12.4178	-61.6003	-10.7514	-61.5763	-8.43857	-61.626	-6.86728	-61.6035	-5.01134
-62.0169	-16.0202	-62.0249	-14.8389	-62.0698	-12.4447	-62.0265	-10.7701	-61.9993	-8.46519	-62.0361	-6.89987	-61.9945	-5.04134
-62.4094	-16.0365	-62.4174	-14.8615	-62.4191	-12.4793	-62.4415	-10.8067	-62.3886	-8.5369	-62.4255	-6.9227	-62.355	-5.09721
-62.8244	-16.0572	-62.794	-14.866	-62.8196	-12.537	-62.8292	-10.8465	-62.8276	-8.56373	-62.8372	-6.95164	-62.7924	-5.1229
-63.2554	-16.0544	-63.1977	-14.9058	-63.2025	-12.5489	-63.2265	-10.8754	-63.1913	-8.59395	-63.2025	-6.99169	-63.2057	-5.15984
-63.6816	-16.0897	-63.587	-14.9135	-63.5918	-12.5638	-63.6527	-10.8787	-63.6303	-8.59687	-63.6239	-7.02176	-63.5999	-5.20218
-64.0308	-16.1165	-64.0148	-14.943	-63.9812	-12.5943	-64.0036	-10.9025	-64.0052	-8.65533	-64.0196	-7.04709	-63.9796	-5.23983
-64.4282	-16.1295	-64.4154	-14.9637	-64.4218	-12.6109	-64.3849	-10.9346	-64.4778	-8.68063	-64.4378	-7.07592	-64.3945	-5.26885
-64.8351	-16.1574	-64.7839	-14.9719	-64.8159	-12.6399	-64.8079	-10.9709	-64.8463	-8.70075	-64.8191	-7.10849	-64.8095	-5.28762
-65.2132	-16.1886	-65.2116	-14.9724	-65.1956	-12.6556	-65.2213	-11.0035	-65.2389	-8.70452	-65.2068	-7.15548	-65.2325	-5.29067
-65.5914	-16.2317	-65.5946	-15.0143	-65.6074	-12.7126	-65.6282	-11.0224	-65.5849	-8.72538	-65.6122	-7.19304	-65.6042	-5.34061
-66.0271	-16.264	-66.0095	-15.0517	-66.0303	-12.7357	-66.0287	-11.0518	-66.0159	-8.76961	-66.0496	-7.21904	-66.0143	-5.37718
-66.4181	-16.2805	-66.4085	-15.0845	-66.4181	-12.7811	-66.4373	-11.0739	-66.3924	-8.81246	-66.4565	-7.25381	-66.4069	-5.40011
-66.8282	-16.296	-66.8378	-15.1035	-66.8443	-12.8101	-66.8539	-11.1111	-66.7978	-8.86985	-66.8234	-7.29021	-66.7898	-5.44156
-67.2224	-16.3214	-67.248	-15.1347	-67.2656	-12.8377	-67.2656	-11.1396	-67.2063	-8.90458	-67.2031	-7.35119	-67.1615	-5.48723
-67.6309	-16.3474	-67.6405	-15.1463	-67.6341	-12.8784	-67.6501	-11.1704	-67.6229	-8.94153	-67.6133	-7.37694	-67.5748	-5.51564
-68.0443	-16.3641	-68.0251	-15.1573	-68.0283	-12.9079	-68.0411	-11.1986	-68.0363	-8.96017	-68.0106	-7.43874	-68.0106	-5.5612
-68.4737	-16.3956	-68.408	-15.1583	-68.3968	-12.9353	-68.44	-11.2136	-68.4384	-8.98731	-68.4304	-7.47588	-68.4048	-5.58561
-68.8406	-16.4036	-68.8085	-15.1951	-68.7989	-12.9464	-68.8117	-11.2523	-68.839	-9.01637	-68.8438	-7.50115	-68.7973	-5.63417
-69.2347	-16.4205	-69.2075	-15.2168	-69.2123	-12.952	-69.1882	-11.28	-69.2539	-9.04845	-69.2283	-7.5341	-69.193	-5.6558
-69.616	-16.4521	-69.6112	-15.2601	-69.6176	-12.9756	-69.6032	-11.3012	-69.6513	-9.0609	-69.64	-7.55194	-69.6064	-5.67736
-70.0294	-16.4859	-70.0374	-15.277	-70.023	-12.998	-70.0358	-11.3326	-70.0374	-9.09295	-70.0518	-7.58342	-70.0374	-5.69972
-70.3995	-16.5173	-70.4219	-15.3085	-70.4171	-13.0299	-70.4171	-11.3537	-70.4091	-9.12797	-70.462	-7.61429	-70.4523	-5.72618
-70.8465	-16.525	-70.8369	-15.3424	-70.808	-13.0572	-70.8305	-11.3802	-70.8176	-9.17892	-70.8769	-7.64447	-70.8192	-5.7572
-71.2438	-16.5636	-71.2198	-15.3656	-71.239	-13.0849	-71.2374	-11.4112	-71.231	-9.20354	-71.2342	-7.6746	-71.207	-5.77059
-71.6412	-16.5664	-71.6364	-15.3788	-71.6444	-13.1143	-71.6412	-11.4323	-71.6187	-9.24132	-71.6556	-7.68674	-71.6027	-5.81783
-72.0241	-16.5943	-72.0449	-15.3744	-72.0834	-13.1392	-72.0577	-11.4508	-72.0337	-9.25631	-72.0065	-7.70671	-71.968	-5.85335
-72.4374	-16.6213	-72.4438	-15.4089	-72.4503	-13.1646	-72.4631	-11.464	-72.4278	-9.27779	-72.4166	-7.76577	-72.3894	-5.88568
-72.8204	-16.6407	-72.8364	-15.4119	-72.8412	-13.1826	-72.8204	-11.503	-72.8332	-9.30956	-72.7995	-7.80664	-72.7899	-5.91684
-73.2962	-16.6322	-73.2449	-15.4408	-73.2337	-13.2128	-73.2273	-11.5408	-73.2353	-9.33669	-73.2401	-7.83474	-73.2049	-5.94499
-73.6615	-16.6498	-73.591	-15.4847	-73.615	-13.2381	-73.615	-11.5652	-73.6439	-9.36885	-73.6455	-7.8535	-73.6102	-5.99166
-74.0396	-16.6878	-74.0028	-15.5088	-74.0012	-13.2682	-73.9915	-11.5912	-74.0572	-9.40031	-74.046	-7.88153	-74.0252	-6.01896
-74.4546	-16.6924	-74.4193	-15.528	-74.4145	-13.2731	-74.3857	-11.6112	-74.4305	-9.43168	-74.4562	-7.90984	-74.3953	-6.02559
-74.8119	-16.7496	-74.8439	-15.5468	-74.8423	-13.2958	-74.8311	-11.6476	-74.8375	-9.45638	-74.8567	-7.94897	-74.8327	-6.03932
-75.1723	-16.7807	-75.2044	-15.5741	-75.2108	-13.3493	-75.1932	-11.6817	-75.238	-9.44362	-75.2477	-7.97328	-75.2028	-6.07413
-75.6306	-16.8064	-75.6242	-15.5954	-75.6178	-13.3729	-75.6226	-11.7016	-75.6482	-9.48322	-75.6402	-8.00078	-75.6258	-6.10793
-76.0183	-16.8362	-76.0279	-15.6301	-76.0183	-13.3754	-76.0119	-11.7292	-76.0263	-9.52498	-76.0279	-8.06058	-76.0023	-6.15716
-76.4188	-16.8479	-76.4733	-15.6289	-76.4397	-13.4221	-76.4573	-11.7459	-76.406	-9.54857	-76.4365	-8.09424	-76.4204	-6.16863
-76.8082	-16.8715	-76.8835	-15.6319	-76.8594	-13.4361	-76.8306	-11.7758	-76.8002	-9.60078	-76.8274	-8.1254	-76.7921	-6.22369
-77.2295	-16.8853	-77.2279	-15.6607	-77.2728	-13.4559	-77.2712	-11.783	-77.2327	-9.63027	-77.1943	-8.15497	-77.1783	-6.25611
-77.6333	-16.888	-77.6237	-15.6973	-77.6301	-13.4722	-77.6237	-11.8014	-77.6109	-9.65921	-77.5996	-8.20961	-77.5708	-6.2987
-78.0659	-16.8901	-78.0434	-15.7041	-78.0338	-13.516	-78.021	-11.8432	-78.0306	-9.67351	-78.037	-8.20487	-78.021	-6.32078
-78.4296	-16.9284	-78.4135	-15.7283	-78.4312	-13.5386	-78.4103	-11.8545	-78.428	-9.72439	-78.4472	-8.24428	-78.4167	-6.35265
-78.8573	-16.9371	-78.8093	-15.7667	-78.8013	-13.5611	-78.7949	-11.8819	-78.8269	-9.7443	-78.8429	-8.28156	-78.7949	-6.38284
-79.2387	-16.9635	-79.2242	-15.7998	-79.1938	-13.5732	-79.2002	-11.9284	-79.213	-9.76867	-79.2387	-8.29747	-79.2162	-6.41177
-79.6312	-17.0003	-79.6408	-15.8335	-79.6296	-13.5764	-79.6168	-11.9434	-79.6504	-9.77268	-79.66	-8.31731	-79.628	-6.41991
-79.9917	-17.0451	-80.0301	-15.8429	-80.0093	-13.6134	-80.0301	-11.9854	-80.0782	-9.8003	-80.0942	-8.33439	-80.0221	-6.46226
-80.397	-17.057	-80.4339	-15.8323	-80.4259	-13.6191	-80.4179	-12.0106	-80.4643	-9.84089	-80.4948	-8.38546	-80.4467	-6.47106
-80.844	-17.0766	-80.8232	-15.8666	-80.82	-13.6082	-80.8328	-12.0361	-80.8601	-9.87663	-80.836	-8.43675	-80.8024	-6.52678
-81.227	-17.09	-81.283	-15.8803	-81.2366	-13.6542	-81.2254	-12.052	-81.235	-9.89922	-81.2462	-8.47445	-81.1837	-6.57872
-81.5955	-17.131	-81.6932	-15.8962	-81.6515	-13.6797	-81.6451	-12.0734	-81.6275	-9.94228	-81.6115	-8.51536	-81.6179	-6.61
-82.0409	-17.1158	-82.0633	-15.9366	-82.0841	-13.6859	-82.0745	-12.0942	-82.0617	-9.97153	-82.0104	-8.53423	-82.0232	-6.63191
-82.4606	-17.1393	-82.4462	-15.9538	-82.4558	-13.7147	-82.4206	-12.1161	-82.4526	-10.014	-82.4078	-8.54564	-82.3917	-6.66695
-82.8676	-17.1373	-82.8468	-15.9642	-82.8452	-13.7352	-82.8419	-12.1356	-82.858	-10.0483	-82.8548	-8.55998	-82.8355	-6.68828
-83.2649	-17.17	-83.2281	-15.9953	-83.2425	-13.7604	-83.2409	-12.1515	-83.2249	-10.0798	-83.2329	-8.59985	-83.2137	-6.72274
-83.6446	-17.2035	-83.643	-16.0241	-83.6382	-13.7788	-83.6254	-12.1882	-83.627	-10.1052	-83.651	-8.63724	-83.6478	-6.74379
-84.0211	-17.2375	-84.0612	-16.0516	-83.9971	-13.7921	-83.9971	-12.2277	-84.0484	-10.1201	-84.0404	-8.67032	-84.0147	-6.76541
-84.4505	-17.2562	-84.4425	-16.0835	-84.4041	-13.8275	-84.4217	-12.2527	-84.4361	-10.1562	-84.4569	-8.70794	-84.4345	-6.78175
-84.7982	-17.3002	-84.8463	-16.1156	-84.8335	-13.8495	-84.827	-12.289	-84.8495	-10.1697	-84.8703	-8.72297	-84.8014	-6.82216
-85.1891	-17.3321	-85.2596	-16.1319	-85.2388	-13.8695	-85.2436	-12.2963	-85.2901	-10.1912	-85.2885	-8.739	-85.2292	-6.84842
-85.6249	-17.3345	-85.6361	-16.1398	-85.6345	-13.8935	-85.6217	-12.3366	-85.6409	-10.2309	-85.657	-8.79907	-85.6217	-6.91064
-86.0255	-17.3787	-86.0671	-16.1568	-86.0271	-13.9083	-86.0415	-12.3503	-86.0559	-10.2622	-86.0735	-8.82815	-86.0575	-6.92291
-86.4436	-17.3597	-86.4965	-16.1648	-86.4324	-13.9411	-86.4516	-12.3816	-86.4276	-10.2955	-86.4468	-8.85165	-86.4388	-6.95435
-86.8378	-17.4005	-86.8794	-16.1786	-86.8826	-13.9586	-86.857	-12.4127	-86.8618	-10.3375	-86.833	-8.88777	-86.8121	-7.00063
-87.2415	-17.4195	-87.2399	-16.2041	-87.3008	-13.972	-87.2639	-12.4283	-87.2864	-10.352	-87.1951	-8.91634	-87.2143	-7.00848
-87.6821	-17.4127	-87.6517	-16.2308	-87.6677	-14.0086	-87.6597	-12.4575	-87.6549	-10.3917	-87.6469	-8.95473	-87.6324	-7.04045
-88.0698	-17.4143	-88.0266	-16.2663	-88.0282	-14.0461	-88.025	-12.4894	-88.033	-10.43	-88.0378	-8.98845	-88.025	-7.09839
-88.4528	-17.4482	-88.4191	-16.2864	-88.4303	-14.0722	-88.4335	-12.5064	-88.4688	-10.4522	-88.4496	-8.99176	-88.4287	-7.10602
-88.8309	-17.487	-88.8661	-16.3114	-88.8197	-14.0538	-88.8357	-12.5397	-88.8709	-10.4683	-88.8357	-9.02874	-88.8421	-7.10111
-89.2587	-17.494	-89.2538	-16.3416	-89.2138	-14.0922	-89.2234	-12.5692	-89.249	-10.4955	-89.2667	-9.05654	-89.2587	-7.11622
-89.6191	-17.5251	-89.672	-16.3656	-89.664	-14.1172	-89.6207	-12.5913	-89.6784	-10.5186	-89.6816	-9.06708	-89.632	-7.13945
-89.9973	-17.5426	-90.0581	-16.3986	-90.0565	-14.1573	-90.0533	-12.6083	-90.095	-10.5411	-90.0822	-9.09253	-90.0469	-7.16762
-90.4346	-17.5491	-90.4859	-16.4127	-90.425	-14.1864	-90.4651	-12.6504	-90.4859	-10.5647	-90.4667	-9.13573	-90.4379	-7.21555
-90.8432	-17.5699	-90.8833	-16.4159	-90.8368	-14.1839	-90.8736	-12.6829	-90.8801	-10.5905	-90.8672	-9.17315	-90.8448	-7.23722
-91.2582	-17.6009	-91.3046	-16.4301	-91.2534	-14.1972	-91.2502	-12.7182	-91.2774	-10.6345	-91.2646	-9.20505	-91.2229	-7.26572
-91.6619	-17.6207	-91.694	-16.4618	-91.6683	-14.2316	-91.6988	-12.7345	-91.6763	-10.6681	-91.6603	-9.24062	-91.6443	-7.28268
-92.0464	-17.6407	-92.0657	-16.4815	-92.0817	-14.2582	-92.0849	-12.7386	-92.0881	-10.6853	-92.0368	-9.27731	-92.0384	-7.3071
-92.4598	-17.6583	-92.4534	-16.4929	-92.4822	-14.3048	-92.4454	-12.7516	-92.4678	-10.7165	-92.4294	-9.28857	-92.4358	-7.34725
-92.8924	-17.6731	-92.8411	-16.5145	-92.8555	-14.3348	-92.8796	-12.7939	-92.8507	-10.7448	-92.8603	-9.31553	-92.8507	-7.36347
-93.2897	-17.6921	-93.2336	-16.5585	-93.2673	-14.3431	-93.2352	-12.8375	-93.2673	-10.7741	-93.2769	-9.36254	-93.2593	-7.40623
-93.647	-17.7126	-93.6598	-16.5737	-93.6486	-14.3714	-93.6598	-12.8684	-93.6534	-10.8121	-93.663	-9.37561	-93.623	-7.43345
-94.062	-17.7333	-94.0796	-16.6112	-94.0203	-14.3888	-94.0427	-12.8772	-94.0716	-10.8428	-94.0604	-9.4041	-94.0459	-7.4758
-94.4321	-17.7528	-94.4657	-16.6348	-94.4289	-14.4271	-94.4241	-12.9076	-94.4721	-10.8676	-94.4657	-9.43227	-94.4513	-7.49855
-94.8422	-17.7649	-94.8711	-16.6564	-94.8631	-14.4551	-94.8598	-12.9446	-94.8951	-10.8883	-94.9127	-9.46455	-94.8262	-7.52923
-95.2299	-17.7819	-95.2572	-16.6775	-95.2524	-14.4518	-95.2652	-12.9749	-95.2844	-10.9019	-95.278	-9.4841	-95.2171	-7.56351
-95.6353	-17.8117	-95.677	-16.697	-95.6657	-14.4637	-95.6705	-12.9992	-95.6914	-10.9386	-95.6593	-9.50472	-95.6449	-7.5855
-96.0839	-17.808	-96.0919	-16.6942	-96.0455	-14.5022	-96.0807	-13.0331	-96.0983	-10.9684	-96.0615	-9.55726	-96.0823	-7.59155
-96.4652	-17.8413	-96.4941	-16.7121	-96.4732	-14.5145	-96.4796	-13.0593	-96.4796	-11.008	-96.462	-9.59639	-96.462	-7.62237
-96.8562	-17.862	-96.8642	-16.732	-96.8834	-14.5248	-96.8994	-13.0687	-96.869	-11.0413	-96.8337	-9.62781	-96.8497	-7.6486
-97.2727	-17.8945	-97.2551	-16.7566	-97.3032	-14.5897	-97.2968	-13.1036	-97.2743	-11.0645	-97.2455	-9.63539	-97.2775	-7.67741
-97.6604	-17.8876	-97.654	-16.786	-97.6588	-14.6289	-97.6604	-13.1186	-97.6733	-11.1075	-97.6588	-9.67605	-97.6428	-7.70439
-98.1251	-17.903	-98.0434	-16.8168	-98.0786	-14.6412	-98.0434	-13.148	-98.0642	-11.1422	-98.0514	-9.70268	-98.0706	-7.72894
-98.4824	-17.9311	-98.4327	-16.8382	-98.4679	-14.6531	-98.4872	-13.1581	-98.476	-11.1697	-98.4615	-9.74125	-98.4359	-7.74141
-98.8685	-17.962	-98.8973	-16.8692	-98.8541	-14.6862	-98.8605	-13.2094	-98.8909	-11.1958	-98.8621	-9.77097	-98.8525	-7.76335
-99.2514	-17.9703	-99.2738	-16.8984	-99.1969	-14.6992	-99.2482	-13.2354	-99.277	-11.2193	-99.2738	-9.79137	-99.221	-7.789
-99.6568	-17.9822	-99.6888	-16.9213	-99.668	-14.7308	-99.6616	-13.2509	-99.6936	-11.2391	-99.7096	-9.81419	-99.6439	-7.82452
-100.046	-18.0117	-100.065	-16.9377	-100.078	-14.745	-100.037	-13.2737	-100.125	-11.2484	-100.072	-9.82398	-100.048	-7.84665
-99.6439	-17.9567	-99.6968	-16.8817	-99.684	-14.6891	-99.6568	-13.214	-99.6824	-11.1844	-99.6664	-9.79068	-99.6439	-7.78524
-99.2338	-17.9361	-99.2818	-16.8571	-99.2546	-14.6571	-99.253	-13.1954	-99.2594	-11.1655	-99.2482	-9.76526	-99.221	-7.74374
-98.8781	-17.9205	-98.8925	-16.8169	-98.8861	-14.6278	-98.8877	-13.1644	-98.8669	-11.1352	-98.8749	-9.73578	-98.8829	-7.69822
-98.4583	-17.9167	-98.4471	-16.8096	-98.4695	-14.6072	-98.4567	-13.1395	-98.4215	-11.1409	-98.4231	-9.70251	-98.4519	-7.66731
-98.061	-17.9002	-98.0642	-16.7856	-98.1219	-14.598	-98.0738	-13.1068	-98.0658	-11.1266	-98.037	-9.68089	-98.0594	-7.6529
-97.6637	-17.859	-97.6396	-16.7744	-97.6861	-14.6084	-97.6637	-13.0678	-97.6476	-11.0959	-97.6428	-9.62717	-97.63	-7.63542
-97.2919	-17.826	-97.2407	-16.7621	-97.2647	-14.597	-97.3176	-13.0339	-97.2743	-11.0611	-97.2743	-9.62687	-97.2343	-7.61294
-96.9138	-17.7906	-96.8097	-16.7475	-96.869	-14.5551	-96.8786	-13.023	-96.8802	-11.0234	-96.8562	-9.57241	-96.8273	-7.60239
-96.4796	-17.782	-96.47	-16.7138	-96.4764	-14.5223	-96.4524	-13.012	-96.4748	-10.9951	-96.4588	-9.54648	-96.4059	-7.57092
-96.0326	-17.7692	-96.0487	-16.7099	-96.039	-14.4882	-96.0567	-12.9863	-96.0743	-10.9728	-96.0519	-9.51342	-96.039	-7.55784
-95.677	-17.7511	-95.6673	-16.6865	-95.6369	-14.454	-95.6577	-12.9456	-95.725	-10.9345	-95.6866	-9.50752	-95.6481	-7.52184
-95.2171	-17.724	-95.2492	-16.6726	-95.2588	-14.4369	-95.2748	-12.9095	-95.2892	-10.9089	-95.2988	-9.4725	-95.27	-7.48395
-94.8454	-17.7098	-94.8759	-16.6335	-94.8791	-14.4019	-94.8759	-12.8995	-94.8791	-10.8778	-94.8518	-9.44449	-94.8502	-7.46419
-94.4273	-17.6801	-94.4865	-16.6121	-94.4721	-14.3847	-94.4465	-12.8907	-94.4577	-10.845	-94.4625	-9.4114	-94.4545	-7.42464
-94.0572	-17.6785	-94.1148	-16.5916	-94.0748	-14.3745	-94.0748	-12.858	-94.0379	-10.8333	-94.0604	-9.38787	-94.0828	-7.38409
-93.655	-17.6662	-93.6614	-16.5692	-93.6598	-14.3558	-93.6582	-12.8217	-93.6326	-10.8228	-93.6582	-9.37034	-93.6598	-7.35627
-93.2545	-17.6322	-93.2449	-16.5432	-93.2769	-14.351	-93.2513	-12.8129	-93.2737	-10.7799	-93.2144	-9.33589	-93.2609	-7.32317
-92.8539	-17.6248	-92.8379	-16.5278	-92.9116	-14.3462	-92.8443	-12.7794	-92.8459	-10.7685	-92.8267	-9.30683	-92.8475	-7.29905
-92.4662	-17.5882	-92.4245	-16.5039	-92.4534	-14.3177	-92.4662	-12.7485	-92.4646	-10.7461	-92.4374	-9.26092	-92.4229	-7.28769
-92.1025	-17.5661	-92.0192	-16.5018	-92.0592	-14.279	-92.0721	-12.6978	-92.0673	-10.7259	-92.0512	-9.22993	-92.0096	-7.26355
-91.694	-17.5281	-91.6347	-16.4601	-91.6555	-14.2586	-91.6619	-12.6571	-91.6731	-10.6976	-91.6635	-9.21111	-91.6459	-7.23633
-91.2469	-17.5205	-91.2357	-16.4589	-91.2309	-14.2535	-91.2437	-12.6389	-91.2742	-10.6708	-91.2582	-9.17867	-91.2389	-7.19504
-90.8576	-17.4782	-90.8496	-16.4635	-90.8272	-14.2051	-90.8384	-12.6205	-90.9217	-10.6151	-90.8881	-9.1214	-90.8368	-7.18974
-90.4282	-17.4945	-90.4571	-16.4314	-90.4379	-14.168	-90.4491	-12.6084	-90.4955	-10.5949	-90.4699	-9.10281	-90.4507	-7.15986
-90.0373	-17.4498	-90.0501	-16.4015	-90.0661	-14.1432	-90.0774	-12.5894	-90.0597	-10.5616	-90.0629	-9.10221	-90.0453	-7.11235
-89.6288	-17.4486	-89.664	-16.3745	-89.6512	-14.1266	-89.6528	-12.573	-89.6432	-10.5247	-89.6464	-9.08422	-89.6464	-7.07071
-89.2426	-17.4263	-89.2747	-16.3377	-89.2554	-14.1063	-89.2506	-12.5277	-89.241	-10.4924	-89.2426	-9.02167	-89.2875	-7.03937
-88.8405	-17.4156	-88.8757	-16.3271	-88.8453	-14.0942	-88.8357	-12.4988	-88.8181	-10.4974	-88.8165	-8.99912	-88.8533	-6.99869
-88.4447	-17.4109	-88.4592	-16.3164	-88.456	-14.0858	-88.4447	-12.4604	-88.4223	-10.4779	-88.4191	-8.98772	-88.4383	-6.98847
-88.0554	-17.3762	-88.0298	-16.2812	-88.0762	-14.0756	-88.0634	-12.4462	-88.0474	-10.4365	-88.0218	-8.96092	-88.0202	-6.97188
-87.6693	-17.3564	-87.6244	-16.2578	-87.6837	-14.0478	-87.6533	-12.4191	-87.6565	-10.4265	-87.6437	-8.94069	-87.634	-6.95568
-87.2591	-17.3265	-87.2335	-16.235	-87.2463	-14.0113	-87.2672	-12.3877	-87.2816	-10.4141	-87.2303	-8.89151	-87.1983	-6.94254
-86.8826	-17.3036	-86.8201	-16.2222	-86.8586	-13.9848	-86.8602	-12.3431	-86.8634	-10.4005	-86.849	-8.86662	-86.8394	-6.90181
-86.4452	-17.2604	-86.4132	-16.2101	-86.4196	-13.9748	-86.4212	-12.3203	-86.4468	-10.3883	-86.4212	-8.83067	-86.4148	-6.87422
-86.0463	-17.2391	-86.0495	-16.2004	-86.0367	-13.9397	-86.0319	-12.2996	-86.0976	-10.3277	-86.0399	-8.81518	-86.0319	-6.84217
-85.6345	-17.2273	-85.6409	-16.151	-85.6169	-13.9025	-85.6666	-12.26	-85.6842	-10.2792	-85.6602	-8.78579	-85.6361	-6.82398
-85.2132	-17.2262	-85.2292	-16.1243	-85.2436	-13.8695	-85.2901	-12.2348	-85.2676	-10.2645	-85.2676	-8.74208	-85.2276	-6.78888
-84.8078	-17.2024	-84.8399	-16.0995	-84.8318	-13.8508	-84.8367	-12.2252	-84.8302	-10.2425	-84.8447	-8.70113	-84.8302	-6.75641
-84.4169	-17.1987	-84.465	-16.0666	-84.4265	-13.8501	-84.4297	-12.1917	-84.4537	-10.2125	-84.4217	-8.67642	-84.4842	-6.71718
-84.0388	-17.1811	-84.0932	-16.0572	-84.0516	-13.818	-84.026	-12.1595	-84.0195	-10.202	-84.026	-8.63402	-84.0436	-6.68001
-83.6366	-17.1756	-83.651	-16.046	-83.6543	-13.7981	-83.6414	-12.1466	-83.6158	-10.1726	-83.6318	-8.62726	-83.6382	-6.65983
-83.2345	-17.1616	-83.2185	-16.0112	-83.2537	-13.7803	-83.2377	-12.1357	-83.2441	-10.1341	-83.196	-8.607	-83.2409	-6.63247
-82.8387	-17.1372	-82.8179	-15.9888	-82.858	-13.7645	-82.8852	-12.1079	-82.85	-10.122	-82.8452	-8.57932	-82.8083	-6.6129
-82.4558	-17.0931	-82.4318	-15.9507	-82.4542	-13.7352	-82.4318	-12.1025	-82.427	-10.1048	-82.4382	-8.54628	-82.3773	-6.62127
-82.0841	-17.0559	-81.9928	-15.9399	-82.0441	-13.7085	-82.0473	-12.0828	-82.0457	-10.0678	-82.0345	-8.49225	-82.028	-6.59448
-81.6708	-17.0554	-81.6131	-15.9385	-81.6531	-13.6967	-81.6483	-12.0533	-81.6451	-10.0362	-81.6291	-8.45726	-81.6227	-6.56233
-81.227	-17.037	-81.2206	-15.9406	-81.2045	-13.6517	-81.2366	-12.0248	-81.2638	-9.99831	-81.2494	-8.42872	-81.2254	-6.51533
-80.8521	-17.0259	-80.8216	-15.8907	-80.7751	-13.6243	-80.7976	-11.9985	-80.844	-9.94731	-80.8521	-8.41388	-80.828	-6.49481
-80.4531	-16.9849	-80.4082	-15.8847	-80.4018	-13.5933	-80.405	-11.9484	-80.4403	-9.90077	-80.4515	-8.38587	-80.4259	-6.46902
-79.9997	-16.9893	-80.0109	-15.879	-80.0301	-13.5757	-80.0237	-11.9436	-80.0301	-9.87995	-80.0301	-8.34641	-80.0253	-6.41824
-79.6136	-16.9644	-79.6232	-15.8377	-79.636	-13.5512	-79.6168	-11.9255	-79.636	-9.85591	-79.6216	-8.32127	-79.6696	-6.37532
-79.2258	-16.9551	-79.2627	-15.7814	-79.2483	-13.5262	-79.2419	-11.9001	-79.2082	-9.8428	-79.229	-8.28524	-79.2467	-6.35431
-78.8237	-16.9282	-78.8814	-15.7605	-78.8429	-13.5211	-78.8269	-11.8712	-78.8093	-9.82374	-78.8333	-8.25394	-78.8301	-6.3264
-78.4328	-16.9237	-78.444	-15.7452	-78.4456	-13.4945	-78.4184	-11.8226	-78.4312	-9.77856	-78.4055	-8.20944	-78.436	-6.31051
-78.0499	-16.9137	-78.0258	-15.7178	-78.0595	-13.4986	-78.0531	-11.7949	-78.0306	-9.76573	-78.0258	-8.16896	-78.0194	-6.28516
-77.6253	-16.9029	-77.6044	-15.6993	-77.6653	-13.4721	-77.6589	-11.751	-77.6189	-9.74598	-77.6301	-8.11375	-77.5948	-6.25587
-77.2488	-16.8527	-77.2071	-15.697	-77.2151	-13.4407	-77.26	-11.7326	-77.2311	-9.70992	-77.2231	-8.09436	-77.1895	-6.23396
-76.8418	-16.8043	-76.7745	-15.6827	-76.8034	-13.4164	-76.8322	-11.7261	-76.8194	-9.66456	-76.8226	-8.05267	-76.7825	-6.21828
-76.4301	-16.8002	-76.4108	-15.6738	-76.4413	-13.3836	-76.4172	-11.6835	-76.4541	-9.62518	-76.4397	-8.02632	-76.4124	-6.18177
-76.0279	-16.7707	-76.0071	-15.6596	-75.9814	-13.3607	-76.0151	-11.6416	-76.0567	-9.58797	-76.0247	-8.00043	-76.0279	-6.15507
-75.637	-16.7611	-75.6354	-15.6604	-75.5985	-13.3174	-75.6242	-11.6032	-75.6322	-9.55303	-75.6274	-7.96509	-75.6242	-6.12012
-75.2044	-16.73	-75.2188	-15.6327	-75.2092	-13.2915	-75.1884	-11.6021	-75.2156	-9.51607	-75.2028	-7.93037	-75.206	-6.08219
-74.7942	-16.7359	-74.8327	-15.6074	-74.8455	-13.2549	-74.8038	-11.5799	-74.8199	-9.49995	-74.8231	-7.92148	-74.8743	-6.05621
-74.4193	-16.7273	-74.4321	-15.5902	-74.4289	-13.2316	-74.4129	-11.5688	-74.4065	-9.48729	-74.4273	-7.88934	-74.4642	-6.00598
-74.0252	-16.7027	-74.0652	-15.5544	-74.014	-13.2314	-74.0412	-11.5378	-74.0028	-9.46296	-74.0508	-7.86716	-74.046	-5.98087
-73.6086	-16.695	-73.6439	-15.5086	-73.6022	-13.2196	-73.6311	-11.5056	-73.591	-9.43725	-73.5926	-7.83825	-73.599	-5.95575
-73.2401	-16.6659	-73.2449	-15.504	-73.2433	-13.2034	-73.2529	-11.4901	-73.2081	-9.38851	-73.2305	-7.80541	-73.2097	-5.94001
-72.8364	-16.6478	-72.7979	-15.4738	-72.8828	-13.1803	-72.8572	-11.4498	-72.8107	-9.37008	-72.8316	-7.77629	-72.7915	-5.92599
-72.4342	-16.6397	-72.4246	-15.474	-72.4663	-13.1523	-72.4711	-11.4124	-72.4422	-9.34313	-72.4438	-7.75578	-72.3862	-5.89896
-72.0561	-16.606	-72.0081	-15.471	-72.0273	-13.1277	-72.0241	-11.3993	-72.0433	-9.32748	-72.0289	-7.72561	-72.0129	-5.88341
-71.6732	-16.5593	-71.6091	-15.4707	-71.6235	-13.0847	-71.6476	-11.3665	-71.646	-9.26549	-71.6444	-7.67643	-71.6011	-5.85137
-71.231	-16.5399	-71.2134	-15.4511	-71.2118	-13.0716	-71.2278	-11.3528	-71.255	-9.23502	-71.207	-7.64275	-71.2054	-5.81609
-70.8241	-16.5205	-70.8224	-15.4179	-70.792	-13.0243	-70.7696	-11.3345	-70.8385	-9.20915	-70.8257	-7.63323	-70.8128	-5.77778
-70.4187	-16.5359	-70.4427	-15.3849	-70.4267	-12.9932	-70.4219	-11.312	-70.4107	-9.18835	-70.4139	-7.59748	-70.4155	-5.7564
-70.0422	-16.5156	-70.0342	-15.362	-70.0438	-12.9694	-70.0262	-11.282	-70.0214	-9.16788	-70.063	-7.55189	-70.0454	-5.69256
-69.608	-16.5113	-69.6641	-15.3395	-69.6304	-12.9459	-69.6384	-11.2576	-69.6048	-9.14288	-69.6673	-7.54364	-69.6513	-5.64679
-69.2539	-16.4886	-69.2571	-15.307	-69.2315	-12.9225	-69.2219	-11.2281	-69.2075	-9.11931	-69.2219	-7.50089	-69.2075	-5.62803
-68.8486	-16.4674	-68.8374	-15.2831	-68.8406	-12.9229	-68.8149	-11.2057	-68.8069	-9.07488	-68.8133	-7.48174	-68.8085	-5.60861
-68.4176	-16.4438	-68.4304	-15.2711	-68.4208	-12.919	-68.4641	-11.1665	-68.4176	-9.03135	-68.4272	-7.4328	-68.4112	-5.57783
-68.0379	-16.4239	-68.0202	-15.2681	-68.0635	-12.8786	-68.0699	-11.1389	-68.0122	-9.01922	-68.0427	-7.37594	-67.9914	-5.57344
-67.6405	-16.4177	-67.6437	-15.2508	-67.6678	-12.8404	-67.6501	-11.0987	-67.6005	-9.00545	-67.6165	-7.35683	-67.562	-5.54742
-67.2272	-16.3916	-67.1935	-15.2502	-67.2272	-12.8265	-67.224	-11.0834	-67.224	-8.95833	-67.2208	-7.31528	-67.1887	-5.50882
-66.8779	-16.3606	-66.8314	-15.2078	-66.8154	-12.8148	-66.8378	-11.0477	-66.8346	-8.93446	-66.8218	-7.29044	-66.7962	-5.48929
-66.4149	-16.3339	-66.4213	-15.1868	-66.3764	-12.7577	-66.4069	-11.0331	-66.4277	-8.88327	-66.4181	-7.27484	-66.3956	-5.45302
-66.0063	-16.3114	-66.0111	-15.1684	-66.0047	-12.7351	-65.9951	-11.0464	-66.0432	-8.84159	-66.0352	-7.22885	-66.0175	-5.40403
-65.6378	-16.301	-65.6138	-15.1456	-65.5978	-12.676	-65.5962	-11.0109	-65.5898	-8.83139	-65.6186	-7.20575	-65.6026	-5.37928
-65.2325	-16.2985	-65.2357	-15.1174	-65.2132	-12.6359	-65.2421	-10.9594	-65.2116	-8.79733	-65.2293	-7.18632	-65.2052	-5.33314
-64.8287	-16.2548	-64.8335	-15.0894	-64.8207	-12.6518	-64.8159	-10.9509	-64.7775	-8.76124	-64.8415	-7.14276	-64.8656	-5.28101
-64.4282	-16.2269	-64.4106	-15.0446	-64.4346	-12.6132	-64.4266	-10.9157	-64.3913	-8.7164	-64.4426	-7.10083	-64.4394	-5.2511
-64.002	-16.2137	-63.9988	-15.0333	-64.0244	-12.5844	-64.0276	-10.8998	-63.97	-8.68099	-64.034	-7.07058	-63.9988	-5.2404
-63.6047	-16.1973	-63.6127	-15.0148	-63.6223	-12.5756	-63.6287	-10.8575	-63.5983	-8.66476	-63.6271	-7.03495	-63.5902	-5.21045
-63.233	-16.1626	-63.233	-14.9989	-63.2458	-12.562	-63.2698	-10.8323	-63.2105	-8.63382	-63.2185	-6.99104	-63.1833	-5.18792
-62.826	-16.1134	-62.8324	-14.962	-62.8613	-12.5327	-62.842	-10.8232	-62.8196	-8.58967	-62.8356	-6.96298	-62.7587	-5.17315
-62.4255	-16.1008	-62.387	-14.9291	-62.4255	-12.4881	-62.4399	-10.8104	-62.4014	-8.55637	-62.4142	-6.92864	-62.3742	-5.14133
-62.0121	-16.0901	-61.9977	-14.9137	-62.0393	-12.466	-62.0377	-10.789	-62.0169	-8.54287	-62.0185	-6.88282	-61.9929	-5.11245
-61.6132	-16.0713	-61.5619	-14.8947	-61.6212	-12.4393	-61.5987	-10.7448	-61.6148	-8.50549	-61.5939	-6.84896	-61.6051	-5.07087
-61.2431	-16.0432	-61.2046	-14.8747	-61.1822	-12.4107	-61.2046	-10.6992	-61.2318	-8.4636	-61.2126	-6.81895	-61.2078	-5.04095
-60.8441	-16.0176	-60.7864	-14.848	-60.7656	-12.3691	-60.8073	-10.666	-60.7912	-8.42419	-60.7736	-6.81282	-60.7688	-5.00696
-60.4243	-15.9736	-60.4099	-14.8128	-60.3907	-12.3456	-60.4131	-10.6528	-60.3987	-8.39821	-60.4195	-6.76856	-60.3907	-4.95882
-59.9918	-15.9622	-60.0078	-14.7907	-60.0286	-12.3176	-60.0094	-10.6103	-59.9966	-8.36681	-60.0158	-6.74185	-60.0318	-4.9104
-59.5864	-15.9384	-59.6024	-14.7827	-59.6024	-12.2891	-59.6313	-10.5871	-59.5864	-8.33404	-59.6249	-6.70814	-59.6329	-4.86705
-59.2035	-15.9378	-59.2019	-14.7698	-59.2179	-12.2689	-59.2067	-10.5477	-59.1859	-8.30155	-59.2083	-6.68078	-59.2003	-4.85175
-58.8094	-15.9029	-58.8078	-14.7431	-58.8174	-12.273	-58.827	-10.517	-58.7885	-8.26604	-58.7949	-6.6427	-58.7773	-4.8171
-58.42	-15.9024	-58.4232	-14.7184	-58.428	-12.2608	-58.4457	-10.4755	-58.3944	-8.23261	-58.4168	-6.60283	-58.3624	-4.79405
-57.9987	-15.8681	-57.9987	-14.691	-58.0451	-12.2395	-58.0323	-10.4489	-57.9906	-8.20487	-58.0115	-6.57038	-57.9762	-4.79237
-57.5757	-15.8553	-57.6013	-14.6767	-57.6221	-12.2361	-57.6093	-10.4255	-57.6077	-8.17577	-57.6125	-6.53018	-57.5597	-4.79176
-57.1735	-15.8165	-57.1992	-14.676	-57.196	-12.1944	-57.2312	-10.4057	-57.204	-8.14033	-57.2184	-6.4995	-57.1976	-4.74382
-56.805	-15.7967	-56.789	-14.6379	-56.7874	-12.1526	-56.805	-10.3776	-56.8243	-8.10735	-56.797	-6.46259	-56.8002	-4.71989
[truncated: 142 more rows]

## Sheet: Fig.5e
Temperature (K)	Drive Voltage (V)	Polarization (μC/cm^2)
[truncated: 335,336+ more rows]

[truncated: 1 more sheets: Fig.5f]
