# Supplementary material for: Highly reversible extrinsic electrocaloric effects over a wide temperature range in epitaxially strained SrTiO3 films
Source: Nat Mater. 2024 Mar 21;23(5):639–47. doi: 10.1038/s41563-024-01831-1 (PMC11068575; doi:10.1038/s41563-024-01831-1)
Supplement: Supplementary file 4 — EC effects in the strained STO film data plotted in Fig. 6a–f. [file 41563_2024_1831_MOESM4_ESM.xlsx]

## Sheet: Fig.6a
Temperature (K)	Voltage (V)	Isothermal entropy change (J/K/m^3)
101.025	-100.046	162.933
101.554	-100.046	188.662
101.973	-100.046	180.834
102.394	-100.046	196.218
102.773	-100.046	202.76
103.152	-100.046	211.189
103.565	-100.046	224.062
103.959	-100.046	227.863
104.352	-100.046	239.113
104.77	-100.046	249.609
105.141	-100.046	255.715
105.492	-100.046	258.574
105.889	-100.046	278.265
106.288	-100.046	279.851
106.688	-100.046	287.217
107.082	-100.046	297.841
107.473	-100.046	306.668
107.862	-100.046	310.064
108.242	-100.046	315.933
108.632	-100.046	325.936
109.021	-100.046	339.251
109.389	-100.046	337.442
109.718	-100.046	345.252
109.996	-100.046	352.93
110.236	-100.046	359.741
110.469	-100.046	363.574
110.722	-100.046	371.239
110.998	-100.046	377.56
111.293	-100.046	379.121
111.602	-100.046	384.834
111.915	-100.046	389.784
112.231	-100.046	397.357
112.549	-100.046	395.393
112.867	-100.046	406.703
113.18	-100.046	410.979
113.487	-100.046	413.997
113.783	-100.046	413.516
114.07	-100.046	416.35
114.35	-100.046	422.407
114.63	-100.046	426.432
114.912	-100.046	425.016
115.197	-100.046	436.053
115.48	-100.046	435.314
115.764	-100.046	438.019
116.055	-100.046	444.878
116.355	-100.046	438.729
116.66	-100.046	446.888
116.971	-100.046	446.366
117.288	-100.046	451.231
117.61	-100.046	453.205
117.932	-100.046	458.691
118.246	-100.046	457.419
118.548	-100.046	461.29
118.84	-100.046	461.237
119.121	-100.046	462.295
119.396	-100.046	466.247
119.666	-100.046	463.249
119.938	-100.046	473.887
120.218	-100.046	473.462
120.509	-100.046	481.114
120.811	-100.046	476.091
121.12	-100.046	482.945
121.43	-100.046	483.508
121.735	-100.046	483.453
122.038	-100.046	482.441
122.342	-100.046	490.43
122.645	-100.046	492.454
122.946	-100.046	501.43
123.243	-100.046	499.113
123.535	-100.046	494.876
123.824	-100.046	505.493
124.112	-100.046	508.061
124.4	-100.046	504.016
124.689	-100.046	503.783
124.981	-100.046	506.991
125.275	-100.046	515.986
125.572	-100.046	511.528
125.869	-100.046	516.452
126.167	-100.046	519.094
126.467	-100.046	524.661
126.77	-100.046	524.352
127.078	-100.046	524.908
127.386	-100.046	521.559
127.692	-100.046	536.053
127.991	-100.046	527.147
128.284	-100.046	534.874
128.572	-100.046	541.631
128.862	-100.046	543.81
129.153	-100.046	540.428
129.444	-100.046	537.896
129.737	-100.046	546.002
130.031	-100.046	549.111
130.327	-100.046	550.402
130.625	-100.046	552.471
130.924	-100.046	555.706
131.223	-100.046	556.548
131.52	-100.046	555.062
131.815	-100.046	559.033
132.109	-100.046	558.651
132.405	-100.046	562.425
132.7	-100.046	564.02
132.994	-100.046	569.683
133.29	-100.046	570.099
133.587	-100.046	578.151
133.883	-100.046	573.18
134.181	-100.046	582.504
134.478	-100.046	565.222
134.774	-100.046	589.588
135.067	-100.046	583.832
135.362	-100.046	586.331
135.657	-100.046	588.151
135.954	-100.046	584.632
136.254	-100.046	593.193
136.554	-100.046	602.086
136.853	-100.046	595.339
137.151	-100.046	596.847
137.446	-100.046	608.514
137.739	-100.046	604.068
138.031	-100.046	609.116
138.325	-100.046	611.191
138.62	-100.046	612.885
138.917	-100.046	612.695
139.215	-100.046	620.059
139.513	-100.046	621.156
139.812	-100.046	634.793
140.112	-100.046	626.408
140.411	-100.046	635.905
140.708	-100.046	642.907
141.002	-100.046	632.035
141.294	-100.046	642.124
141.586	-100.046	644.608
141.879	-100.046	649.797
142.174	-100.046	649.377
142.471	-100.046	657.139
142.77	-100.046	659.185
143.069	-100.046	666.533
143.366	-100.046	663.899
143.661	-100.046	673.155
143.956	-100.046	670.385
144.25	-100.046	672.594
144.546	-100.046	679.85
144.842	-100.046	687.889
145.139	-100.046	690.664
145.436	-100.046	692.552
145.733	-100.046	686.919
146.03	-100.046	700.988
146.327	-100.046	691.419
146.622	-100.046	707.081
146.917	-100.046	711.72
147.214	-100.046	703.613
147.509	-100.046	720.316
147.805	-100.046	724.981
148.102	-100.046	725.31
148.398	-100.046	726.541
148.695	-100.046	736.451
148.992	-100.046	729.511
149.288	-100.046	737.61
149.585	-100.046	733.813
149.881	-100.046	740.723
150.177	-100.046	759.266
150.472	-100.046	761.248
150.768	-100.046	758.754
151.065	-100.046	749.96
151.361	-100.046	761.663
151.657	-100.046	758.043
151.953	-100.046	774.351
152.25	-100.046	769.588
152.547	-100.046	778.977
152.843	-100.046	773.405
153.139	-100.046	783.388
153.435	-100.046	787.129
153.73	-100.046	785.519
154.025	-100.046	793.324
154.322	-100.046	810.073
154.619	-100.046	795.335
154.916	-100.046	800.681
155.212	-100.046	798.739
155.508	-100.046	808.732
155.804	-100.046	816.216
156.099	-100.046	816.796
156.396	-100.046	821.17
156.693	-100.046	825.546
156.99	-100.046	826.334
157.286	-100.046	829.52
157.582	-100.046	829.531
157.877	-100.046	831.895
158.173	-100.046	841.817
158.469	-100.046	844.759
158.765	-100.046	847.202
159.061	-100.046	848.549
159.358	-100.046	845.188
159.654	-100.046	857.869
159.949	-100.046	859.741
160.244	-100.046	864.944
160.541	-100.046	865.893
160.838	-100.046	865.407
161.133	-100.046	868.749
161.43	-100.046	876.125
161.727	-100.046	872.418
162.023	-100.046	875.342
162.317	-100.046	881.398
162.613	-100.046	886.975
162.909	-100.046	884.227
163.205	-100.046	888.788
163.502	-100.046	895.759
163.799	-100.046	898.468
164.095	-100.046	898.551
164.392	-100.046	910.78
164.689	-100.046	905.038
164.986	-100.046	912.945
165.283	-100.046	904.992
165.58	-100.046	916.261
165.876	-100.046	913.399
166.173	-100.046	918.217
166.47	-100.046	926.169
166.765	-100.046	925.346
167.06	-100.046	929.638
167.352	-100.046	929.981
167.646	-100.046	921.772
167.941	-100.046	938.102
168.238	-100.046	948.284
168.535	-100.046	941.367
168.832	-100.046	942.317
169.129	-100.046	946.417
169.425	-100.046	958.043
169.721	-100.046	957.39
170.018	-100.046	956.472
170.312	-100.046	960.868
170.607	-100.046	969.182
170.901	-100.046	953.216
171.198	-100.046	958.564
171.495	-100.046	972.22
171.794	-100.046	977.629
172.093	-100.046	993.131
172.39	-100.046	986.538
172.686	-100.046	989.381
172.981	-100.046	989.201
173.274	-100.046	993.005
173.568	-100.046	1000.49
173.864	-100.046	1008.76
174.161	-100.046	1003.41
174.458	-100.046	1003.88
174.755	-100.046	1011.04
175.05	-100.046	1018.6
175.346	-100.046	1020.82
175.642	-100.046	1024.78
175.937	-100.046	1027.89
176.233	-100.046	1032.01
176.531	-100.046	1036.52
176.828	-100.046	1052.1
177.126	-100.046	1048.79
177.424	-100.046	1055.91
177.72	-100.046	1053.24
178.014	-100.046	1060.03
178.309	-100.046	1064.27
178.602	-100.046	1070.89
178.899	-100.046	1065.38
179.197	-100.046	1074.91
179.496	-100.046	1084.78
179.793	-100.046	1081.86
180.089	-100.046	1094.52
180.387	-100.046	1096.78
180.683	-100.046	1108.03
180.976	-100.046	1111.71
181.269	-100.046	1106.12
181.564	-100.046	1112.67
181.86	-100.046	1124.81
182.157	-100.046	1131.52
182.453	-100.046	1127.65
182.75	-100.046	1131.47
183.046	-100.046	1131.4
183.341	-100.046	1139.3
183.637	-100.046	1139.84
183.932	-100.046	1160.11
184.228	-100.046	1151.36
184.525	-100.046	1157.33
184.821	-100.046	1161.4
185.118	-100.046	1164.91
185.415	-100.046	1150.26
185.711	-100.046	1182.39
186.006	-100.046	1178.77
186.302	-100.046	1187.15
186.599	-100.046	1187.53
186.895	-100.046	1189.22
187.191	-100.046	1193.49
187.488	-100.046	1193.33
187.784	-100.046	1198.9
188.079	-100.046	1203.07
188.375	-100.046	1208.36
188.671	-100.046	1210.98
188.967	-100.046	1224.52
189.263	-100.046	1215.1
189.559	-100.046	1221.46
189.854	-100.046	1221.73
190.151	-100.046	1238.05
190.45	-100.046	1242.49
190.748	-100.046	1228.98
191.044	-100.046	1240.4
191.34	-100.046	1239.67
191.636	-100.046	1252.23
191.931	-100.046	1257.58
192.227	-100.046	1256.9
192.523	-100.046	1257.4
192.819	-100.046	1266.89
193.114	-100.046	1276.54
193.411	-100.046	1271.37
193.706	-100.046	1276.83
194.001	-100.046	1284.25
194.298	-100.046	1287.77
194.596	-100.046	1288.87
194.893	-100.046	1294.57
195.19	-100.046	1292.89
195.485	-100.046	1290.86
195.78	-100.046	1303.94
196.077	-100.046	1302.89
196.373	-100.046	1316.34
196.669	-100.046	1314.62
196.967	-100.046	1318.28
197.263	-100.046	1325.44
197.558	-100.046	1332.57
197.851	-100.046	1336.43
198.145	-100.046	1341.01
198.44	-100.046	1341.07
198.736	-100.046	1353.82
199.032	-100.046	1345.31
199.33	-100.046	1351.51
199.629	-100.046	1364.89
199.927	-100.046	1360.33
200.224	-100.046	1369.94
200.518	-100.046	1359.46
200.812	-100.046	1369.6
201.106	-100.046	1379.09
201.401	-100.046	1381.95
201.698	-100.046	1384.84
201.995	-100.046	1392.74
202.292	-100.046	1401.91
202.588	-100.046	1396.38
202.885	-100.046	1393.97
203.183	-100.046	1390.67
203.478	-100.046	1405.17
203.774	-100.046	1409.95
204.07	-100.046	1411.01
204.367	-100.046	1417.47
204.663	-100.046	1418.84
204.96	-100.046	1415.56
205.257	-100.046	1423.96
205.553	-100.046	1431.87
205.85	-100.046	1431.96
206.145	-100.046	1435.53
206.439	-100.046	1436.07
206.736	-100.046	1446.03
207.035	-100.046	1444.21
207.332	-100.046	1449.28
207.628	-100.046	1464.33
207.924	-100.046	1454.52
208.22	-100.046	1458.63
208.517	-100.046	1461.38
208.811	-100.046	1464.51
209.107	-100.046	1467.52
209.401	-100.046	1481.02
209.696	-100.046	1476.57
209.995	-100.046	1483.61
210.296	-100.046	1486.5
210.593	-100.046	1487.47
210.887	-100.046	1485.87
211.182	-100.046	1496.42
211.477	-100.046	1506.09
211.772	-100.046	1503.28
212.069	-100.046	1509.77
212.367	-100.046	1508.44
212.662	-100.046	1513.96
212.958	-100.046	1513.35
213.254	-100.046	1525.72
213.549	-100.046	1531.07
213.845	-100.046	1539.57
214.139	-100.046	1547.12
214.435	-100.046	1544.71
214.732	-100.046	1544.84
215.03	-100.046	1553.58
215.327	-100.046	1557.62
215.621	-100.046	1565.83
215.917	-100.046	1569.94
216.214	-100.046	1570.68
216.511	-100.046	1573.37
216.806	-100.046	1578.77
217.102	-100.046	1582.77
217.399	-100.046	1587.69
217.696	-100.046	1593.94
217.992	-100.046	1601.27
218.288	-100.046	1602.45
218.585	-100.046	1607.34
218.88	-100.046	1599.86
219.174	-100.046	1613.22
219.469	-100.046	1617.7
219.766	-100.046	1625.03
220.064	-100.046	1620.9
220.362	-100.046	1634.82
220.659	-100.046	1631.14
220.955	-100.046	1641.14
221.251	-100.046	1635.11
221.55	-100.046	1655.97
221.847	-100.046	1659.53
222.141	-100.046	1652.14
222.434	-100.046	1652.03
222.728	-100.046	1657.49
223.024	-100.046	1664.72
223.32	-100.046	1671.36
223.617	-100.046	1669.3
223.913	-100.046	1673.48
224.209	-100.046	1664.81
224.505	-100.046	1678.62
224.801	-100.046	1683.5
225.096	-100.046	1677.65
225.391	-100.046	1685.97
225.683	-100.046	1686
225.977	-100.046	1692.1
226.275	-100.046	1696.51
226.571	-100.046	1699.62
226.868	-100.046	1699.32
227.164	-100.046	1710.87
227.46	-100.046	1709.21
227.755	-100.046	1708.15
228.049	-100.046	1710.64
228.346	-100.046	1713.73
228.643	-100.046	1706.91
228.936	-100.046	1718.02
229.231	-100.046	1716.78
229.53	-100.046	1727.19
229.827	-100.046	1716.76
230.122	-100.046	1730.88
230.417	-100.046	1725.18
230.712	-100.046	1724.22
231.006	-100.046	1731.1
231.302	-100.046	1733.99
231.594	-100.046	1742.32
231.892	-100.046	1739.17
232.192	-100.046	1750.22
232.487	-100.046	1742.58
232.786	-100.046	1745.44
233.083	-100.046	1741.14
233.378	-100.046	1748.86
233.673	-100.046	1751.17
233.972	-100.046	1750.65
234.272	-100.046	1759.82
234.568	-100.046	1761.81
234.863	-100.046	1758.92
235.155	-100.046	1758.52
235.447	-100.046	1770.12
235.741	-100.046	1760.24
236.037	-100.046	1771.23
236.336	-100.046	1770.61
236.633	-100.046	1771.56
236.929	-100.046	1777.39
237.223	-100.046	1766.73
237.519	-100.046	1778.56
237.817	-100.046	1765.04
238.113	-100.046	1780.46
238.407	-100.046	1784.4
238.705	-100.046	1765.3
239	-100.046	1776.35
239.296	-100.046	1780.43
239.592	-100.046	1786.44
239.887	-100.046	1786.85
240.185	-100.046	1780.87
240.487	-100.046	1783.61
240.785	-100.046	1781.82
241.077	-100.046	1782.56
241.38	-100.046	1785.72
241.679	-100.046	1784.07
241.962	-100.046	1788.66
242.251	-100.046	1776.49
242.551	-100.046	1778.95
242.852	-100.046	1782.28
243.149	-100.046	1778.26
243.443	-100.046	1782.51
243.738	-100.046	1777.16
244.033	-100.046	1776.94
244.332	-100.046	1773.38
244.629	-100.046	1773.25
244.924	-100.046	1770.3
245.22	-100.046	1761.79
245.517	-100.046	1767.63
245.814	-100.046	1768.56
246.109	-100.046	1761.86
246.405	-100.046	1759.21
246.702	-100.046	1751.25
246.999	-100.046	1750.69
247.294	-100.046	1749.83
247.589	-100.046	1758.17
247.885	-100.046	1739.43
248.181	-100.046	1742.99
248.477	-100.046	1730.51
248.773	-100.046	1733.41
249.07	-100.046	1726.47
249.367	-100.046	1727.1
249.663	-100.046	1717.54
249.959	-100.046	1725.21
250.251	-100.046	1728.18
250.547	-100.046	1709.81
250.845	-100.046	1702.47
251.142	-100.046	1702.02
251.439	-100.046	1699.63
251.736	-100.046	1700.73
252.033	-100.046	1679.53
252.328	-100.046	1683.05
252.624	-100.046	1666.97
252.92	-100.046	1661.89
253.216	-100.046	1666.89
253.513	-100.046	1666.9
253.81	-100.046	1659.16
254.106	-100.046	1643.59
254.402	-100.046	1643.26
254.696	-100.046	1636.01
254.993	-100.046	1638.37
255.289	-100.046	1635.33
255.584	-100.046	1622.45
255.881	-100.046	1615.88
256.178	-100.046	1608.3
256.474	-100.046	1609.28
256.769	-100.046	1602.94
257.065	-100.046	1594.52
257.363	-100.046	1598.11
257.658	-100.046	1591.15
257.952	-100.046	1580.78
258.25	-100.046	1560.25
258.547	-100.046	1569.53
258.842	-100.046	1557.05
259.137	-100.046	1553.9
259.435	-100.046	1545.12
259.731	-100.046	1541.73
260.027	-100.046	1531.98
260.324	-100.046	1526.22
260.619	-100.046	1522.17
260.914	-100.046	1522.45
261.211	-100.046	1507.77
261.508	-100.046	1502.66
261.803	-100.046	1500.07
262.096	-100.046	1492.81
262.394	-100.046	1476.05
262.694	-100.046	1477.37
262.99	-100.046	1476.86
263.284	-100.046	1456.62
263.58	-100.046	1461.39
263.877	-100.046	1456.35
264.173	-100.046	1451.21
264.47	-100.046	1441.77
264.767	-100.046	1427.99
265.062	-100.046	1438.55
265.357	-100.046	1422.57
265.652	-100.046	1405.27
265.948	-100.046	1408.87
266.243	-100.046	1401.19
266.538	-100.046	1384.14
266.836	-100.046	1390.62
267.132	-100.046	1370.85
267.426	-100.046	1369.23
267.726	-100.046	1364.98
268.023	-100.046	1354.8
268.318	-100.046	1358.21
268.615	-100.046	1343.82
268.911	-100.046	1338.99
269.207	-100.046	1327.65
269.502	-100.046	1322.89
269.796	-100.046	1310.22
270.094	-100.046	1305.61
270.392	-100.046	1297.68
270.687	-100.046	1285.71
270.981	-100.046	1269.54
271.277	-100.046	1285.25
271.574	-100.046	1263.46
271.87	-100.046	1258.5
272.166	-100.046	1251.08
272.462	-100.046	1245
272.758	-100.046	1232.7
273.054	-100.046	1230
273.349	-100.046	1229.55
273.646	-100.046	1202.95
273.942	-100.046	1202.24
274.238	-100.046	1192.74
274.533	-100.046	1182.76
274.829	-100.046	1171.52
275.124	-100.046	1165.49
275.42	-100.046	1158.02
275.717	-100.046	1150.1
276.012	-100.046	1133.76
276.308	-100.046	1130.98
276.604	-100.046	1128.29
276.901	-100.046	1107.12
277.197	-100.046	1097.36
277.494	-100.046	1097.63
277.791	-100.046	1086.43
278.086	-100.046	1079.18
278.382	-100.046	1068.08
278.677	-100.046	1051.78
278.972	-100.046	1052.55
279.267	-100.046	1040.45
279.563	-100.046	1036.9
279.861	-100.046	1022.31
280.159	-100.046	1016.15
280.454	-100.046	1001.77
280.748	-100.046	999.153
281.046	-100.046	985.496
281.341	-100.046	962.843
281.637	-100.046	967.404
281.932	-100.046	960.247
282.229	-100.046	945.312
282.534	-100.046	938.122
282.834	-100.046	931.942
283.134	-100.046	928.98
283.438	-100.046	921.02
283.737	-100.046	903.496
284.036	-100.046	904.384
284.336	-100.046	890.404
284.637	-100.046	884.801
284.94	-100.046	876.915
285.236	-100.046	872.266
285.531	-100.046	856.685
285.83	-100.046	856.104
286.13	-100.046	841.077
286.43	-100.046	834.137
286.735	-100.046	827.62
287.039	-100.046	818.011
287.343	-100.046	819.952
287.643	-100.046	800.754
287.938	-100.046	796.097
288.233	-100.046	786.876
288.533	-100.046	772.082
288.837	-100.046	760.81
289.137	-100.046	760.127
289.438	-100.046	760.006
289.743	-100.046	738.696
290.049	-100.046	740.149
290.352	-100.046	729.232
290.65	-100.046	718.944
290.95	-100.046	710.626
291.252	-100.046	701.338
291.549	-100.046	695.151
291.848	-100.046	680.774
292.147	-100.046	670.796
292.449	-100.046	664.13
292.749	-100.046	654.967
293.046	-100.046	641.213
293.342	-100.046	633.344
293.637	-100.046	629.836
293.937	-100.046	612.06
294.24	-100.046	596.109
294.545	-100.046	589.933
294.849	-100.046	576.086
295.148	-100.046	560.906
295.445	-100.046	555.106
295.747	-100.046	537.332
296.05	-100.046	532.483
296.354	-100.046	503.811
296.655	-100.046	500.358
296.951	-100.046	489.098
297.248	-100.046	472.335
297.543	-100.046	464.027
297.842	-100.046	450.269
298.147	-100.046	432.172
298.447	-100.046	424.567
298.748	-100.046	407.513
299.051	-100.046	393.171
299.356	-100.046	378.276
299.659	-100.046	361.02
299.957	-100.046	349.297
300.13	-100.046	338.203
300.14	-100.046	319.872
101.025	-99.6439	162.398
101.554	-99.6439	188.042
101.973	-99.6439	180.247
102.394	-99.6439	195.579
102.773	-99.6439	202.098
103.152	-99.6439	210.497
103.565	-99.6439	223.323
103.959	-99.6439	227.119
104.352	-99.6439	238.328
104.77	-99.6439	248.79
105.141	-99.6439	254.863
105.492	-99.6439	257.723
105.889	-99.6439	277.346
106.288	-99.6439	278.928
106.688	-99.6439	286.261
107.082	-99.6439	296.848
107.473	-99.6439	305.675
107.862	-99.6439	309.05
108.242	-99.6439	314.899
108.632	-99.6439	324.861
109.021	-99.6439	338.138
109.389	-99.6439	336.333
109.718	-99.6439	344.129
109.996	-99.6439	351.782
110.236	-99.6439	358.549
110.469	-99.6439	362.37
110.722	-99.6439	370.011
110.998	-99.6439	376.308
111.293	-99.6439	377.878
111.602	-99.6439	383.573
111.915	-99.6439	388.515
112.231	-99.6439	396.058
112.549	-99.6439	394.103
112.867	-99.6439	405.357
113.18	-99.6439	409.643
113.487	-99.6439	412.65
113.783	-99.6439	412.169
114.07	-99.6439	414.975
114.35	-99.6439	421.041
114.63	-99.6439	425.056
114.912	-99.6439	423.631
115.197	-99.6439	434.621
115.48	-99.6439	433.898
115.764	-99.6439	436.601
116.055	-99.6439	443.438
116.355	-99.6439	437.32
116.66	-99.6439	445.44
116.971	-99.6439	444.905
117.288	-99.6439	449.779
117.61	-99.6439	451.752
117.932	-99.6439	457.205
118.246	-99.6439	455.93
118.548	-99.6439	459.797
118.84	-99.6439	459.773
119.121	-99.6439	460.814
119.396	-99.6439	464.743
119.666	-99.6439	461.751
119.938	-99.6439	472.371
120.218	-99.6439	471.946
120.509	-99.6439	479.564
120.811	-99.6439	474.574
121.12	-99.6439	481.388
121.43	-99.6439	481.981
121.735	-99.6439	481.908
122.038	-99.6439	480.927
122.342	-99.6439	488.859
122.645	-99.6439	490.895
122.946	-99.6439	499.821
123.243	-99.6439	497.525
123.535	-99.6439	493.285
123.824	-99.6439	503.887
124.112	-99.6439	506.44
124.4	-99.6439	502.425
124.689	-99.6439	502.172
124.981	-99.6439	505.401
125.275	-99.6439	514.326
125.572	-99.6439	509.89
125.869	-99.6439	514.802
126.167	-99.6439	517.454
126.467	-99.6439	522.988
126.77	-99.6439	522.686
127.078	-99.6439	523.236
127.386	-99.6439	519.874
127.692	-99.6439	534.35
127.991	-99.6439	525.46
128.284	-99.6439	533.174
128.572	-99.6439	539.884
128.862	-99.6439	542.078
129.153	-99.6439	538.719
129.444	-99.6439	536.183
129.737	-99.6439	544.254
130.031	-99.6439	547.368
130.327	-99.6439	548.645
130.625	-99.6439	550.704
130.924	-99.6439	553.928
131.223	-99.6439	554.755
131.52	-99.6439	553.272
131.815	-99.6439	557.247
132.109	-99.6439	556.873
132.405	-99.6439	560.633
132.7	-99.6439	562.197
132.994	-99.6439	567.865
133.29	-99.6439	568.284
133.587	-99.6439	576.307
133.883	-99.6439	571.367
134.181	-99.6439	580.634
134.478	-99.6439	563.425
134.774	-99.6439	587.697
135.067	-99.6439	581.986
135.362	-99.6439	584.454
135.657	-99.6439	586.274
135.954	-99.6439	582.765
136.254	-99.6439	591.289
136.554	-99.6439	600.179
136.853	-99.6439	593.437
137.151	-99.6439	594.965
137.446	-99.6439	606.579
137.739	-99.6439	602.148
138.031	-99.6439	607.188
138.325	-99.6439	609.262
138.62	-99.6439	610.962
138.917	-99.6439	610.751
139.215	-99.6439	618.095
139.513	-99.6439	619.183
139.812	-99.6439	632.783
140.112	-99.6439	624.429
140.411	-99.6439	633.897
140.708	-99.6439	640.864
141.002	-99.6439	630.06
141.294	-99.6439	640.13
141.586	-99.6439	642.602
141.879	-99.6439	647.77
142.174	-99.6439	647.357
142.471	-99.6439	655.089
142.77	-99.6439	657.125
143.069	-99.6439	664.437
143.366	-99.6439	661.83
143.661	-99.6439	671.062
143.956	-99.6439	668.326
144.25	-99.6439	670.494
144.546	-99.6439	677.738
144.842	-99.6439	685.744
145.139	-99.6439	688.542
145.436	-99.6439	690.395
145.733	-99.6439	684.784
146.03	-99.6439	698.817
146.327	-99.6439	689.295
146.622	-99.6439	704.891
146.917	-99.6439	709.506
147.214	-99.6439	701.429
147.509	-99.6439	718.073
147.805	-99.6439	722.743
148.102	-99.6439	723.08
148.398	-99.6439	724.302
148.695	-99.6439	734.152
148.992	-99.6439	727.261
149.288	-99.6439	735.328
149.585	-99.6439	731.533
149.881	-99.6439	738.396
150.177	-99.6439	756.896
150.472	-99.6439	758.904
150.768	-99.6439	756.377
151.065	-99.6439	747.629
151.361	-99.6439	759.289
151.657	-99.6439	755.673
151.953	-99.6439	771.895
152.25	-99.6439	767.179
152.547	-99.6439	776.507
152.843	-99.6439	770.968
153.139	-99.6439	780.93
153.435	-99.6439	784.656
153.73	-99.6439	783.028
154.025	-99.6439	790.809
154.322	-99.6439	807.479
154.619	-99.6439	792.799
154.916	-99.6439	798.103
155.212	-99.6439	796.186
155.508	-99.6439	806.135
155.804	-99.6439	813.609
156.099	-99.6439	814.147
156.396	-99.6439	818.532
156.693	-99.6439	822.864
156.99	-99.6439	823.665
157.286	-99.6439	826.831
157.582	-99.6439	826.826
157.877	-99.6439	829.178
158.173	-99.6439	839.095
158.469	-99.6439	842.012
158.765	-99.6439	844.461
159.061	-99.6439	845.78
159.358	-99.6439	842.412
159.654	-99.6439	855.092
159.949	-99.6439	856.909
160.244	-99.6439	862.114
160.541	-99.6439	863.063
160.838	-99.6439	862.592
161.133	-99.6439	865.907
161.43	-99.6439	873.283
161.727	-99.6439	869.594
162.023	-99.6439	872.491
162.317	-99.6439	878.541
162.613	-99.6439	884.109
162.909	-99.6439	881.358
163.205	-99.6439	885.922
163.502	-99.6439	892.86
163.799	-99.6439	895.573
164.095	-99.6439	895.652
164.392	-99.6439	907.842
164.689	-99.6439	902.154
164.986	-99.6439	910.031
165.283	-99.6439	902.123
165.58	-99.6439	913.342
165.876	-99.6439	910.52
166.173	-99.6439	915.292
166.47	-99.6439	923.263
166.765	-99.6439	922.437
167.06	-99.6439	926.739
167.352	-99.6439	927.069
167.646	-99.6439	918.888
167.941	-99.6439	935.186
168.238	-99.6439	945.321
168.535	-99.6439	938.465
168.832	-99.6439	939.414
169.129	-99.6439	943.505
169.425	-99.6439	955.084
169.721	-99.6439	954.448
170.018	-99.6439	953.539
170.312	-99.6439	957.934
170.607	-99.6439	966.235
170.901	-99.6439	950.311
171.198	-99.6439	955.658
171.495	-99.6439	969.278
171.794	-99.6439	974.665
172.093	-99.6439	990.073
172.39	-99.6439	983.544
172.686	-99.6439	986.394
172.981	-99.6439	986.229
173.274	-99.6439	989.998
173.568	-99.6439	997.471
173.864	-99.6439	1005.72
174.161	-99.6439	1000.38
174.458	-99.6439	1000.85
174.755	-99.6439	1007.99
175.05	-99.6439	1015.52
175.346	-99.6439	1017.74
175.642	-99.6439	1021.68
175.937	-99.6439	1024.79
176.233	-99.6439	1028.9
176.531	-99.6439	1033.39
176.828	-99.6439	1048.91
177.126	-99.6439	1045.62
177.424	-99.6439	1052.7
177.72	-99.6439	1050.06
178.014	-99.6439	1056.81
178.309	-99.6439	1061.02
178.602	-99.6439	1067.62
178.899	-99.6439	1062.13
179.197	-99.6439	1071.64
179.496	-99.6439	1081.48
179.793	-99.6439	1078.57
180.089	-99.6439	1091.18
180.387	-99.6439	1093.45
180.683	-99.6439	1104.67
180.976	-99.6439	1108.32
181.269	-99.6439	1102.74
181.564	-99.6439	1109.24
181.86	-99.6439	1121.38
182.157	-99.6439	1128.06
182.453	-99.6439	1124.22
182.75	-99.6439	1128.02
183.046	-99.6439	1127.99
183.341	-99.6439	1135.82
183.637	-99.6439	1136.38
183.932	-99.6439	1156.55
184.228	-99.6439	1147.83
184.525	-99.6439	1153.79
184.821	-99.6439	1157.87
185.118	-99.6439	1161.36
185.415	-99.6439	1146.79
185.711	-99.6439	1178.8
186.006	-99.6439	1175.21
186.302	-99.6439	1183.54
186.599	-99.6439	1183.94
186.895	-99.6439	1185.61
187.191	-99.6439	1189.88
187.488	-99.6439	1189.73
187.784	-99.6439	1195.29
188.079	-99.6439	1199.45
188.375	-99.6439	1204.71
188.671	-99.6439	1207.36
188.967	-99.6439	1220.85
189.263	-99.6439	1211.44
189.559	-99.6439	1217.82
189.854	-99.6439	1218.07
190.151	-99.6439	1234.35
190.45	-99.6439	1238.82
190.748	-99.6439	1225.32
191.044	-99.6439	1236.75
191.34	-99.6439	1235.99
191.636	-99.6439	1248.53
191.931	-99.6439	1253.87
192.227	-99.6439	1253.19
192.523	-99.6439	1253.68
192.819	-99.6439	1263.14
193.114	-99.6439	1272.8
193.411	-99.6439	1267.64
193.706	-99.6439	1273.1
194.001	-99.6439	1280.5
194.298	-99.6439	1284.01
194.596	-99.6439	1285.13
194.893	-99.6439	1290.8
195.19	-99.6439	1289.13
195.485	-99.6439	1287.12
195.78	-99.6439	1300.15
196.077	-99.6439	1299.1
196.373	-99.6439	1312.52
196.669	-99.6439	1310.8
196.967	-99.6439	1314.44
197.263	-99.6439	1321.6
197.558	-99.6439	1328.71
197.851	-99.6439	1332.56
198.145	-99.6439	1337.11
198.44	-99.6439	1337.2
198.736	-99.6439	1349.9
199.032	-99.6439	1341.43
199.33	-99.6439	1347.62
199.629	-99.6439	1360.9
199.927	-99.6439	1356.39
200.224	-99.6439	1365.98
200.518	-99.6439	1355.51
200.812	-99.6439	1365.63
201.106	-99.6439	1375.1
201.401	-99.6439	1377.92
201.698	-99.6439	1380.84
201.995	-99.6439	1388.7
202.292	-99.6439	1397.83
202.588	-99.6439	1392.31
202.885	-99.6439	1389.9
203.183	-99.6439	1386.63
203.478	-99.6439	1401.07
203.774	-99.6439	1405.83
204.07	-99.6439	1406.86
204.367	-99.6439	1413.33
204.663	-99.6439	1414.68
204.96	-99.6439	1411.4
205.257	-99.6439	1419.79
205.553	-99.6439	1427.65
205.85	-99.6439	1427.75
206.145	-99.6439	1431.3
206.439	-99.6439	1431.85
206.736	-99.6439	1441.77
207.035	-99.6439	1439.96
207.332	-99.6439	1444.99
207.628	-99.6439	1459.99
207.924	-99.6439	1450.24
208.22	-99.6439	1454.32
208.517	-99.6439	1457.06
208.811	-99.6439	1460.17
209.107	-99.6439	1463.18
209.401	-99.6439	1476.64
209.696	-99.6439	1472.22
209.995	-99.6439	1479.22
210.296	-99.6439	1482.09
210.593	-99.6439	1483.04
210.887	-99.6439	1481.47
211.182	-99.6439	1491.95
211.477	-99.6439	1501.61
211.772	-99.6439	1498.8
212.069	-99.6439	1505.29
212.367	-99.6439	1503.98
212.662	-99.6439	1509.46
212.958	-99.6439	1508.87
213.254	-99.6439	1521.18
213.549	-99.6439	1526.51
213.845	-99.6439	1535
214.139	-99.6439	1542.47
214.435	-99.6439	1540.12
214.732	-99.6439	1540.23
215.03	-99.6439	1548.95
215.327	-99.6439	1552.98
215.621	-99.6439	1561.16
215.917	-99.6439	1565.24
216.214	-99.6439	1566
216.511	-99.6439	1568.68
216.806	-99.6439	1574.06
217.102	-99.6439	1578.04
217.399	-99.6439	1582.96
217.696	-99.6439	1589.17
217.992	-99.6439	1596.5
218.288	-99.6439	1597.67
218.585	-99.6439	1602.53
218.88	-99.6439	1595.06
219.174	-99.6439	1608.38
219.469	-99.6439	1612.87
219.766	-99.6439	1620.17
220.064	-99.6439	1616.04
220.362	-99.6439	1629.93
220.659	-99.6439	1626.23
220.955	-99.6439	1636.2
221.251	-99.6439	1630.22
221.55	-99.6439	1650.97
221.847	-99.6439	1654.51
222.141	-99.6439	1647.17
222.434	-99.6439	1647.06
222.728	-99.6439	1652.5
223.024	-99.6439	1659.69
223.32	-99.6439	1666.33
223.617	-99.6439	1664.26
223.913	-99.6439	1668.41
224.209	-99.6439	1659.76
224.505	-99.6439	1673.55
224.801	-99.6439	1678.39
225.096	-99.6439	1672.58
225.391	-99.6439	1680.86
225.683	-99.6439	1680.88
225.977	-99.6439	1686.96
226.275	-99.6439	1691.36
226.571	-99.6439	1694.46
226.868	-99.6439	1694.14
227.164	-99.6439	1705.68
227.46	-99.6439	1704
227.755	-99.6439	1702.96
228.049	-99.6439	1705.42
228.346	-99.6439	1708.5
228.643	-99.6439	1701.68
228.936	-99.6439	1712.76
229.231	-99.6439	1711.54
229.53	-99.6439	1721.88
229.827	-99.6439	1711.49
230.122	-99.6439	1725.58
230.417	-99.6439	1719.87
230.712	-99.6439	1718.94
231.006	-99.6439	1725.78
231.302	-99.6439	1728.63
231.594	-99.6439	1736.97
231.892	-99.6439	1733.79
232.192	-99.6439	1744.8
232.487	-99.6439	1737.19
232.786	-99.6439	1740.01
233.083	-99.6439	1735.73
233.378	-99.6439	1743.43
233.673	-99.6439	1745.69
233.972	-99.6439	1745.2
234.272	-99.6439	1754.33
234.568	-99.6439	1756.27
234.863	-99.6439	1753.41
235.155	-99.6439	1753.01
235.447	-99.6439	1764.54
235.741	-99.6439	1754.71
236.037	-99.6439	1765.64
236.336	-99.6439	1765.02
236.633	-99.6439	1765.96
236.929	-99.6439	1771.75
237.223	-99.6439	1761.1
237.519	-99.6439	1772.88
237.817	-99.6439	1759.41
238.113	-99.6439	1774.76
238.407	-99.6439	1778.66
238.705	-99.6439	1759.61
239	-99.6439	1770.61
239.296	-99.6439	1774.67
239.592	-99.6439	1780.63
239.887	-99.6439	1781.02
240.185	-99.6439	1775.07
240.487	-99.6439	1777.77
240.785	-99.6439	1775.95
241.077	-99.6439	1776.68
241.38	-99.6439	1779.83
241.679	-99.6439	1778.17
241.962	-99.6439	1782.72
242.251	-99.6439	1770.58
242.551	-99.6439	1773
242.852	-99.6439	1776.28
243.149	-99.6439	1772.27
243.443	-99.6439	1776.48
243.738	-99.6439	1771.14
244.033	-99.6439	1770.89
244.332	-99.6439	1767.32
244.629	-99.6439	1767.18
244.924	-99.6439	1764.23
245.22	-99.6439	1755.75
245.517	-99.6439	1761.52
245.814	-99.6439	1762.42
246.109	-99.6439	1755.76
246.405	-99.6439	1753.07
246.702	-99.6439	1745.12
246.999	-99.6439	1744.57
247.294	-99.6439	1743.65
247.589	-99.6439	1751.96
247.885	-99.6439	1733.26
248.181	-99.6439	1736.8
248.477	-99.6439	1724.32
248.773	-99.6439	1727.22
249.07	-99.6439	1720.29
249.367	-99.6439	1720.88
249.663	-99.6439	1711.34
249.959	-99.6439	1719
250.251	-99.6439	1721.93
250.547	-99.6439	1703.59
250.845	-99.6439	1696.24
251.142	-99.6439	1695.8
251.439	-99.6439	1693.4
251.736	-99.6439	1694.49
252.033	-99.6439	1673.35
252.328	-99.6439	1676.84
252.624	-99.6439	1660.8
252.92	-99.6439	1655.75
253.216	-99.6439	1660.68
253.513	-99.6439	1660.67
253.81	-99.6439	1652.95
254.106	-99.6439	1637.42
254.402	-99.6439	1637.07
254.696	-99.6439	1629.84
254.993	-99.6439	1632.18
255.289	-99.6439	1629.13
255.584	-99.6439	1616.28
255.881	-99.6439	1609.71
256.178	-99.6439	1602.13
256.474	-99.6439	1603.11
256.769	-99.6439	1596.77
257.065	-99.6439	1588.35
257.363	-99.6439	1591.92
257.658	-99.6439	1584.97
257.952	-99.6439	1574.62
258.25	-99.6439	1554.11
258.547	-99.6439	1563.36
258.842	-99.6439	1550.9
259.137	-99.6439	1547.76
259.435	-99.6439	1538.98
259.731	-99.6439	1535.57
260.027	-99.6439	1525.83
260.324	-99.6439	1520.07
260.619	-99.6439	1516.04
260.914	-99.6439	1516.28
261.211	-99.6439	1501.61
261.508	-99.6439	1496.51
261.803	-99.6439	1493.89
262.096	-99.6439	1486.64
262.394	-99.6439	1469.92
262.694	-99.6439	1471.2
262.99	-99.6439	1470.7
263.284	-99.6439	1450.47
263.58	-99.6439	1455.23
263.877	-99.6439	1450.18
264.173	-99.6439	1445.04
264.47	-99.6439	1435.58
264.767	-99.6439	1421.84
265.062	-99.6439	1432.32
265.357	-99.6439	1416.37
265.652	-99.6439	1399.15
265.948	-99.6439	1402.69
266.243	-99.6439	1395.01
266.538	-99.6439	1378.01
266.836	-99.6439	1384.43
267.132	-99.6439	1364.73
267.426	-99.6439	1363.07
267.726	-99.6439	1358.84
268.023	-99.6439	1348.67
268.318	-99.6439	1352.06
268.615	-99.6439	1337.72
268.911	-99.6439	1332.86
269.207	-99.6439	1321.54
269.502	-99.6439	1316.78
269.796	-99.6439	1304.16
270.094	-99.6439	1299.53
270.392	-99.6439	1291.62
270.687	-99.6439	1279.7
270.981	-99.6439	1263.55
271.277	-99.6439	1279.2
271.574	-99.6439	1257.49
271.87	-99.6439	1252.52
272.166	-99.6439	1245.12
272.462	-99.6439	1239.02
272.758	-99.6439	1226.75
273.054	-99.6439	1224.05
273.349	-99.6439	1223.62
273.646	-99.6439	1197.08
273.942	-99.6439	1196.39
274.238	-99.6439	1186.89
274.533	-99.6439	1176.94
274.829	-99.6439	1165.73
275.124	-99.6439	1159.71
275.42	-99.6439	1152.27
275.717	-99.6439	1144.36
276.012	-99.6439	1128.06
276.308	-99.6439	1125.28
276.604	-99.6439	1122.6
276.901	-99.6439	1101.5
277.197	-99.6439	1091.75
277.494	-99.6439	1092.04
277.791	-99.6439	1080.88
278.086	-99.6439	1073.63
278.382	-99.6439	1062.57
278.677	-99.6439	1046.31
278.972	-99.6439	1047.08
279.267	-99.6439	1035.02
279.563	-99.6439	1031.49
279.861	-99.6439	1016.92
280.159	-99.6439	1010.75
280.454	-99.6439	996.45
280.748	-99.6439	993.838
281.046	-99.6439	980.21
281.341	-99.6439	957.629
281.637	-99.6439	962.177
281.932	-99.6439	955.049
282.229	-99.6439	940.147
282.534	-99.6439	932.981
282.834	-99.6439	926.822
283.134	-99.6439	923.868
283.438	-99.6439	915.926
283.737	-99.6439	898.47
284.036	-99.6439	899.34
284.336	-99.6439	885.409
284.637	-99.6439	879.865
284.94	-99.6439	871.979
285.236	-99.6439	867.358
285.531	-99.6439	851.824
285.83	-99.6439	851.258
286.13	-99.6439	836.295
286.43	-99.6439	829.377
286.735	-99.6439	822.873
287.039	-99.6439	813.314
287.343	-99.6439	815.257
287.643	-99.6439	796.131
287.938	-99.6439	791.489
288.233	-99.6439	782.326
288.533	-99.6439	767.585
288.837	-99.6439	756.355
289.137	-99.6439	755.692
289.438	-99.6439	755.588
289.743	-99.6439	734.364
290.049	-99.6439	735.828
290.352	-99.6439	724.956
290.65	-99.6439	714.717
290.95	-99.6439	706.468
291.252	-99.6439	697.228
291.549	-99.6439	691.067
291.848	-99.6439	676.748
292.147	-99.6439	666.839
292.449	-99.6439	660.215
292.749	-99.6439	651.101
293.046	-99.6439	637.426
293.342	-99.6439	629.602
293.637	-99.6439	626.128
293.937	-99.6439	608.447
294.24	-99.6439	592.562
294.545	-99.6439	586.452
294.849	-99.6439	572.666
295.148	-99.6439	557.558
295.445	-99.6439	551.82
295.747	-99.6439	534.136
296.05	-99.6439	529.36
296.354	-99.6439	500.825
296.655	-99.6439	497.407
296.951	-99.6439	486.2
297.248	-99.6439	469.53
297.543	-99.6439	461.283
297.842	-99.6439	447.613
298.147	-99.6439	429.608
298.447	-99.6439	422.055
298.748	-99.6439	405.104
299.051	-99.6439	390.828
299.356	-99.6439	376.019
299.659	-99.6439	358.867
299.957	-99.6439	347.21
300.13	-99.6439	336.194
300.14	-99.6439	317.965
101.025	-99.2338	161.934
101.554	-99.2338	187.493
101.973	-99.2338	179.725
102.394	-99.2338	195.01
102.773	-99.2338	201.503
103.152	-99.2338	209.873
103.565	-99.2338	222.647
103.959	-99.2338	226.437
104.352	-99.2338	237.609
104.77	-99.2338	248.031
105.141	-99.2338	254.074
105.492	-99.2338	256.927
105.889	-99.2338	276.487
106.288	-99.2338	278.064
106.688	-99.2338	285.353
107.082	-99.2338	295.908
107.473	-99.2338	304.724
107.862	-99.2338	308.081
108.242	-99.2338	313.911
108.632	-99.2338	323.825
109.021	-99.2338	337.064
109.389	-99.2338	335.265
109.718	-99.2338	343.044
109.996	-99.2338	350.664
110.236	-99.2338	357.381
110.469	-99.2338	361.197
110.722	-99.2338	368.806
110.998	-99.2338	375.078
111.293	-99.2338	376.652
111.602	-99.2338	382.326
111.915	-99.2338	387.256
112.231	-99.2338	394.77
112.549	-99.2338	392.815
112.867	-99.2338	404.021
113.18	-99.2338	408.307
113.487	-99.2338	411.304
113.783	-99.2338	410.823
114.07	-99.2338	413.602
114.35	-99.2338	419.669
114.63	-99.2338	423.676
114.912	-99.2338	422.237
115.197	-99.2338	433.184
115.48	-99.2338	432.472
115.764	-99.2338	435.165
116.055	-99.2338	441.988
116.355	-99.2338	435.901
116.66	-99.2338	443.977
116.971	-99.2338	443.437
117.288	-99.2338	448.318
117.61	-99.2338	450.29
117.932	-99.2338	455.705
118.246	-99.2338	454.431
118.548	-99.2338	458.297
118.84	-99.2338	458.294
119.121	-99.2338	459.317
119.396	-99.2338	463.231
119.666	-99.2338	460.238
119.938	-99.2338	470.851
120.218	-99.2338	470.43
120.509	-99.2338	478.006
120.811	-99.2338	473.047
121.12	-99.2338	479.819
121.43	-99.2338	480.449
121.735	-99.2338	480.364
122.038	-99.2338	479.402
122.342	-99.2338	487.29
122.645	-99.2338	489.336
122.946	-99.2338	498.216
123.243	-99.2338	495.939
123.535	-99.2338	491.705
123.824	-99.2338	502.282
124.112	-99.2338	504.823
124.4	-99.2338	500.845
124.689	-99.2338	500.568
124.981	-99.2338	503.823
125.275	-99.2338	512.677
125.572	-99.2338	508.268
125.869	-99.2338	513.163
126.167	-99.2338	515.831
126.467	-99.2338	521.33
126.77	-99.2338	521.033
127.078	-99.2338	521.577
127.386	-99.2338	518.211
127.692	-99.2338	532.659
127.991	-99.2338	523.781
128.284	-99.2338	531.49
128.572	-99.2338	538.155
128.862	-99.2338	540.36
129.153	-99.2338	537.025
129.444	-99.2338	534.485
129.737	-99.2338	542.525
130.031	-99.2338	545.637
130.327	-99.2338	546.904
130.625	-99.2338	548.948
130.924	-99.2338	552.165
131.223	-99.2338	552.976
131.52	-99.2338	551.494
131.815	-99.2338	555.481
132.109	-99.2338	555.111
132.405	-99.2338	558.853
132.7	-99.2338	560.381
132.994	-99.2338	566.056
133.29	-99.2338	566.482
133.587	-99.2338	574.467
133.883	-99.2338	569.564
134.181	-99.2338	578.767
134.478	-99.2338	561.629
134.774	-99.2338	585.819
135.067	-99.2338	580.137
135.362	-99.2338	582.585
135.657	-99.2338	584.397
135.954	-99.2338	580.904
136.254	-99.2338	589.385
136.554	-99.2338	598.27
136.853	-99.2338	591.542
137.151	-99.2338	593.08
137.446	-99.2338	604.64
137.739	-99.2338	600.231
138.031	-99.2338	605.25
138.325	-99.2338	607.325
138.62	-99.2338	609.027
138.917	-99.2338	608.813
139.215	-99.2338	616.126
139.513	-99.2338	617.202
139.812	-99.2338	630.772
140.112	-99.2338	622.445
140.411	-99.2338	631.881
140.708	-99.2338	638.806
141.002	-99.2338	628.082
141.294	-99.2338	638.132
141.586	-99.2338	640.584
141.879	-99.2338	645.733
142.174	-99.2338	645.322
142.471	-99.2338	653.024
142.77	-99.2338	655.061
143.069	-99.2338	662.33
143.366	-99.2338	659.75
143.661	-99.2338	668.966
143.956	-99.2338	666.25
144.25	-99.2338	668.38
144.546	-99.2338	675.616
144.842	-99.2338	683.583
145.139	-99.2338	686.402
145.436	-99.2338	688.236
145.733	-99.2338	682.64
146.03	-99.2338	696.631
146.327	-99.2338	687.154
146.622	-99.2338	702.694
146.917	-99.2338	707.294
147.214	-99.2338	699.231
147.509	-99.2338	715.82
147.805	-99.2338	720.5
148.102	-99.2338	720.828
148.398	-99.2338	722.047
148.695	-99.2338	731.84
148.992	-99.2338	725.009
149.288	-99.2338	733.029
149.585	-99.2338	729.244
149.881	-99.2338	736.065
150.177	-99.2338	754.516
150.472	-99.2338	756.549
150.768	-99.2338	753.999
151.065	-99.2338	745.286
151.361	-99.2338	756.9
151.657	-99.2338	753.302
151.953	-99.2338	769.439
152.25	-99.2338	764.771
152.547	-99.2338	774.033
152.843	-99.2338	768.529
153.139	-99.2338	778.476
153.435	-99.2338	782.185
153.73	-99.2338	780.539
154.025	-99.2338	788.299
154.322	-99.2338	804.886
154.619	-99.2338	790.267
154.916	-99.2338	795.53
155.212	-99.2338	793.642
155.508	-99.2338	803.542
155.804	-99.2338	811.009
156.099	-99.2338	811.506
156.396	-99.2338	815.902
156.693	-99.2338	820.199
156.99	-99.2338	821.008
157.286	-99.2338	824.149
157.582	-99.2338	824.13
157.877	-99.2338	826.48
158.173	-99.2338	836.388
158.469	-99.2338	839.286
158.765	-99.2338	841.741
159.061	-99.2338	843.029
159.358	-99.2338	839.654
159.654	-99.2338	852.325
159.949	-99.2338	854.1
160.244	-99.2338	859.304
160.541	-99.2338	860.252
160.838	-99.2338	859.797
161.133	-99.2338	863.086
161.43	-99.2338	870.453
161.727	-99.2338	866.794
162.023	-99.2338	869.659
162.317	-99.2338	875.706
162.613	-99.2338	881.261
162.909	-99.2338	878.512
163.205	-99.2338	883.077
163.502	-99.2338	889.979
163.799	-99.2338	892.697
164.095	-99.2338	892.767
164.392	-99.2338	904.918
164.689	-99.2338	899.285
164.986	-99.2338	907.124
165.283	-99.2338	899.274
165.58	-99.2338	910.432
165.876	-99.2338	907.643
166.173	-99.2338	912.379
166.47	-99.2338	920.359
166.765	-99.2338	919.537
167.06	-99.2338	923.845
167.352	-99.2338	924.165
167.646	-99.2338	916.004
167.941	-99.2338	932.268
168.238	-99.2338	942.359
168.535	-99.2338	935.567
168.832	-99.2338	936.504
169.129	-99.2338	940.594
169.425	-99.2338	952.131
169.721	-99.2338	951.503
170.018	-99.2338	950.591
170.312	-99.2338	954.991
170.607	-99.2338	963.278
170.901	-99.2338	947.386
171.198	-99.2338	952.735
171.495	-99.2338	966.322
171.794	-99.2338	971.689
172.093	-99.2338	986.99
172.39	-99.2338	980.531
172.686	-99.2338	983.382
172.981	-99.2338	983.234
173.274	-99.2338	986.976
173.568	-99.2338	994.432
173.864	-99.2338	1002.67
174.161	-99.2338	997.339
174.458	-99.2338	997.8
174.755	-99.2338	1004.91
175.05	-99.2338	1012.43
175.346	-99.2338	1014.63
175.642	-99.2338	1018.55
175.937	-99.2338	1021.67
176.233	-99.2338	1025.77
176.531	-99.2338	1030.23
176.828	-99.2338	1045.68
177.126	-99.2338	1042.43
177.424	-99.2338	1049.48
177.72	-99.2338	1046.86
178.014	-99.2338	1053.55
178.309	-99.2338	1057.77
178.602	-99.2338	1064.32
178.899	-99.2338	1058.87
179.197	-99.2338	1068.35
179.496	-99.2338	1078.16
179.793	-99.2338	1075.27
180.089	-99.2338	1087.82
180.387	-99.2338	1090.1
180.683	-99.2338	1101.29
180.976	-99.2338	1104.92
181.269	-99.2338	1099.35
181.564	-99.2338	1105.8
181.86	-99.2338	1117.95
182.157	-99.2338	1124.58
182.453	-99.2338	1120.78
182.75	-99.2338	1124.56
183.046	-99.2338	1124.58
183.341	-99.2338	1132.33
183.637	-99.2338	1132.93
183.932	-99.2338	1152.99
184.228	-99.2338	1144.31
184.525	-99.2338	1150.25
184.821	-99.2338	1154.35
185.118	-99.2338	1157.82
185.415	-99.2338	1143.33
185.711	-99.2338	1175.22
186.006	-99.2338	1171.66
186.302	-99.2338	1179.94
186.599	-99.2338	1180.37
186.895	-99.2338	1182.02
187.191	-99.2338	1186.28
187.488	-99.2338	1186.15
187.784	-99.2338	1191.69
188.079	-99.2338	1195.85
188.375	-99.2338	1201.08
188.671	-99.2338	1203.76
188.967	-99.2338	1217.2
189.263	-99.2338	1207.81
189.559	-99.2338	1214.19
189.854	-99.2338	1214.42
190.151	-99.2338	1230.67
190.45	-99.2338	1235.16
190.748	-99.2338	1221.68
191.044	-99.2338	1233.1
191.34	-99.2338	1232.33
191.636	-99.2338	1244.85
191.931	-99.2338	1250.18
192.227	-99.2338	1249.51
192.523	-99.2338	1249.98
192.819	-99.2338	1259.41
193.114	-99.2338	1269.07
193.411	-99.2338	1263.92
193.706	-99.2338	1269.39
194.001	-99.2338	1276.76
194.298	-99.2338	1280.25
194.596	-99.2338	1281.39
194.893	-99.2338	1287.03
195.19	-99.2338	1285.38
195.485	-99.2338	1283.38
195.78	-99.2338	1296.36
196.077	-99.2338	1295.32
196.373	-99.2338	1308.69
196.669	-99.2338	1306.98
196.967	-99.2338	1310.61
197.263	-99.2338	1317.77
197.558	-99.2338	1324.84
197.851	-99.2338	1328.68
198.145	-99.2338	1333.2
198.44	-99.2338	1333.33
198.736	-99.2338	1345.98
199.032	-99.2338	1337.54
199.33	-99.2338	1343.73
199.629	-99.2338	1356.91
199.927	-99.2338	1352.43
200.224	-99.2338	1362.02
200.518	-99.2338	1351.56
200.812	-99.2338	1361.65
201.106	-99.2338	1371.09
201.401	-99.2338	1373.88
201.698	-99.2338	1376.82
201.995	-99.2338	1384.66
202.292	-99.2338	1393.75
202.588	-99.2338	1388.23
202.885	-99.2338	1385.83
203.183	-99.2338	1382.6
203.478	-99.2338	1396.97
203.774	-99.2338	1401.7
204.07	-99.2338	1402.71
204.367	-99.2338	1409.18
204.663	-99.2338	1410.51
204.96	-99.2338	1407.22
205.257	-99.2338	1415.6
205.553	-99.2338	1423.42
205.85	-99.2338	1423.54
206.145	-99.2338	1427.07
206.439	-99.2338	1427.62
206.736	-99.2338	1437.51
207.035	-99.2338	1435.71
207.332	-99.2338	1440.69
207.628	-99.2338	1455.64
207.924	-99.2338	1445.95
208.22	-99.2338	1450
208.517	-99.2338	1452.73
208.811	-99.2338	1455.82
209.107	-99.2338	1458.85
209.401	-99.2338	1472.25
209.696	-99.2338	1467.86
209.995	-99.2338	1474.82
210.296	-99.2338	1477.68
210.593	-99.2338	1478.61
210.887	-99.2338	1477.06
211.182	-99.2338	1487.47
211.477	-99.2338	1497.13
211.772	-99.2338	1494.32
212.069	-99.2338	1500.81
212.367	-99.2338	1499.52
212.662	-99.2338	1504.95
212.958	-99.2338	1504.37
213.254	-99.2338	1516.65
213.549	-99.2338	1521.93
213.845	-99.2338	1530.42
214.139	-99.2338	1537.83
214.435	-99.2338	1535.51
214.732	-99.2338	1535.61
215.03	-99.2338	1544.31
215.327	-99.2338	1548.32
215.621	-99.2338	1556.48
215.917	-99.2338	1560.52
216.214	-99.2338	1561.32
216.511	-99.2338	1563.97
216.806	-99.2338	1569.35
217.102	-99.2338	1573.3
217.399	-99.2338	1578.22
217.696	-99.2338	1584.39
217.992	-99.2338	1591.72
218.288	-99.2338	1592.88
218.585	-99.2338	1597.71
218.88	-99.2338	1590.26
219.174	-99.2338	1603.53
219.469	-99.2338	1608.04
219.766	-99.2338	1615.29
220.064	-99.2338	1611.19
220.362	-99.2338	1625.02
220.659	-99.2338	1621.32
220.955	-99.2338	1631.27
221.251	-99.2338	1625.32
221.55	-99.2338	1645.97
221.847	-99.2338	1649.5
222.141	-99.2338	1642.21
222.434	-99.2338	1642.11
222.728	-99.2338	1647.52
223.024	-99.2338	1654.67
223.32	-99.2338	1661.29
223.617	-99.2338	1659.23
223.913	-99.2338	1663.36
224.209	-99.2338	1654.72
224.505	-99.2338	1668.48
224.801	-99.2338	1673.28
225.096	-99.2338	1667.52
225.391	-99.2338	1675.76
225.683	-99.2338	1675.77
225.977	-99.2338	1681.83
226.275	-99.2338	1686.22
226.571	-99.2338	1689.3
226.868	-99.2338	1688.97
227.164	-99.2338	1700.49
227.46	-99.2338	1698.79
227.755	-99.2338	1697.77
228.049	-99.2338	1700.2
228.346	-99.2338	1703.27
228.643	-99.2338	1696.45
228.936	-99.2338	1707.5
229.231	-99.2338	1706.3
229.53	-99.2338	1716.58
229.827	-99.2338	1706.21
230.122	-99.2338	1720.27
230.417	-99.2338	1714.56
230.712	-99.2338	1713.66
231.006	-99.2338	1720.46
231.302	-99.2338	1723.26
231.594	-99.2338	1731.6
231.892	-99.2338	1728.4
232.192	-99.2338	1739.37
232.487	-99.2338	1731.79
232.786	-99.2338	1734.57
233.083	-99.2338	1730.31
233.378	-99.2338	1737.98
233.673	-99.2338	1740.2
233.972	-99.2338	1739.73
234.272	-99.2338	1748.82
234.568	-99.2338	1750.7
234.863	-99.2338	1747.89
235.155	-99.2338	1747.47
235.447	-99.2338	1758.94
235.741	-99.2338	1749.16
236.037	-99.2338	1760.03
236.336	-99.2338	1759.41
236.633	-99.2338	1760.33
236.929	-99.2338	1766.08
237.223	-99.2338	1755.45
237.519	-99.2338	1767.17
237.817	-99.2338	1753.74
238.113	-99.2338	1769.02
238.407	-99.2338	1772.89
238.705	-99.2338	1753.89
239	-99.2338	1764.84
239.296	-99.2338	1768.87
239.592	-99.2338	1774.8
239.887	-99.2338	1775.17
240.185	-99.2338	1769.25
240.487	-99.2338	1771.89
240.785	-99.2338	1770.07
241.077	-99.2338	1770.77
241.38	-99.2338	1773.91
241.679	-99.2338	1772.25
241.962	-99.2338	1776.75
242.251	-99.2338	1764.65
242.551	-99.2338	1767.04
242.852	-99.2338	1770.27
243.149	-99.2338	1766.28
243.443	-99.2338	1770.42
243.738	-99.2338	1765.11
244.033	-99.2338	1764.82
244.332	-99.2338	1761.25
244.629	-99.2338	1761.09
244.924	-99.2338	1758.14
245.22	-99.2338	1749.7
245.517	-99.2338	1755.4
245.814	-99.2338	1756.28
246.109	-99.2338	1749.65
246.405	-99.2338	1746.92
246.702	-99.2338	1738.99
246.999	-99.2338	1738.44
247.294	-99.2338	1737.47
247.589	-99.2338	1745.75
247.885	-99.2338	1727.08
248.181	-99.2338	1730.61
248.477	-99.2338	1718.13
248.773	-99.2338	1721.04
249.07	-99.2338	1714.11
249.367	-99.2338	1714.66
249.663	-99.2338	1705.14
249.959	-99.2338	1712.77
250.251	-99.2338	1715.69
250.547	-99.2338	1697.38
250.845	-99.2338	1690.02
251.142	-99.2338	1689.59
251.439	-99.2338	1687.18
251.736	-99.2338	1688.26
252.033	-99.2338	1667.17
252.328	-99.2338	1670.65
252.624	-99.2338	1654.65
252.92	-99.2338	1649.61
253.216	-99.2338	1654.48
253.513	-99.2338	1654.44
253.81	-99.2338	1646.76
254.106	-99.2338	1631.25
254.402	-99.2338	1630.9
254.696	-99.2338	1623.68
254.993	-99.2338	1625.99
255.289	-99.2338	1622.95
255.584	-99.2338	1610.13
255.881	-99.2338	1603.54
256.178	-99.2338	1595.98
256.474	-99.2338	1596.93
256.769	-99.2338	1590.6
257.065	-99.2338	1582.2
257.363	-99.2338	1585.73
257.658	-99.2338	1578.79
257.952	-99.2338	1568.46
258.25	-99.2338	1547.98
258.547	-99.2338	1557.19
258.842	-99.2338	1544.75
259.137	-99.2338	1541.61
259.435	-99.2338	1532.83
259.731	-99.2338	1529.4
260.027	-99.2338	1519.67
260.324	-99.2338	1513.92
260.619	-99.2338	1509.91
260.914	-99.2338	1510.11
261.211	-99.2338	1495.44
261.508	-99.2338	1490.35
261.803	-99.2338	1487.71
262.096	-99.2338	1480.45
262.394	-99.2338	1463.77
262.694	-99.2338	1465.03
262.99	-99.2338	1464.53
263.284	-99.2338	1444.32
263.58	-99.2338	1449.06
263.877	-99.2338	1444
264.173	-99.2338	1438.85
264.47	-99.2338	1429.38
264.767	-99.2338	1415.67
265.062	-99.2338	1426.07
265.357	-99.2338	1410.16
265.652	-99.2338	1393
265.948	-99.2338	1396.48
266.243	-99.2338	1388.82
266.538	-99.2338	1371.86
266.836	-99.2338	1378.22
267.132	-99.2338	1358.58
267.426	-99.2338	1356.9
267.726	-99.2338	1352.68
268.023	-99.2338	1342.52
268.318	-99.2338	1345.88
268.615	-99.2338	1331.59
268.911	-99.2338	1326.71
269.207	-99.2338	1315.4
269.502	-99.2338	1310.64
269.796	-99.2338	1298.08
270.094	-99.2338	1293.43
270.392	-99.2338	1285.54
270.687	-99.2338	1273.66
270.981	-99.2338	1257.55
271.277	-99.2338	1273.12
271.574	-99.2338	1251.5
271.87	-99.2338	1246.53
272.166	-99.2338	1239.14
272.462	-99.2338	1233.04
272.758	-99.2338	1220.79
273.054	-99.2338	1218.1
273.349	-99.2338	1217.67
273.646	-99.2338	1191.21
273.942	-99.2338	1190.53
274.238	-99.2338	1181.03
274.533	-99.2338	1171.13
274.829	-99.2338	1159.95
275.124	-99.2338	1153.92
275.42	-99.2338	1146.53
275.717	-99.2338	1138.62
276.012	-99.2338	1122.36
276.308	-99.2338	1119.59
276.604	-99.2338	1116.92
276.901	-99.2338	1095.88
277.197	-99.2338	1086.14
277.494	-99.2338	1086.46
277.791	-99.2338	1075.33
278.086	-99.2338	1068.08
278.382	-99.2338	1057.07
278.677	-99.2338	1040.84
278.972	-99.2338	1041.61
279.267	-99.2338	1029.59
279.563	-99.2338	1026.09
279.861	-99.2338	1011.53
280.159	-99.2338	1005.37
280.454	-99.2338	991.136
280.748	-99.2338	988.522
281.046	-99.2338	974.935
281.341	-99.2338	952.427
281.637	-99.2338	956.954
281.932	-99.2338	949.85
282.229	-99.2338	934.993
282.534	-99.2338	927.848
282.834	-99.2338	921.703
283.134	-99.2338	918.766
283.438	-99.2338	910.832
283.737	-99.2338	893.442
284.036	-99.2338	894.291
284.336	-99.2338	880.405
284.637	-99.2338	874.927
284.94	-99.2338	867.037
285.236	-99.2338	862.44
285.531	-99.2338	846.955
285.83	-99.2338	846.393
286.13	-99.2338	831.495
286.43	-99.2338	824.604
286.735	-99.2338	818.108
287.039	-99.2338	808.599
287.343	-99.2338	810.537
287.643	-99.2338	791.486
287.938	-99.2338	786.859
288.233	-99.2338	777.744
288.533	-99.2338	763.058
288.837	-99.2338	751.871
289.137	-99.2338	751.221
289.438	-99.2338	751.134
289.743	-99.2338	729.994
290.049	-99.2338	731.47
290.352	-99.2338	720.637
290.65	-99.2338	710.45
290.95	-99.2338	702.264
291.252	-99.2338	693.068
291.549	-99.2338	686.932
291.848	-99.2338	672.668
292.147	-99.2338	662.827
292.449	-99.2338	656.245
292.749	-99.2338	647.18
293.046	-99.2338	633.582
293.342	-99.2338	625.804
293.637	-99.2338	622.356
293.937	-99.2338	604.769
294.24	-99.2338	588.95
294.545	-99.2338	582.9
294.849	-99.2338	569.18
295.148	-99.2338	554.14
295.445	-99.2338	548.465
295.747	-99.2338	530.869
296.05	-99.2338	526.162
296.354	-99.2338	497.765
296.655	-99.2338	494.379
296.951	-99.2338	483.228
297.248	-99.2338	466.646
297.543	-99.2338	458.463
297.842	-99.2338	444.876
298.147	-99.2338	426.967
298.447	-99.2338	419.468
298.748	-99.2338	402.611
299.051	-99.2338	388.408
299.356	-99.2338	373.686
299.659	-99.2338	356.639
299.957	-99.2338	345.049
[truncated: 332,835+ more rows]

## Sheet: Fig.6b
Temperature (K)	Isothermal entropy change (J/K/m^3) of film at 25 V	Isothermal entropy change (J/K/m^3) of film at 50 V	Isothermal entropy change (J/K/m^3) of film at 75 V	Isothermal entropy change (J/K/m^3) of film at 100 V		Temperature (K)	Isothermal entropy change (J/K/m^3) of bulk at 25 V	Isothermal entropy change (J/K/m^3) of bulk at 50 V	Isothermal entropy change (J/K/m^3) of bulk at 75 V	Isothermal entropy change (J/K/m^3) of bulk at 100 V
101.025	76.4475	131.205	179.099	223.184		300.288	1.57018	4.77254	9.63041	16.2821
101.554	76.8399	133.216	182.207	226.47		299.43	1.58437	4.87427	9.88689	16.7696
101.973	81.4648	140.657	192.532	240.505		298.575	1.60994	4.98948	10.1633	17.2831
102.394	84.5394	145.399	198.539	248.757		297.723	1.63005	5.09602	10.4201	17.7656
102.773	84.398	146.579	198.739	247.329		296.868	1.65403	5.20542	10.6808	18.2489
103.152	87.7798	151.658	206.93	258.124		296.012	1.67658	5.31466	10.9415	18.7242
103.565	90.624	159.344	218.117	271.582		295.152	1.69864	5.42085	11.1882	19.1798
103.959	92.4032	160.349	219.32	273.978		294.296	1.73314	5.54107	11.4485	19.647
104.352	95.2412	166.817	228.501	284.559		293.443	1.75585	5.6438	11.6841	20.0728
104.77	98.4368	173.321	237.075	295.499		292.581	1.78677	5.75292	11.9271	20.5057
105.141	99.1376	173.994	239.085	298.205		291.717	1.80901	5.85203	12.1475	20.9002
105.492	100.924	177.879	244.509	304.135		290.863	1.83878	5.95242	12.3647	21.2867
105.889	103.895	183.809	252.44	313.751		290.007	1.87021	6.06084	12.5885	21.6752
106.288	104.836	185.557	253.409	315.479		289.139	1.8939	6.14358	12.7774	22.0149
106.688	107.751	191.077	262.681	327.605		288.264	1.90973	6.21818	12.9443	22.3143
107.082	109.849	195.473	268.678	334.086		287.404	1.92762	6.29235	13.1109	22.611
107.473	111.739	197.363	270.134	336.514		286.555	1.94952	6.3677	13.274	22.8973
107.862	112.509	200.056	274.18	340.897		285.699	1.96723	6.43766	13.4264	23.1704
108.242	114.901	204.205	279.395	347.728		284.832	1.97795	6.48945	13.5508	23.3989
108.632	117.477	209.814	287.103	356.965		283.963	1.97997	6.51318	13.6098	23.514
109.021	117.699	210.855	289.727	359.216		283.103	1.98326	6.53731	13.6807	23.6433
109.389	120.133	214.932	294.606	366.549		282.238	1.98398	6.55783	13.7378	23.7598
109.718	120.178	214.646	293.992	365.336		281.374	1.98053	6.57357	13.7919	23.8689
109.996	120.576	216.131	297.203	369.006		280.517	1.97619	6.58672	13.8386	23.97
110.236	124.675	224.231	308.014	382.219		279.66	1.97708	6.60874	13.9031	24.0973
110.469	124.428	223.792	308.791	382.606		278.804	1.97045	6.61458	13.9415	24.1903
110.722	124.892	224.309	309.27	384.153		277.95	1.95976	6.61914	13.983	24.2828
110.998	127.427	230.015	317.604	394.066		277.095	1.97209	6.6666	14.0862	24.4684
111.293	128.902	231.839	318.842	395.606		276.238	1.96648	6.6807	14.1438	24.5888
111.602	129.288	231.655	319.828	397.207		275.385	1.94823	6.66879	14.1601	24.654
111.915	130.204	234.208	321.593	398.806		274.533	1.96139	6.71384	14.2663	24.8446
112.231	129.965	234.662	324.332	401.011		273.676	1.9917	6.80271	14.4327	25.113
112.549	131.958	238.05	328.358	407.561		272.819	2.02402	6.88862	14.6004	25.3845
112.867	132.81	238.672	329.925	408.729		271.964	2.05794	6.98292	14.7764	25.6647
113.18	133.975	240.908	332.502	412.987		271.111	2.08671	7.06292	14.9374	25.9323
113.487	133.966	241.642	333.474	413.206		270.259	2.11641	7.15028	15.1045	26.2053
113.783	133.959	241.445	333.193	412.22		269.408	2.14973	7.23476	15.2634	26.4669
114.07	135.394	243.382	336.273	417.197		268.555	2.17694	7.31755	15.4292	26.7378
114.35	136.32	244.565	336.471	417.235		267.685	2.19925	7.38867	15.5771	26.9868
114.63	135.655	244.26	336.899	417.519		266.817	2.23835	7.48561	15.7622	27.2906
114.912	136.387	245.017	339.205	420.919		265.963	2.26279	7.56524	15.9199	27.5516
115.197	138.325	247.885	343.614	426.22		265.111	2.28682	7.63833	16.0741	27.8097
115.48	138.215	248.477	343.334	425.971		264.257	2.31992	7.73045	16.2477	28.0967
115.764	138.919	249.461	344.686	426.875		263.402	2.34812	7.81072	16.4101	28.3695
116.055	142.096	255.019	352.659	438.563		262.546	2.37573	7.887	16.5649	28.6325
116.355	141.777	254.823	351.762	435.275		261.69	2.39952	7.9643	16.7232	28.9003
116.66	140.476	252.145	349.862	433.049		260.832	2.44248	8.07348	16.922	29.2208
116.971	141.222	253.135	350.724	435.069		259.974	2.46665	8.14821	17.0796	29.4893
117.288	143.293	255.31	353.185	438.563		259.12	2.49821	8.24062	17.2613	29.7873
117.61	143.817	255.982	355.105	441.168		258.259	2.51868	8.30793	17.4047	30.0436
117.932	144.518	258.831	360.565	447.983		257.394	2.56134	8.4155	17.6078	30.3695
118.246	145.239	259.375	360.939	447.876		256.538	2.59014	8.5018	17.7811	30.662
118.548	147.764	264.157	366.696	455.799		255.687	2.62414	8.59692	17.9643	30.9653
118.84	147.416	264.315	365.656	453.592		254.831	2.65509	8.68442	18.1399	31.2615
119.121	146.854	262.851	362.774	448.688		253.973	2.68372	8.76721	18.3022	31.5384
119.396	148.753	266.467	368.446	457.039		253.119	2.72248	8.87269	18.5061	31.8758
119.666	150.108	269.168	374.045	463.992		252.267	2.75881	8.97236	18.7017	32.1964
119.938	151.599	268.689	371.756	462.451		251.402	2.78594	9.06191	18.8827	32.5002
120.218	152.723	272.703	377.943	470.02		250.537	2.83661	9.19133	19.1222	32.8823
120.509	152.212	272.766	379.397	470.843		249.686	2.86692	9.27978	19.2953	33.1794
120.811	152.13	272.294	378.357	469.597		248.833	2.90762	9.38618	19.5025	33.5189
121.12	155.36	279.447	389.368	483.752		247.977	2.94392	9.49321	19.7105	33.8578
121.43	157.212	279.337	388.627	483.1		247.12	2.9827	9.60093	19.9216	34.2093
121.735	157.46	280.608	388.686	483.325		246.263	3.01669	9.70454	20.1184	34.5282
122.038	158.069	281.011	389.542	484.101		245.406	3.06589	9.82941	20.3536	34.9206
122.342	159.588	284.925	394.741	490.264		244.55	3.10176	9.93428	20.5588	35.258
122.645	160.48	286.216	398.334	495.453		243.696	3.14747	10.0533	20.7881	35.6349
122.946	162.707	290.211	404.573	502.984		242.843	3.18748	10.1734	21.0122	36.001
123.243	163.544	292.591	406.856	505.194		241.992	3.23762	10.3011	21.2583	36.4023
123.535	165.495	295.66	409.923	509.816		241.139	3.28269	10.4341	21.5096	36.8053
123.824	163.114	290.338	401.811	499.45		240.284	3.32359	10.5442	21.716	37.1565
124.112	164.748	296.394	413.266	512.169		239.428	3.37623	10.681	21.9732	37.5666
124.4	166.972	300.94	417.373	517.416		238.572	3.41939	10.8074	22.2203	37.9708
124.689	168.365	302.166	419.804	521.014		237.713	3.46994	10.9395	22.4726	38.3849
124.981	168.462	300.931	417.373	518.218		236.855	3.51576	11.0728	22.7235	38.7934
125.275	167.919	303.807	422.021	521.474		236	3.56725	11.2089	22.9818	39.2122
125.572	170.492	308.93	429.69	532.069		235.149	3.61882	11.3482	23.2498	39.6483
125.869	170.12	307.547	429.868	531.976		234.29	3.65608	11.4615	23.4802	40.0339
126.167	175.506	316.556	438.949	545.117		233.428	3.71337	11.6157	23.7606	40.4862
126.467	174.004	313.938	435.326	539.108		232.572	3.77055	11.7668	24.0465	40.9549
126.77	174.209	314.066	436.558	540.663		231.716	3.8279	11.9206	24.336	41.4194
127.078	175.258	318.266	442.321	547.373		230.861	3.87616	12.0592	24.605	41.8622
127.386	174.537	318.144	442.359	547.022		230.005	3.93001	12.205	24.8888	42.3243
127.692	179.144	323.644	449.613	557.155		229.145	3.98876	12.3621	25.1829	42.8047
127.991	176.091	321.077	446.461	551.834		228.287	4.04555	12.519	25.4869	43.2964
128.284	180.58	327.404	454.252	562.036		227.436	4.09808	12.6654	25.7625	43.7538
128.572	178.419	327.068	455.736	563.008		226.585	4.15526	12.8275	26.0761	44.2598
128.862	178.446	325.83	453.014	558.82		225.733	4.21817	12.9954	26.3935	44.7727
129.153	179.95	327.671	455.636	563.18		224.877	4.27587	13.1545	26.7018	45.2753
129.444	181.371	331.679	460.55	567.365		224.018	4.32845	13.3069	26.9994	45.7647
129.737	182.651	332.781	461.96	570.293		223.17	4.3859	13.469	27.3167	46.2852
130.031	184.977	338.347	469.318	580.068		222.331	4.44934	13.6386	27.638	46.8143
130.327	182.034	333.504	463.203	571.149		221.48	4.51606	13.8221	27.9854	47.3689
130.625	185.787	340.741	473.337	584.665		220.623	4.57597	13.99	28.312	47.9049
130.924	183.222	337.681	469.738	578.548		219.754	4.64243	14.1731	28.6597	48.4692
131.223	182.916	338.293	470.284	577.738		218.881	4.71138	14.3652	29.024	49.053
131.52	186.233	343.582	478.448	587.682		218.014	4.77485	14.5431	29.3709	49.6216
131.815	184.757	341.023	473.537	581.732		217.148	4.84431	14.7337	29.7324	50.2061
132.109	186.784	343.768	476.051	585.507		216.288	4.90404	14.9045	30.0741	50.7716
132.405	187.119	345.802	479.222	588.757		215.436	4.97904	15.1079	30.4497	51.3792
132.7	185.406	342.343	477.611	586.534		214.583	5.0475	15.3002	30.8242	51.9842
132.994	187.289	343.483	477.82	588.881		213.726	5.10362	15.4748	31.1765	52.5632
133.29	187.906	347.519	481.799	591.347		212.873	5.18242	15.6819	31.5679	53.1977
133.587	191.144	351.587	488.812	602.916		212.023	5.25275	15.883	31.9536	53.825
133.883	193.18	356.115	493.609	608.336		211.171	5.32177	16.0796	32.3317	54.4405
134.181	190.145	350.156	486.8	598.903		210.319	5.39644	16.2883	32.7303	55.088
134.478	192.511	353.298	488.866	602.436		209.48	5.47593	16.5054	33.1448	55.7575
134.774	190.463	350.279	486.087	597.702		208.631	5.5382	16.6923	33.5147	56.3696
135.067	189.549	350.037	484.949	594.917		207.774	5.61863	16.9186	33.943	57.0546
135.362	193.597	355.936	494.81	608.503		206.92	5.69705	17.1393	34.3636	57.7363
135.657	192.845	356.599	493.972	606.858		206.066	5.77206	17.3499	34.7681	58.3981
135.954	192.668	352.018	487.303	601.086		205.21	5.84274	17.5521	35.1664	59.0539
136.254	194.83	358.121	497.132	611.385		204.355	5.92456	17.7813	35.6052	59.7569
136.554	195.803	359.027	496.865	611.456		203.497	6.00166	18.003	36.0278	60.4477
136.853	196.246	357.416	494.849	609.88		202.631	6.08621	18.2382	36.4771	61.172
137.151	197.255	360.811	498.428	613.595		201.78	6.15822	18.4482	36.8906	61.8494
137.446	199.291	363.244	501.523	619.047		200.93	6.24163	18.6776	37.3265	62.5585
137.739	197.879	360.623	499.195	615.588		200.081	6.32508	18.907	37.7753	63.2891
138.031	200.516	365.928	505.975	623.617		199.227	6.40943	19.1481	38.2306	64.0258
138.325	201.049	364.916	504.878	622.451		198.373	6.49638	19.396	38.7014	64.7826
138.62	202.32	367.168	506.423	624.643		197.534	6.58406	19.6348	39.156	65.5188
138.917	203.469	370.804	511.5	630.569		196.691	6.66965	19.8731	39.621	66.2736
139.215	205.317	373.104	516.951	637.92		195.846	6.76798	20.1392	40.1162	67.0651
139.513	204.293	370.385	512.692	633.085		195.018	6.84864	20.3662	40.5586	67.7957
139.812	206.798	373.142	515.482	637.837		194.196	6.94318	20.6266	41.0529	68.5885
140.112	206.218	371.45	510.883	632.8		193.389	7.04258	20.899	41.5666	69.4113
140.411	207.344	373.523	516.672	638.143		192.585	7.1396	21.1614	42.0587	70.206
140.708	210.57	377.696	522.484	647.325		191.782	7.24124	21.4323	42.5682	71.0231
141.002	211.601	378.208	520.222	644.745		191.001	7.33885	21.6944	43.0701	71.837
141.294	210.749	376.439	519.685	644.111		190.222	7.44044	21.9695	43.5907	72.666
141.586	213.349	382.296	525.227	651.855		189.448	7.55425	22.2589	44.124	73.5262
141.879	216.682	388.068	533.179	660.475		188.676	7.65626	22.5423	44.6591	74.3768
142.174	215.494	383.552	527.448	653.369		187.904	7.77228	22.8369	45.209	75.2569
142.471	214.222	381.917	526.076	651.687		187.147	7.88379	23.1357	45.7597	76.1305
142.77	216.718	387.281	532.052	659.553		186.4	7.99328	23.4087	46.2725	76.9665
143.069	215.803	384.244	530.912	658.64		185.669	8.11952	23.7388	46.8871	77.933
143.366	221.075	393.754	540.218	671.762		184.939	8.2344	24.037	47.4397	78.8171
143.661	219.291	388.801	533.188	660.933		184.215	8.36005	24.359	48.0304	79.7501
143.956	221.503	394.096	540.823	671.7		183.498	8.48395	24.6722	48.6071	80.6684
144.25	223.25	398.206	547.344	678.892		182.78	8.61626	25.0027	49.2044	81.6132
144.546	223.909	396.042	544.499	676.952		182.076	8.74135	25.3189	49.7964	82.5578
144.842	224.801	397.267	547.092	680.169		181.376	8.87163	25.6486	50.3935	83.5072
145.139	225.656	400.996	549.995	682.308		180.685	9.018	26.0047	51.0342	84.5148
145.436	228.415	405.159	557.135	692.386		179.989	9.14418	26.3297	51.6327	85.4652
145.733	227.777	402.625	552.26	686.212		179.306	9.27429	26.6539	52.2359	86.4203
146.03	229.505	406.801	558.27	692.697		178.636	9.41695	27.0116	52.8724	87.4263
146.327	227.622	403.359	553.048	686.088		177.965	9.55864	27.3571	53.5077	88.4302
146.622	232.503	410.895	565.072	702.243		177.308	9.69778	27.7064	54.1319	89.4154
146.917	231.222	409.926	563.408	699.324		176.657	9.82794	28.0374	54.7492	90.3956
147.214	230.224	407.394	560.166	694.075		176.011	9.97775	28.4034	55.4061	91.4271
147.509	231.822	411.901	565.836	702.373		175.376	10.1273	28.7721	56.061	92.4626
147.805	235.777	418.284	573.899	713.102		174.74	10.2694	29.1212	56.6976	93.4721
148.102	235.944	418.067	574.169	712.408		174.109	10.4207	29.496	57.3663	94.5213
148.398	234.832	417.076	571.808	708.877		173.489	10.5799	29.887	58.0725	95.6236
148.695	236.131	421.91	579.105	716.646		172.862	10.7349	30.2639	58.7423	96.6826
148.992	238.627	423.64	578.959	716.823		172.245	10.8934	30.6501	59.4352	97.7625
149.288	240.092	425.41	582.984	723.549		171.631	11.0456	31.0396	60.1337	98.858
149.585	236.46	420.752	577.584	714.194		171.013	11.191	31.3908	60.7825	99.8953
149.881	240.175	426.959	586.616	727.259		170.405	11.3528	31.7894	61.4978	101.012
150.177	240.402	429.095	591.962	734.284		169.802	11.5262	32.2056	62.2393	102.168
150.472	240.477	428.315	588.555	727.829		169.202	11.6721	32.5835	62.9232	103.254
150.768	241.373	429.574	591.801	732.593		168.615	11.8437	33.0016	63.6594	104.395
151.065	241.786	431.346	593.011	733.207		168.029	12.0049	33.3941	64.3798	105.529
151.361	244.346	435.2	598.009	740.413		167.447	12.1712	33.8101	65.1077	106.669
151.657	245.144	438.545	602.524	744.693		166.869	12.3551	34.2553	65.9056	107.906
151.953	245.573	437.581	603.084	747.421		166.297	12.5292	34.6871	66.6782	109.108
152.25	245.523	438.282	602.324	743.743		165.728	12.714	35.1307	67.4675	110.336
152.547	244.494	438.336	603.071	743.485		165.162	12.881	35.5637	68.2369	111.532
152.843	246.644	441.345	607.799	749.313		164.596	13.0698	36.0063	69.0317	112.774
153.139	248.797	445.934	612.93	757.098		164.029	13.2613	36.4757	69.8642	114.055
153.435	249.626	447.525	614.78	759.238		163.475	13.4303	36.9062	70.6454	115.268
153.73	250.482	447.765	615.022	759.358		162.922	13.6366	37.3991	71.5084	116.603
154.025	252.592	453.192	623.117	769.941		162.369	13.8375	37.8877	72.3646	117.922
154.322	251.979	451.749	623.994	769.706		161.828	14.0254	38.347	73.1927	119.207
154.619	251.761	452.76	623.589	766.58		161.291	14.2062	38.8008	74.0083	120.474
154.916	253.392	454.593	628.871	775.543		160.762	14.4247	39.3274	74.9376	121.894
155.212	253.208	452.701	623.826	769.987		160.232	14.6229	39.8147	75.8021	123.227
155.508	255.02	458.046	631.837	779.287		159.706	14.8349	40.3246	76.7045	124.617
155.804	257.191	461.745	636.96	785.418		159.184	15.0455	40.8298	77.6018	125.995
156.099	258.562	465.788	643.913	793.162		158.66	15.2452	41.3236	78.4704	127.332
156.396	257.496	461.356	637.049	786.058		158.143	15.4761	41.89	79.458	128.838
156.693	260.684	467.263	645.587	796.134		157.622	15.6883	42.4027	80.368	130.234
156.99	263.401	472.062	649.7	801.185		157.107	15.8959	42.9208	81.2898	131.64
157.286	260.89	467.844	645.693	795.41		156.604	16.1168	43.4414	82.2093	133.056
157.582	263.535	474.277	654.502	806.061		156.101	16.3366	43.9789	83.1637	134.52
157.877	264.82	477.006	658.7	811.746		155.597	16.5429	44.4932	84.0717	135.916
158.173	266.958	476.399	657.08	811.227		155.097	16.7698	45.0483	85.048	137.407
158.469	270.334	483.721	666.993	823.015		154.609	16.9921	45.5812	85.9895	138.856
158.765	269.089	481.482	664.625	820.578		154.12	17.2303	46.1457	86.9839	140.374
159.061	271.215	486.546	672.207	828.445		153.63	17.4478	46.6834	87.9313	141.831
159.358	270.781	487.513	672.301	827.508		153.148	17.6855	47.2579	88.9343	143.357
159.654	275.287	492.821	678.746	836.635		152.669	17.8947	47.77	89.8623	144.805
159.949	272.93	489.615	677.342	834.789		152.19	18.1234	48.3347	90.8633	146.333
160.244	275.429	493.867	681.93	841.542		151.706	18.3568	48.8904	91.8417	147.852
160.541	279.015	496.944	685.342	847.019		151.224	18.5891	49.4593	92.8336	149.371
160.838	278.011	498.098	688.5	847.673		150.751	18.8308	50.0435	93.8722	150.971
161.133	278.922	498.905	687.853	848.318		150.286	19.064	50.5964	94.8545	152.484
161.43	282.512	505.408	697.37	860.346		149.83	19.2817	51.1429	95.8345	154.015
161.727	283.407	504.323	694.199	855.299		149.373	19.516	51.704	96.8311	155.558
162.023	287.822	512.744	706.412	872.368		148.917	19.766	52.3196	97.9201	157.23
162.317	288.824	514.12	708.294	875.849		148.465	20.0158	52.8995	98.9394	158.818
162.613	289.408	514.777	709.179	876.178		148.012	20.2452	53.4603	99.9502	160.41
162.909	291.697	518.179	714.046	883.154		147.566	20.4543	53.9923	100.916	161.926
163.205	291.599	518.93	715.65	884.741		147.124	20.7163	54.6134	102.029	163.655
163.502	293.994	522.424	721.219	891.163		146.683	20.9506	55.1886	103.058	165.271
163.799	295.83	526.105	724.588	896.027		146.249	21.2146	55.8112	104.152	166.987
164.095	297.812	528.927	728.228	899.601		145.81	21.4239	56.3527	105.163	168.582
164.392	299.111	531.481	732.235	905.037		145.374	21.68	56.9595	106.245	170.292
164.689	299.706	530.647	729.118	901.056		144.947	21.9077	57.5326	107.309	171.968
164.986	299.437	530.425	731.123	902.2		144.512	22.1486	58.1237	108.373	173.663
165.283	303.595	537.062	737.492	911.812		144.078	22.379	58.6878	109.427	175.336
165.58	305.056	538.3	740.941	916.639		143.648	22.6301	59.3137	110.555	177.124
165.876	307.593	543.203	745.51	922.536		143.226	22.8724	59.9099	111.656	178.882
166.173	309.544	546.592	752.51	930.991		142.812	23.1552	60.5983	112.871	180.778
166.47	310.432	548.738	754.491	933.711		142.395	23.374	61.1544	113.916	182.466
166.765	312.809	551.16	757.796	937.502		141.984	23.6223	61.7816	115.104	184.339
167.06	314.178	554.646	761.108	939.818		141.576	23.8792	62.4167	116.252	186.167
167.352	314.704	554.765	762.505	943.431		141.163	24.1366	63.0559	117.438	188.061
167.646	316.084	556.542	763.151	944.327		140.757	24.3495	63.624	118.506	189.78
167.941	317.344	560.351	769.01	950.596		140.351	24.6032	64.2768	119.732	191.706
168.238	320.821	564.423	773.955	958.205		139.946	24.861	64.9371	120.938	193.636
168.535	322.465	566.729	776.415	960.384		139.556	25.1176	65.573	122.127	195.517
168.832	323.454	567.64	778.35	963.56		139.171	25.373	66.2359	123.359	197.466
169.129	323.562	566.969	779.01	963.049		138.788	25.6346	66.9127	124.607	199.436
169.425	326.201	571.845	784.03	969.865		138.411	25.8834	67.5706	125.84	201.382
169.721	326.967	573.668	787.386	973.778		138.029	26.2058	68.3504	127.234	203.534
170.018	327.396	571.772	784.28	969.995		137.653	26.4446	68.983	128.453	205.474
170.312	329.856	576.446	787.803	975.028		137.282	26.7473	69.7497	129.833	207.609
170.607	332.299	580.555	795.122	983.472		136.908	27.0483	70.5108	131.229	209.758
170.901	330.489	578.833	794.451	980.351		136.54	27.3071	71.2035	132.51	211.743
171.198	336.492	588.274	806.116	994.281		136.179	27.6124	71.9619	133.882	213.88
171.495	335.992	588.068	804.653	993.735		135.816	27.9401	72.7893	135.355	216.113
171.794	337.281	590.585	808.288	998		135.456	28.2418	73.5404	136.735	218.235
172.093	338.685	592.72	813.973	1006.51		135.097	28.5947	74.4188	138.28	220.544
172.39	340.791	595.56	813.663	1004.35		134.74	28.9293	75.27	139.788	222.814
172.686	340.658	594.473	813.443	1003		134.381	29.2976	76.1512	141.325	225.139
172.981	340.611	594.568	813.312	1002.65		134.029	29.6279	76.9877	142.809	227.354
173.274	343.051	599.891	820.82	1012.43		133.682	30.0201	77.9301	144.445	229.773
173.568	346.981	605.396	826.473	1019.76		133.329	30.3859	78.8127	145.989	232.083
173.864	348.534	608.258	831.716	1024.67		132.97	30.8427	79.8745	147.775	234.673
174.161	350.158	610.435	833.563	1026.95		132.615	31.2238	80.7971	149.363	237
174.458	348.577	606.797	828.408	1020		132.269	31.6666	81.8247	151.1	239.528
174.755	352.645	615.949	841.886	1036.39		131.923	32.0958	82.8395	152.788	241.988
175.05	352.944	614.57	838.764	1032.12		131.582	32.5196	83.8367	154.477	244.426
175.346	352.43	612.312	836.658	1028.22		131.252	33.0053	84.9581	156.34	247.097
175.642	355.949	619.332	844.519	1038.69		130.927	33.4603	85.9607	157.992	249.474
175.937	356.633	623.081	849.359	1043.09		130.596	33.9306	87.0666	159.81	252.063
176.233	357.382	622.788	850.14	1044.21		130.27	34.4267	88.1699	161.604	254.625
176.531	358.284	622.863	849.735	1043.73		129.945	34.9224	89.3021	163.439	257.212
176.828	362.914	632.368	864.465	1062.05		129.613	35.4356	90.4341	165.265	259.793
177.126	362.741	629.887	857.453	1052.6		129.286	35.9444	91.5586	167.087	262.377
177.424	366.373	638.23	869.038	1066.76		128.96	36.5177	92.7903	169.038	265.119
177.72	365.144	637.06	866.159	1061.08		128.642	37.014	93.8899	170.795	267.6
178.014	367.169	637.73	867.951	1065.05		128.326	37.5292	95.0451	172.626	270.131
178.309	368.269	641.822	873.997	1071.31		128.011	38.1027	96.2695	174.554	272.813
178.602	370.752	643.491	876.334	1075.1		127.695	38.5544	97.2666	176.148	275.064
178.899	370.576	644.552	875.8	1071.56		127.374	39.1532	98.5287	178.106	277.792
179.197	372.747	647.22	879.335	1077.22		127.064	39.6577	99.6186	179.811	280.17
179.496	376.574	656.433	893.267	1093.51		126.757	40.2225	100.826	181.699	282.771
179.793	376.587	653.193	887.945	1086.87		126.452	40.7541	101.954	183.447	285.207
180.089	375.818	650.399	884.847	1084.21		126.151	41.2662	103.034	185.135	287.559
180.387	377.371	656.785	891.612	1089.62		125.841	41.7867	104.14	186.848	289.956
180.683	383.866	664.841	902.164	1105.29		125.534	42.3085	105.218	188.497	292.237
180.976	382.038	662.127	897.097	1096.77		125.238	42.806	106.28	190.163	294.57
181.269	385.05	667.083	904.922	1106.77		124.939	43.2996	107.323	191.775	296.804
181.564	386.826	668.27	907.81	1111.59		124.64	43.7626	108.301	193.287	298.91
181.86	388.484	672.932	912.192	1115.41		124.346	44.2502	109.332	194.89	301.122
182.157	389.3	673.412	913.398	1118.44		124.051	44.7224	110.268	196.347	303.198
182.453	391.839	678.16	919.351	1123.71		123.762	45.1966	111.276	197.861	305.319
182.75	392.622	676.661	917.171	1121.76		123.478	45.588	112.103	199.182	307.18
183.046	394.831	682.169	920.909	1124.41		123.193	46.0238	113.012	200.613	309.18
183.341	397.184	684.829	927.198	1135.19		122.904	46.4423	113.87	201.904	311.032
183.637	400.191	688.198	930.492	1139.25		122.617	46.8081	114.664	203.178	312.818
183.932	398.805	687.537	932.439	1140.51		122.338	47.2203	115.515	204.484	314.692
184.228	401.831	690.7	936.309	1145.61		122.062	47.6047	116.301	205.733	316.468
184.525	403.695	692.646	938.247	1148.33		121.784	47.9919	117.092	206.964	318.268
184.821	406.835	699.602	946.439	1158.09		121.507	48.2854	117.711	207.945	319.69
185.118	404.717	695.79	941.684	1150.23		121.228	48.6263	118.45	209.12	321.377
185.415	410.51	705.101	951.555	1164.74		120.953	48.9221	119.064	210.145	322.893
185.711	411.073	703.945	953.044	1169.6		120.68	49.2242	119.712	211.17	324.399
186.006	413.444	706.829	954.492	1169.2		120.409	49.507	120.323	212.141	325.843
186.302	415.969	713.521	965.422	1181.83		120.14	49.817	120.97	213.218	327.438
186.599	419.077	714.224	964.812	1183.39		119.871	50.0474	121.473	214.057	328.719
186.895	416.482	711.57	962.338	1178.79		119.608	50.32	122.042	215.014	330.171
187.191	420.55	717.963	968.859	1187.15		119.346	50.5808	122.598	215.911	331.553
187.488	423.337	721.475	975.198	1195.34		119.082	50.7256	122.945	216.558	332.549
187.784	424.394	722.169	975.374	1196.09		118.823	51.0498	123.622	217.664	334.232
188.079	425.48	725.541	980.689	1202.2		118.562	51.2393	124.09	218.477	335.476
188.375	426.506	725.703	981.607	1202.98		118.303	51.4534	124.532	219.237	336.698
188.671	428.069	725.801	981.322	1204.84		118.045	51.6343	124.961	220.002	337.905
188.967	431.312	731.127	986.92	1211.09		117.787	51.8118	125.363	220.735	339.088
189.263	433.846	736.818	995.595	1222		117.535	52.0311	125.859	221.599	340.409
189.559	432.759	734.231	992.709	1218.59		117.284	52.2283	126.338	222.432	341.717
189.854	434.48	737.327	994.297	1218.73		117.034	52.354	126.641	223.026	342.75
190.151	438.331	741.803	1001.19	1229.38		116.785	52.5579	127.124	223.893	344.098
190.45	439.561	743.561	1004.71	1234.52		116.536	52.7509	127.576	224.724	345.404
190.748	439.507	742.451	1002.14	1230.42		116.29	52.9182	127.992	225.477	346.608
191.044	443.852	750.796	1013.34	1244.04		116.047	53.1088	128.475	226.346	347.978
191.34	445.427	753.179	1016.34	1246.92		115.803	53.2403	128.822	227.021	349.104
191.636	446.234	755.862	1021.33	1253.41		115.562	53.4019	129.204	227.766	350.32
191.931	449.726	758.208	1023.24	1258.24		115.327	53.5757	129.64	228.589	351.648
192.227	449.569	758.8	1025.54	1259.44		115.091	53.7923	130.165	229.526	353.091
192.523	452.618	763.344	1029.65	1265.15		114.856	53.9046	130.501	230.206	354.225
192.819	451.562	764.586	1033.47	1269.31		114.619	54.1267	131.038	231.148	355.685
193.114	453.884	765.549	1034.63	1270.55		114.386	54.2667	131.437	231.949	356.992
193.411	455.602	768.505	1037.2	1273.65		114.159	54.4365	131.894	232.804	358.346
193.706	456.333	767.65	1035	1271.62		113.928	54.6307	132.404	233.735	359.806
194.001	458.775	773.492	1043.81	1281.34		113.7	54.8913	133.072	234.985	361.735
194.298	461.441	778.27	1049.85	1289.12		113.472	55.1139	133.641	236.019	363.366
194.596	463.136	779.538	1049.73	1290.71		113.246	55.2942	134.132	236.936	364.824
194.893	462.717	780.803	1052.72	1292.07		113.023	55.5079	134.713	238.044	366.524
195.19	463.762	782.05	1054.36	1294.51		112.802	55.7495	135.325	239.125	368.209
195.485	467.994	788.788	1063.07	1306.34		112.583	56.0184	136.008	240.36	370.105
195.78	468.28	790.065	1067.15	1309.77		112.36	56.1846	136.479	241.31	371.628
196.077	468.479	790.119	1065.33	1308.15		112.142	56.4829	137.206	242.604	373.595
196.373	469.315	791.849	1068.05	1311.39		111.927	56.7499	137.908	243.819	375.479
196.669	471.574	796.626	1075.02	1318.43		111.71	56.9903	138.595	245.091	377.403
196.967	474.11	801.142	1080.54	1325.82		111.499	57.2901	139.368	246.488	379.523
197.263	475.66	803.104	1082.15	1328.32		111.284	57.6275	140.195	247.959	381.791
197.558	476.178	803.13	1083.82	1331.46		111.072	57.931	140.979	249.395	383.985
197.851	477.45	806.962	1088.24	1335.56		110.859	58.3033	141.861	250.951	386.36
198.145	478.951	807.877	1091.32	1340.49		110.645	58.6113	142.735	252.493	388.655
198.44	482.676	815.618	1097.17	1346.97		110.438	59.0013	143.627	254.063	391.074
198.736	480.609	812.772	1097.21	1346.74		110.234	59.2853	144.438	255.549	393.356
199.032	482.777	815.135	1099.29	1348.74		110.031	59.8405	145.774	257.962	396.938
199.33	481.814	814.596	1100.23	1349.94		109.832	59.9481	146.197	258.811	398.375
199.629	483.629	818.004	1105.72	1356.41		109.629	60.515	147.436	260.871	401.421
199.927	486.985	824.966	1111.86	1363.96		109.43	60.9042	148.379	262.582	404.05
200.224	487.473	824.717	1110.71	1363.64		109.231	61.2564	149.376	264.324	406.602
200.518	488.225	828.603	1118.74	1371.41		109.034	61.715	150.417	266.138	409.381
200.812	489.833	828.313	1117.15	1371.63		108.84	61.9835	151.184	267.527	411.544
201.106	491.429	835.467	1128.9	1384.64		108.644	62.4767	152.311	269.487	414.538
201.401	491.204	834.366	1128.08	1383.1		108.453	62.8377	153.284	271.16	417.045
201.698	492.087	835.43	1126.49	1381.94		108.264	63.1705	154.185	272.919	419.631
201.995	495.588	841.02	1135.79	1394.84		108.07	63.5623	155.058	274.444	422.034
202.292	496.048	843.468	1139.39	1399.37		107.879	63.8423	155.872	275.921	424.307
202.588	496.12	843.783	1140.09	1398.74		107.692	64.3478	156.964	277.79	427.15
202.885	497.448	846.58	1144.58	1404.62		107.505	64.5917	157.647	279.104	429.214
203.183	498.091	846.251	1142.28	1399.5		107.32	65.0239	158.626	280.725	431.7
203.478	498.529	849.609	1148.91	1409.01		107.135	65.3008	159.447	282.21	433.896
203.774	502.119	854.254	1155.46	1418.91		106.953	65.4761	160.041	283.351	435.693
204.07	502.265	855.832	1158.06	1421.15		106.772	65.9471	161.004	285.022	438.301
204.367	503.424	856.796	1157.88	1422.6		106.589	66.2853	161.799	286.391	440.357
204.663	504.523	860.683	1166.22	1431.37		106.41	66.329	162.004	286.935	441.405
204.96	503.486	859.425	1163.42	1427.99		106.234	66.6505	162.838	288.414	443.56
205.257	506.716	865.343	1170.66	1438.31		106.058	66.8597	163.372	289.363	445.068
205.553	507.429	866.221	1175.8	1443.82		105.883	67.0813	164.081	290.541	446.885
205.85	507.277	864.858	1172.97	1440.8		105.706	67.2743	164.503	291.387	448.283
206.145	508.234	869.782	1179.64	1448.12		105.53	67.647	165.378	292.818	450.488
206.439	508.999	870.926	1180.03	1449.38		105.359	67.7264	165.702	293.577	451.695
206.736	509.606	873.676	1186.09	1455.82		105.188	68.023	166.49	294.869	453.609
207.035	511.628	875.985	1187.14	1457.98		105.02	68.1368	166.774	295.369	454.541
207.332	512.824	878.323	1190.53	1462.74		104.855	68.4707	167.491	296.549	456.397
207.628	513.16	880.049	1194.24	1466.88		104.692	68.4567	167.662	297.109	457.3
207.924	513.743	880.135	1193.36	1465.75		104.53	68.9074	168.581	298.594	459.532
208.22	515.304	886.048	1203.08	1477.71		104.37	68.9059	168.81	299.183	460.555
208.517	515.477	883.164	1198.83	1473.6		104.191	69.2587	169.706	300.672	462.759
208.811	516.207	885.059	1201.56	1477.62		103.997	69.4855	170.192	301.453	464.097
209.107	518.075	890.591	1210.19	1486.72		103.825	69.8095	171.003	303	466.386
209.401	518.997	891.297	1210.42	1487.49		103.669	70.1448	171.819	304.383	468.506
209.696	517.756	890.506	1210.18	1485.54		103.516	70.4982	172.638	305.722	470.602
209.995	520.247	894.747	1215.5	1494.53		103.362	70.8445	173.554	307.373	473.072
210.296	521.138	897.933	1220.36	1499.02		103.207	71.2448	174.527	309.101	475.684
210.593	520.639	894.971	1216.51	1495.39		103.055	71.673	175.598	310.939	478.441
210.887	521.269	896.909	1217.78	1496.87		102.906	72.1036	176.695	312.811	481.213
211.182	525.097	907.033	1233.41	1515.52		102.757	72.5625	177.721	314.679	484.077
211.477	525.281	904.062	1229.81	1511.87		102.607	73.0169	178.845	316.583	486.909
211.772	523.345	903.217	1228.12	1508.67		102.46	73.622	180.108	318.703	490.131
212.069	525.691	908.219	1236.24	1518.36		102.315	74.0029	181.216	320.797	493.163
212.367	526.067	906.648	1229.85	1511.23		102.169	74.5377	182.425	322.787	496.173
212.662	527.113	911.865	1238.74	1522.07		102.025	75.1662	183.848	325.193	499.669
212.958	529.012	914.838	1242.7	1525.61		101.882	75.5641	184.832	326.934	502.265
213.254	530.98	919.206	1250.55	1535.32		101.74	75.9348	185.709	328.45	504.508
213.549	528.432	914.348	1243.65	1528.1		101.6	76.3838	186.775	330.279	507.2
213.845	533.218	921.978	1252.87	1541.64		101.457	76.8229	187.804	332.071	509.843
214.139	531.705	920.292	1253.46	1540.86		101.318	77.2384	188.82	333.801	512.394
214.435	531.617	921.203	1252.88	1538.82		101.18	77.6412	189.77	335.475	514.861
214.732	533.234	925.238	1258.48	1546.43		101.043	78.0374	190.723	337.096	517.231
215.03	535.281	927.137	1260.76	1550.57		100.879	78.4827	191.765	338.843	519.772
215.327	534.56	927.853	1261.98	1551.16		100.647	78.8418	192.639	340.352	521.987
215.621	536.118	931.882	1267.9	1558.32		100.362	79.2383	193.567	341.952	524.296
215.917	535.026	929.028	1265.16	1554.84		100.036	79.5703	194.343	343.275	526.249
216.214	538.927	937.016	1274.67	1567.08		--	--	--	--	--
216.511	535.693	929.279	1264.1	1553.41		--	--	--	--	--
216.806	538.994	937.038	1274.48	1565.21		--	--	--	--	--
217.102	541.988	943.391	1282.74	1577.39
217.399	542.089	942.102	1280.19	1575.53
217.696	539.459	940.87	1280.39	1573.3
217.992	542.969	945.485	1286.09	1581.48
218.288	542.703	946.879	1289.95	1586.43
218.585	545.377	952.482	1295.88	1592.79
218.88	543.492	949.342	1292.9	1589.72
219.174	543.23	950.131	1294.58	1591.67
219.469	546.295	953.374	1297.4	1597.18
219.766	547.967	960.606	1308.04	1608.05
220.064	547.68	959.668	1308.38	1609.5
220.362	546.664	958.305	1306.5	1607.68
220.659	550.66	965.479	1315.56	1618.24
220.955	551.709	968.446	1320.65	1626.81
221.251	549.025	964.927	1316.65	1620.9
221.55	551.055	969.198	1323.53	1629.8
221.847	553.038	973.347	1330.16	1638.74
222.141	553.242	971.972	1326.26	1634.89
222.434	552.719	971.318	1325.97	1634.19
222.728	552.773	974.18	1332.13	1642.72
223.024	552.061	975.561	1334.15	1643.72
223.32	554.025	979.198	1339.27	1652.18
223.617	553.564	978.968	1340.77	1654.29
223.913	554.603	980.257	1343.85	1659.24
224.209	553.203	979.999	1341.78	1655.97
224.505	556.413	985.707	1351.46	1669.18
224.801	556.427	990.1	1357.61	1676.72
225.096	555.026	987.001	1352.84	1671.55
225.391	554.918	987.453	1355.9	1675.63
225.683	552.675	985.628	1355.48	1674.41
225.977	557.322	992.506	1363.2	1687.51
226.275	556.177	993.321	1367.68	1692.26
226.571	554.845	990.738	1364.3	1688.27
226.868	554.595	993.295	1368.43	1694.89
227.164	554.844	993.913	1368.12	1695.27
227.46	556.203	997.569	1375.98	1706
227.755	554.607	997.021	1375.77	1705.91
228.049	552.999	995.205	1375.04	1704.97
228.346	551.417	991.88	1371.42	1702.74
228.643	552	995.426	1375.43	1706.62
228.936	552.519	995.953	1378.84	1714.47
229.231	551.083	998.131	1382.12	1716.19
229.53	548.949	995.287	1381.45	1715.92
229.827	549.707	996.535	1381.84	1718.02
230.122	548.057	997.422	1384.78	1722.6
230.417	548.968	1000.23	1388.72	1727.32
230.712	546.481	996.305	1383.37	1723.23
231.006	545.323	996.903	1387.14	1727.31
231.302	545.757	1000.37	1393.72	1736.59
231.594	542.735	995.086	1384.86	1727.62
231.892	542.222	996.292	1389.07	1732.55
232.192	541.816	997.295	1390.52	1735.69
232.487	540.525	996.542	1390.13	1734.81
232.786	539.72	998.111	1395.82	1742.69
233.083	536.116	992.853	1388.56	1735.07
233.378	535.158	990.93	1388.01	1736.02
233.673	534.988	992.58	1391.53	1742.35
233.972	533.187	993.619	1390.92	1740.01
234.272	532.597	996.335	1396.95	1749.84
234.568	528.788	988.1	1389.61	1743.71
234.863	527.763	990.184	1392.09	1743.87
235.155	525.845	988.488	1390.87	1744.33
235.447	526.582	993.802	1400.55	1755.61
235.741	524.428	989.445	1392.73	1749.77
236.037	523.5	991.02	1397.21	1755.06
236.336	520.567	985.489	1391.52	1748.66
236.633	519.049	986.678	1391.19	1749.32
236.929	516.718	985.604	1392.44	1751.81
237.223	514.947	983.555	1392.65	1753.53
237.519	514.912	985.231	1395.77	1758.11
237.817	510.486	980.291	1388.69	1749.07
238.113	510.317	982.211	1394.57	1758.79
238.407	509.252	981.282	1395.48	1760.83
238.705	507.17	980.538	1393.64	1758.19
239	503.459	977.019	1390.73	1755.32
239.296	502.284	976.278	1390.92	1757.59
239.592	500.73	978.019	1394.95	1761.92
239.887	499.306	976.039	1394.59	1763.57
240.185	496.503	974.761	1391.3	1760.23
240.487	494.357	971.832	1390.36	1760.74
240.785	493.419	972.48	1393.14	1765.34
241.077	489.728	968.024	1389.45	1762.02
241.38	488.368	968.335	1390.17	1763
241.679	485.212	963.701	1383.91	1756.79
241.962	485.397	966.715	1390.93	1766.61
242.251	480.852	961.855	1383.58	1756.94
242.551	480.332	963.939	1389.5	1766.46
242.852	476.783	959.542	1386.61	1762.98
243.149	476.913	960.965	1388.58	1768.05
243.443	472.788	957.964	1388.51	1767.71
243.738	470.938	954.653	1383.67	1763.83
244.033	467.499	951.03	1379.82	1761.52
244.332	464.953	948.045	1376.91	1757.66
244.629	463.086	946.844	1377.69	1758.88
244.924	458.999	942.961	1372.47	1752.25
245.22	459.153	944.087	1374.5	1757.1
245.517	454.76	939.637	1373.58	1757.08
245.814	450.05	932.573	1363.68	1747.38
246.109	449.504	936.226	1368.67	1752.77
246.405	447.104	933.73	1367.84	1752.03
246.702	442.948	927.504	1360.4	1744.62
246.999	442.648	927.73	1362.08	1748.77
247.294	438.081	921.205	1355.47	1742.48
247.589	436.256	922.454	1359.31	1748
247.885	434.182	918.751	1355.34	1743.89
248.181	429.758	915.598	1352.64	1740.98
248.477	424.839	908.172	1346.11	1732.94
248.773	424.523	907.455	1343.94	1732.84
249.07	423.202	909.123	1347.72	1739.14
249.367	417.334	900.01	1336.41	1725.71
249.663	412.625	893.63	1330.82	1720.12
249.959	411.312	894.285	1331.23	1722.19
250.251	411.463	893.288	1330	1723.22
250.547	406.509	889.446	1328.37	1720.27
250.845	402.153	882.399	1320.42	1712.88
251.142	398.769	879.146	1315.4	1706.6
251.439	396.059	876.107	1313.46	1704.67
251.736	392.547	870.598	1306.9	1700.52
252.033	385.854	860.807	1295.95	1685.46
252.328	385.72	862.346	1298.21	1689.87
252.624	383.115	858.838	1293.88	1686.64
252.92	378.402	852.88	1288.67	1680.32
253.216	374.947	849.989	1285.46	1677.77
253.513	372.726	848.804	1286.58	1681.02
253.81	370.06	843.538	1277.9	1670.21
254.106	366.336	838.869	1274.27	1668.13
254.402	362.534	832.976	1266.54	1659.4
254.696	358.734	827.83	1262.1	1653.74
254.993	357.332	826.158	1259.74	1653.86
255.289	353.636	821.972	1256.53	1650.96
255.584	348.221	814.07	1245.99	1638.77
255.881	346.386	812.326	1246.06	1639.68
256.178	341.491	804.212	1236.7	1629.33
256.474	339.766	801.727	1234.01	1627.79
256.769	336.666	797.339	1229.06	1623.38
257.065	330.341	789.091	1221.19	1612.35
257.363	329.925	789.545	1220.52	1614
257.658	324.542	780.884	1211.8	1604.14
257.952	322.44	778.144	1208	1600.51
258.25	317.82	770.494	1200.44	1592.22
258.547	313.361	762.775	1189.7	1580.17
258.842	310.884	760.036	1188.09	1578.8
259.137	306.663	752.695	1178.87	1569.05
259.435	304.611	750.67	1177.3	1567.13
259.731	300.911	745.07	1171.77	1561.75
260.027	295.333	736.659	1160.58	1547.93
260.324	293.095	732.911	1157.2	1546.3
260.619	290.518	726.996	1150.47	1539.93
260.914	286.338	722.654	1146.1	1534.08
261.211	283.197	716.326	1138.77	1527.14
261.508	279.865	710.744	1131.09	1518.16
261.803	274.525	703.35	1125.31	1510.48
262.096	271.079	695.429	1112.61	1497.71
262.394	266.608	687.897	1105.85	1489.7
262.694	264.804	685.004	1100.91	1484.97
262.99	261.973	681.463	1098.98	1483.39
263.284	256.153	670.334	1084.66	1465.97
263.58	254.448	665.863	1079.53	1462.78
263.877	250.689	659.479	1072.26	1454.13
264.173	247.789	655.68	1065.62	1445.53
264.47	245.313	651.445	1063.57	1445.48
264.767	241.496	644.73	1054.28	1433.59
265.062	237.336	636.316	1045.78	1424.42
265.357	236.505	633.362	1042.65	1422.37
265.652	233.578	628.808	1034.19	1410.39
265.948	230.02	623.138	1029.09	1408.1
266.243	226.327	613.732	1016.92	1394.06
266.538	220.817	602.911	1001.48	1375.4
266.836	217.969	600.138	1000.9	1373.22
267.132	214.073	589.916	985.223	1357.06
267.426	212.149	590.379	988.32	1359.64
267.726	209.273	581.705	976.758	1347.73
268.023	208.902	579.465	974.111	1345.51
268.318	204.265	572.174	962.777	1331.84
268.615	201.151	566.834	955.517	1324.53
268.911	200.14	562.452	951.679	1320.84
269.207	196.725	554.451	940.894	1309.5
269.502	192.957	547.944	932.02	1297.11
269.796	187.664	539.99	920.531	1283.17
270.094	188.575	538.474	920.512	1286.06
270.392	184.377	532.095	911.981	1274.84
270.687	182.439	525.242	901.826	1264.14
270.981	177.007	517.528	891.564	1249.45
271.277	178.793	515.731	890.083	1251.12
271.574	174.518	509.29	879.11	1236.59
271.87	173.042	505.418	874.308	1233.37
272.166	171.92	502.514	870.047	1227.1
272.462	169.374	496.449	862.381	1219.86
272.758	167.271	495.188	862.089	1218.74
273.054	163.898	487.899	851.804	1206.57
273.349	161.825	480.882	842.844	1196.82
273.646	157.816	472.259	830.256	1181.64
273.942	158.194	472.359	827.359	1179.94
274.238	153.931	463.226	816.196	1164.98
274.533	154.343	464.429	817.22	1167.14
274.829	149.466	454.666	803.33	1148.75
275.124	147.673	450.232	799.641	1144.95
275.42	147.087	447.995	795.154	1140.14
275.717	143.865	440.238	783.751	1128.47
276.012	141.107	435.122	778.634	1120.61
276.308	139.463	433.115	775.624	1117.59
276.604	140.4	431.016	769.874	1112.64
276.901	137.494	426.037	763.308	1101.98
277.197	133.796	417.826	752.951	1089.97
277.494	132.022	412.122	743.8	1080.79
277.791	130.03	408.361	739.211	1073.02
278.086	128.074	404.855	735.023	1068.25
278.382	125.563	399.009	723.867	1055.42
278.677	124.314	396.096	721.98	1052.11
278.972	120.813	389.028	710.104	1038.96
279.267	121.635	388.311	709.805	1037.32
279.563	120.217	384.554	701.385	1028.1
279.861	118.34	383.162	701.382	1026.53
280.159	112.948	370.65	684.432	1005.12
280.454	115.839	372.15	685.067	1008.29
280.748	111.871	366.831	678.383	999.017
281.046	109.6	361.846	669.999	986.722
281.341	105.548	354.517	661.236	975.647
281.637	106.88	353.718	657.395	972.606
281.932	105.302	349.656	650.642	963.455
282.229	104.328	346.783	647.347	958.375
282.534	101.721	342.18	640.512	950.704
282.834	101.152	337.945	633.959	942.098
283.134	100.695	337.78	634.026	941.393
283.438	99.9653	333.121	625.599	932.974
283.737	94.8835	324.151	612.727	914.66
284.036	94.3266	323.394	610.242	910.987
284.336	92.8132	317.814	603.218	902.319
284.637	90.9257	312.749	593.225	888.788
284.94	90.6544	311.129	592.043	888.218
285.236	89.3309	307.051	584.613	878.259
285.531	88.5434	304.655	581.108	872.799
285.83	86.7424	300.411	573.503	863.766
286.13	84.9016	296.936	567.992	854.222
286.43	83.6197	292.084	560.033	844.18
286.735	82.6666	289.257	555.555	837.852
287.039	81.0886	283.133	546.42	826.609
287.343	82.2229	284.996	547.157	826.805
287.643	79.282	278.568	536.82	812.364
287.938	78.9979	276.56	533.126	807.099
288.233	77.9857	271.816	524.186	796.19
288.533	74.4383	263.844	512.668	780.18
288.837	75.0348	263.761	510.329	776.802
289.137	73.2807	259.479	504.011	767.606
289.438	73.4517	258.204	500.633	762.312
289.743	71.4002	253.603	492.898	750.48
290.049	70.1639	248.116	482.879	738.553
290.352	69.4111	245.593	478.582	731.451
290.65	68.3495	242.984	473.284	723.431
290.95	66.975	237.375	463.6	710.541
291.252	66.4743	234.643	458.505	702.623
291.549	65.2224	229.829	449.532	690.24
291.848	62.2762	224.507	440.146	676.319
292.147	63.0119	221.955	435.653	670.439
292.449	61.0702	216.775	426.316	656.335
292.749	59.509	212.157	419.009	646.093
293.046	60.176	211.338	413.64	637.962
293.342	58.892	207.131	408.521	629.367
293.637	58.6148	204.418	400.563	618.094
293.937	56.3726	198.451	391.952	604.726
294.24	53.7132	191.596	378.977	586.771
294.545	54.5099	189.701	374.861	581.051
294.849	52.1607	184.865	365.961	566.902
295.148	51.4127	181.287	358.226	554.816
295.445	50.4336	176.101	349.994	543.213
295.747	46.9917	168.877	336.033	522.175
296.05	46.9705	165.318	328.313	511.27
296.354	46.0552	160.9	320.179	499.245
296.655	42.8999	154.457	308.538	480.966
296.951	42.6606	151.652	303.051	472.67
297.248	40.2041	143.156	288.18	451.403
297.543	40.5867	143.02	285.56	445.758
297.842	39.0151	137.653	276.065	431.648
298.147	37.3565	131.722	265.115	415.973
298.447	37.2807	129.973	261.154	407.765
298.748	35.6772	123.643	248.021	389.847
299.051	34.2392	120.044	241.71	378.494
299.356	31.1402	113.261	229.243	360.31
299.659	31.5298	109.251	221.347	348.363
299.957	29.7975	103.837	211.9	333.391
300.14	28.7076	100.923	204.466	321.923
300.13	26.9029	95.9665	194.775	305.553

## Sheet: Fig.6c
Voltage (V)	Isothermal entropy change (J/K/m^3) at 200 K	Isothermal entropy change (J/K/m^3) at 250 K	Isothermal entropy change (J/K/m^3) at 280 K
100.262	1363.51	1722.06	1004.99
99.8682	1359.7	1716.03	999.84
99.4501	1355.87	1710.01	994.705
99.0559	1352.02	1703.96	989.539
98.641	1348.17	1697.9	984.353
98.2244	1344.28	1691.86	979.169
97.8415	1340.37	1685.8	973.977
97.4377	1336.46	1679.78	968.807
97.0596	1332.53	1673.72	963.639
96.6206	1328.61	1667.65	958.492
96.2137	1324.69	1661.54	953.328
95.8147	1320.76	1655.4	948.182
95.4751	1316.79	1649.21	942.992
95.0585	1312.81	1643.05	937.833
94.65	1308.82	1636.89	932.635
94.2286	1304.82	1630.74	927.444
93.8072	1300.82	1624.59	922.267
93.3826	1296.82	1618.42	917.089
93.0254	1292.78	1612.22	911.903
92.6376	1288.75	1606.03	906.714
92.2179	1284.73	1599.85	901.533
91.8157	1280.7	1593.65	896.334
91.436	1276.69	1587.4	891.129
91.0627	1272.67	1581.11	885.942
90.6541	1268.65	1574.83	880.766
90.2616	1264.61	1568.56	875.593
89.8563	1260.56	1562.31	870.405
89.4445	1256.53	1556.06	865.209
89.0199	1252.49	1549.79	860.003
88.6002	1248.44	1543.51	854.806
88.2172	1244.36	1537.22	849.599
87.8055	1240.3	1530.93	844.416
87.4514	1236.22	1524.62	839.211
87.0621	1232.12	1518.28	834.015
86.6375	1228.02	1511.94	828.833
86.2466	1223.92	1505.59	823.648
85.8124	1219.85	1499.24	818.479
85.4198	1215.73	1492.86	813.3
85.0001	1211.62	1486.48	808.134
84.5995	1207.47	1480.1	802.961
84.215	1203.33	1473.71	797.771
83.8113	1199.16	1467.32	792.57
83.3787	1194.99	1460.95	787.41
83.0182	1190.81	1454.53	782.222
82.6112	1186.64	1448.13	777.075
82.2139	1182.47	1441.72	771.912
81.8598	1178.29	1435.27	766.741
81.4	1174.14	1428.84	761.587
81.0059	1169.94	1422.37	756.414
80.6165	1165.73	1415.88	751.253
80.2144	1161.5	1409.39	746.107
79.7994	1157.28	1402.89	740.975
79.3829	1153.05	1396.41	735.827
78.9615	1148.83	1389.93	730.671
78.5818	1144.59	1383.43	725.495
78.1924	1140.33	1376.93	720.338
77.7855	1136.09	1370.42	715.169
77.3914	1131.85	1363.89	710.007
77.0453	1127.59	1357.33	704.824
76.6255	1123.35	1350.78	699.685
76.2041	1119.11	1344.23	694.553
75.786	1114.85	1337.67	689.433
75.4031	1110.57	1331.09	684.286
74.9913	1106.27	1324.5	679.13
74.6036	1101.96	1317.88	673.973
74.1582	1097.68	1311.27	668.85
73.7753	1093.36	1304.64	663.701
73.4084	1089.07	1298.03	658.566
72.9838	1084.8	1291.4	653.462
72.5896	1080.49	1284.74	648.341
72.1987	1076.17	1278.08	643.223
71.8062	1071.88	1271.4	638.116
71.4024	1067.58	1264.7	633.018
70.9731	1063.25	1258	627.932
70.6238	1058.88	1251.26	622.82
70.1992	1054.54	1244.53	617.742
69.7858	1050.18	1237.79	612.667
69.3581	1045.82	1231.07	607.611
68.9671	1041.46	1224.33	602.531
68.573	1037.11	1217.62	597.457
68.1885	1032.74	1210.89	592.381
67.7831	1028.37	1204.18	587.311
67.429	1023.98	1197.46	582.238
67.0109	1019.6	1190.73	577.182
66.5767	1015.21	1183.99	572.14
66.1681	1010.77	1177.19	567.103
65.7756	1006.31	1170.36	562.062
65.3815	1001.85	1163.54	557.02
64.9889	997.372	1156.69	551.971
64.558	992.923	1149.84	546.937
64.1558	988.457	1142.96	541.922
63.7889	983.985	1136.07	536.891
63.382	979.511	1129.21	531.877
62.9686	975.017	1122.35	526.846
62.5953	970.484	1115.43	521.806
62.198	965.939	1108.51	516.819
61.7894	961.39	1101.56	511.826
61.3873	956.824	1094.6	506.832
60.9787	952.26	1087.64	501.84
60.5669	947.694	1080.66	496.856
60.1728	943.104	1073.64	491.895
59.7434	938.504	1066.62	486.951
59.3301	933.913	1059.59	482.023
58.9568	929.312	1052.56	477.087
58.5899	924.711	1045.54	472.138
58.1669	920.1	1038.51	467.202
57.8112	915.442	1031.45	462.241
57.4139	910.79	1024.37	457.325
56.9749	906.121	1017.27	452.439
56.5615	901.423	1010.15	447.532
56.1722	896.698	1002.99	442.622
55.7588	891.98	995.777	437.722
55.3631	887.251	988.558	432.839
54.9497	882.534	981.354	427.966
54.5235	877.824	974.145	423.116
54.1374	873.082	966.939	418.301
53.7785	868.318	959.72	413.472
53.362	863.55	952.514	408.678
52.9983	858.731	945.299	403.877
52.5881	853.911	938.104	399.081
52.17	849.056	930.871	394.307
51.7662	844.187	923.593	389.533
51.3753	839.313	916.283	384.779
50.9539	834.449	908.96	380.041
50.555	829.569	901.596	375.315
50.1768	824.674	894.243	370.608
49.7555	819.808	886.882	365.927
49.3421	814.939	879.52	361.251
48.9704	810.027	872.144	356.56
48.5683	805.101	864.782	351.89
48.1966	800.165	857.419	347.23
47.7896	795.227	850.05	342.585
47.4291	790.251	842.646	337.934
46.9837	785.253	835.232	333.296
46.5912	780.252	827.787	328.674
46.1586	775.259	820.335	324.087
45.7821	770.249	812.841	319.519
45.3479	765.239	805.351	315
44.9762	760.199	797.853	310.505
44.518	755.185	790.374	306.028
44.1927	750.144	782.867	301.54
43.7698	745.095	775.377	297.08
43.3949	739.992	767.885	292.63
42.9751	734.88	760.416	288.205
42.6002	729.735	752.905	283.801
42.1676	724.592	745.347	279.428
41.7975	719.439	737.743	275.048
41.3617	714.292	730.129	270.697
40.966	709.136	722.483	266.362
40.5606	703.977	714.861	262.064
40.1585	698.792	707.242	257.822
39.7451	693.598	699.59	253.579
39.3414	688.397	691.939	249.336
38.968	683.158	684.294	245.108
38.5867	677.892	676.645	240.889
38.1557	672.611	669.005	236.676
37.7664	667.315	661.329	232.497
37.3723	661.993	653.642	228.362
36.9541	656.65	645.922	224.247
36.5295	651.304	638.207	220.177
36.145	645.953	630.463	216.111
35.7317	640.585	622.723	212.07
35.3439	635.198	614.964	208.058
34.9242	629.814	607.192	204.077
34.514	624.4	599.437	200.131
34.1071	618.956	591.68	196.185
33.7498	613.453	583.916	192.253
33.3588	607.92	576.172	188.334
32.9343	602.374	568.41	184.455
32.561	596.839	560.615	180.579
32.1492	591.286	552.81	176.754
31.7342	585.732	544.977	172.961
31.3385	580.15	537.152	169.177
30.9444	574.555	529.303	165.42
30.5374	568.91	521.455	161.703
30.1176	563.247	513.613	158.018
29.7155	557.553	505.763	154.38
29.331	551.83	497.919	150.783
28.9144	546.101	490.078	147.208
28.5315	540.325	482.226	143.635
28.1534	534.519	474.369	140.075
27.7368	528.71	466.511	136.561
27.3779	522.878	458.632	133.085
26.9213	517.034	450.765	129.651
26.5096	511.172	442.868	126.232
26.1026	505.28	434.98	122.858
25.7501	499.367	427.086	119.525
25.2999	493.45	419.205	116.234
24.9378	487.481	411.319	112.955
24.5389	481.475	403.438	109.696
24.1431	475.446	395.553	106.479
23.6993	469.39	387.668	103.289
23.3116	463.267	379.783	100.135
22.9367	457.125	371.916	97.024
22.5634	450.968	364.059	93.942
22.1308	444.81	356.197	90.9107
21.7142	438.611	348.351	87.922
21.3281	432.358	340.504	84.9762
20.9068	426.082	332.675	82.0802
20.5126	419.744	324.838	79.2276
20.1265	413.339	316.993	76.3989
19.742	406.928	309.151	73.6018
19.3318	400.484	301.335	70.8455
18.8864	393.97	293.562	68.1557
18.4715	387.411	285.807	65.4968
18.1174	380.816	278.076	62.8579
17.7361	374.174	270.353	60.2806
17.3259	367.487	262.639	57.7807
16.8949	360.794	254.917	55.3312
16.4928	354.039	247.223	52.9222
16.1002	347.223	239.549	50.5574
15.7109	340.355	231.916	48.2422
15.336	333.436	224.289	45.9918
14.889	326.452	216.684	43.8044
14.4852	319.409	209.102	41.6519
14.1023	312.305	201.572	39.5433
13.705	305.165	194.115	37.4804
13.2884	297.972	186.701	35.4526
12.9103	290.723	179.349	33.4835
12.4937	283.41	172.05	31.5933
12.0852	276.055	164.805	29.7655
11.7103	268.651	157.613	27.9956
11.3194	261.178	150.458	26.3109
10.914	253.614	143.342	24.6429
10.5199	245.976	136.291	23.0227
10.1065	238.257	129.336	21.4301
9.7124	230.467	122.457	19.9111
9.2926	222.587	115.664	18.4405
8.844	214.635	108.96	17.0131
8.4915	206.612	102.366	15.6212
8.0733	198.525	95.8881	14.2849
7.6696	190.354	89.5067	13.04
7.2899	182.065	83.2262	11.8441
6.9038	173.674	77.0562	10.712
6.524	165.194	70.9981	9.62419
6.1059	156.61	65.0932	8.57681
5.6781	147.923	59.3422	7.58507
5.2599	139.084	53.7363	6.66957
4.8914	130.115	48.2831	5.81427
4.4653	121.013	43.0389	5.02212
4.0631	111.78	38.0195	4.26394
3.6065	102.414	33.2175	3.56006
3.2861	92.9193	28.6406	2.90054
2.8599	83.3022	24.3083	2.31127
2.4994	73.5182	20.2156	1.80616
2.1069	63.5386	16.3916	1.3576
1.7175	53.4011	12.8653	0.96864
1.2625	43.0904	9.60275	0.64624
0.8652	32.5754	6.66422	0.39663
0.4807	21.9006	4.07033	0.20156
0.1122	11.0365	1.85197	0.07066
-0.1314	11.0417	1.9582	0.05601
-0.2772	21.9164	4.2533	0.14153
-0.6985	32.4455	6.7614	0.17424
-1.1151	42.7849	9.58522	0.24041
-1.4948	52.9526	12.7446	0.3902
-1.9274	62.9339	16.1574	0.58978
-2.3344	72.7239	19.8808	0.85954
-2.7349	82.3587	23.8596	1.20031
-3.0906	91.8508	28.1327	1.62887
-3.5264	101.162	32.6039	2.06971
-3.9141	110.342	37.3176	2.61306
-4.3227	119.374	42.2175	3.21835
-4.6944	128.267	47.3357	3.92395
-5.0901	137.023	52.6313	4.68639
-5.4939	145.658	58.1192	5.48633
-5.8992	154.179	63.7516	6.33788
-6.3013	162.568	69.5444	7.23724
-6.7243	170.841	75.4391	8.18597
-7.1425	178.981	81.4599	9.20356
-7.5735	187.02	87.6102	10.2812
-7.9099	195.024	93.9148	11.47
-8.3217	202.896	100.273	12.6882
-8.7222	210.709	106.742	13.975
-9.1228	218.442	113.319	15.3372
-9.4961	226.119	120.005	16.7693
-9.8774	233.717	126.788	18.2661
-10.2747	241.236	133.632	19.8167
-10.7281	248.642	140.501	21.3937
-11.1239	255.985	147.448	23.041
-11.5308	263.233	154.472	24.7186
-11.9698	270.39	161.546	26.4389
-12.3768	277.5	168.702	28.2168
-12.7389	284.587	175.916	30.0591
-13.1458	291.604	183.171	31.9595
-13.5159	298.587	190.498	33.9473
-13.9357	305.494	197.838	35.9701
-14.3459	312.363	205.22	38.0266
-14.7352	319.193	212.658	40.167
-15.1069	325.974	220.141	42.3732
-15.5186	332.666	227.645	44.5943
-15.9144	339.301	235.191	46.8484
-16.3454	345.876	242.739	49.1248
-16.7635	352.405	250.315	51.4513
-17.1945	358.907	257.917	53.8447
-17.5582	365.393	265.576	56.3161
-17.9315	371.827	273.245	58.824
-18.3625	378.213	280.891	61.3247
-18.7534	384.593	288.566	63.903
-19.1428	390.931	296.261	66.5515
-19.5497	397.247	303.936	69.2276
-19.923	403.553	311.663	71.9714
-20.3636	409.773	319.37	74.7188
-20.7578	415.968	327.118	77.5412
-21.1615	422.114	334.874	80.4122
-21.5668	428.211	342.642	83.3035
-22.0379	434.247	350.369	86.2056
-22.3599	440.335	358.19	89.213
-22.7541	446.355	365.995	92.2293
-23.1866	452.34	373.798	95.2681
-23.56	458.337	381.574	98.4084
-23.9605	464.326	389.334	101.579
-24.3626	470.261	397.1	104.781
-24.7279	476.181	404.892	108.037
-25.1365	482.073	412.652	111.319
-25.537	487.949	420.421	114.641
-25.9504	493.783	428.206	117.979
-26.3557	499.56	436.012	121.349
-26.7979	505.309	443.8	124.732
-27.1729	511.101	451.611	128.192
-27.5574	516.875	459.391	131.687
-27.9435	522.629	467.18	135.201
-28.3569	528.341	474.936	138.751
-28.7478	534.061	482.68	142.342
-29.1467	539.77	490.414	145.96
-29.4992	545.502	498.177	149.621
-29.9302	551.132	505.904	153.275
-30.3612	556.749	513.631	156.951
-30.7681	562.345	521.379	160.659
-31.1735	567.941	529.151	164.378
-31.6013	573.496	536.906	168.119
-31.9906	579.046	544.667	171.913
-32.3703	584.565	552.388	175.749
-32.7532	590.066	560.085	179.605
-33.1698	595.555	567.771	183.485
-33.5928	601.053	575.427	187.394
-33.9773	606.58	583.105	191.346
-34.3362	612.08	590.787	195.334
-34.7399	617.529	598.428	199.308
-35.1517	622.938	606.089	203.292
-35.5666	628.327	613.766	207.297
-35.9624	633.724	621.454	211.366
-36.4142	639.064	629.096	215.45
-36.7955	644.422	636.76	219.565
-37.1608	649.802	644.401	223.704
-37.571	655.167	652.002	227.841
-37.9731	660.526	659.586	232.004
-38.3528	665.868	667.172	236.221
-38.7758	671.156	674.712	240.442
-39.1363	676.434	682.274	244.695
-39.5592	681.687	689.787	248.934
-39.9822	686.922	697.316	253.187
-40.3844	692.13	704.844	257.474
-40.7993	697.317	712.384	261.77
-41.2287	702.502	719.921	266.077
-41.5652	707.727	727.487	270.441
-41.9913	712.925	734.983	274.8
-42.3775	718.129	742.468	279.199
-42.7828	723.301	749.943	283.593
-43.1705	728.466	757.42	288.024
-43.5471	733.625	764.876	292.498
-43.9684	738.764	772.276	296.975
-44.3914	743.884	779.684	301.459
-44.7823	749.001	787.091	305.953
-45.1893	754.102	794.5	310.457
-45.6187	759.18	801.903	314.96
-46.0336	764.259	809.31	319.497
-46.4005	769.348	816.728	324.077
-46.785	774.411	824.12	328.671
-47.1792	779.452	831.488	333.283
-47.5733	784.499	838.839	337.925
-47.9466	789.557	846.192	342.613
-48.368	794.585	853.48	347.271
-48.7942	799.57	860.728	351.921
-49.2091	804.555	867.99	356.604
-49.6033	809.55	875.284	361.302
-50.0022	814.53	882.589	366.027
-50.3899	819.484	889.883	370.756
-50.8065	824.424	897.171	375.484
-51.2119	829.362	904.472	380.246
-51.5996	834.286	911.775	385.041
-51.9793	839.213	919.056	389.87
-52.3975	844.109	926.251	394.708
-52.782	849.02	933.441	399.566
-53.1793	853.897	940.626	404.434
-53.5975	858.754	947.812	409.293
-54.0205	863.603	955.006	414.173
-54.3633	868.465	962.226	419.104
-54.7863	873.286	969.394	424.011
-55.1804	878.116	976.589	428.933
-55.5842	882.933	983.803	433.843
-56.0104	887.735	990.989	438.752
-56.4173	892.542	998.164	443.694
-56.805	897.351	1005.31	448.669
-57.1735	902.144	1012.42	453.657
-57.5757	906.92	1019.51	458.622
-57.9987	911.68	1026.57	463.594
-58.42	916.442	1033.62	468.606
-58.8094	921.207	1040.69	473.633
-59.2035	925.953	1047.75	478.675
-59.5864	930.705	1054.82	483.739
-59.9918	935.447	1061.88	488.797
-60.4243	940.178	1068.94	493.829
-60.8441	944.889	1076.02	498.861
-61.2431	949.622	1083.09	503.922
-61.6132	954.353	1090.14	509.012
-62.0121	959.05	1097.15	514.106
-62.4255	963.757	1104.12	519.184
-62.826	968.447	1111.08	524.28
-63.233	973.125	1118.03	529.414
-63.6047	977.822	1124.98	534.567
-64.002	982.492	1131.93	539.707
-64.4282	987.127	1138.87	544.837
-64.8287	991.784	1145.83	550.027
-65.2325	996.429	1152.79	555.202
-65.6378	1001.06	1159.73	560.383
-66.0063	1005.69	1166.71	565.587
-66.4149	1010.3	1173.65	570.769
-66.8779	1014.88	1180.52	575.932
-67.2272	1019.52	1187.43	581.136
-67.6405	1024.11	1194.33	586.344
-68.0379	1028.68	1201.23	591.55
-68.4176	1033.27	1208.11	596.802
-68.8486	1037.84	1214.95	602.007
-69.2539	1042.42	1221.82	607.221
-69.608	1047.03	1228.72	612.47
-70.0422	1051.59	1235.59	617.684
-70.4187	1056.17	1242.48	622.935
-70.8241	1060.71	1249.34	628.152
-71.231	1065.22	1256.22	633.364
-71.6732	1069.7	1263.04	638.553
-72.0561	1074.22	1269.86	643.79
-72.4342	1078.73	1276.66	649.033
-72.8364	1083.21	1283.44	654.285
-73.2401	1087.7	1290.19	659.557
-73.6086	1092.19	1296.98	664.847
-74.0252	1096.68	1303.73	670.11
-74.4193	1101.19	1310.48	675.384
-74.7942	1105.69	1317.24	680.655
-75.2044	1110.14	1323.97	685.903
-75.637	1114.57	1330.72	691.144
-76.0279	1119	1337.48	696.395
-76.4301	1123.43	1344.21	701.642
-76.8418	1127.84	1350.93	706.922
-77.2488	1132.24	1357.62	712.205
-77.6253	1136.66	1364.32	717.495
-78.0499	1141.05	1370.99	722.792
-78.4328	1145.46	1377.68	728.135
-78.8237	1149.87	1384.39	733.473
-79.2258	1154.26	1391.1	738.795
-79.6136	1158.64	1397.78	744.096
-79.9997	1162.97	1404.46	749.418
-80.4531	1167.29	1411.11	754.71
-80.8521	1171.61	1417.77	760.025
-81.227	1175.94	1424.43	765.341
-81.6708	1180.21	1431.04	770.625
-82.0841	1184.5	1437.66	775.909
-82.4558	1188.8	1444.3	781.219
-82.8387	1193.1	1450.94	786.531
-83.2345	1197.38	1457.55	791.835
-83.6366	1201.64	1464.14	797.157
-84.0388	1205.89	1470.72	802.494
-84.4169	1210.14	1477.29	807.822
-84.8078	1214.37	1483.85	813.129
-85.2132	1218.6	1490.4	818.427
-85.6345	1222.83	1496.93	823.732
-86.0463	1227.04	1503.44	829.062
-86.4452	1231.25	1509.95	834.372
-86.8826	1235.39	1516.44	839.655
-87.2591	1239.58	1522.94	844.952
-87.6693	1243.76	1529.41	850.245
-88.0554	1247.93	1535.86	855.545
-88.4447	1252.09	1542.26	860.872
-88.8405	1256.25	1548.67	866.207
-89.2426	1260.42	1555.09	871.524
-89.6288	1264.61	1561.51	876.861
-90.0373	1268.76	1567.92	882.219
-90.4282	1272.9	1574.32	887.568
-90.8576	1277	1580.69	892.896
-91.2469	1281.11	1587.07	898.233
-91.694	1285.18	1593.44	903.523
-92.1025	1289.26	1599.81	908.828
-92.4662	1293.36	1606.17	914.173
-92.8539	1297.46	1612.5	919.526
-93.2545	1301.55	1618.8	924.883
-93.655	1305.65	1625.11	930.239
-94.0572	1309.75	1631.41	935.623
-94.4273	1313.86	1637.74	941.012
-94.8454	1317.92	1644.04	946.364
-95.2171	1321.97	1650.35	951.732
-95.677	1325.98	1656.63	957.057
-96.0326	1330	1662.94	962.419
-96.4796	1333.97	1669.18	967.741
-96.9138	1337.94	1675.41	973.079
-97.2919	1341.95	1681.64	978.46
-97.6637	1345.97	1687.9	983.831
-98.061	1349.99	1694.14	989.214
-98.4583	1354	1700.37	994.594
-98.8781	1358	1706.56	999.961
-99.2338	1362.02	1712.77	1005.37
-99.6439	1365.98	1719	1010.75
-100.046	1369.94	1725.21	1016.15

## Sheet: Fig.6d
Temperature (K)	Voltage (V)	Isothermal entropy change per electric field (J/K/V/m^2)
101.025	-100.046	8.14292e-05
101.554	-100.046	9.42877e-05
101.973	-100.046	9.03756e-05
102.394	-100.046	9.80638e-05
102.773	-100.046	0.000101333
103.152	-100.046	0.000105546
103.565	-100.046	0.000111979
103.959	-100.046	0.000113879
104.352	-100.046	0.000119502
104.77	-100.046	0.000124747
105.141	-100.046	0.000127798
105.492	-100.046	0.000129227
105.889	-100.046	0.000139069
106.288	-100.046	0.000139861
106.688	-100.046	0.000143543
107.082	-100.046	0.000148852
107.473	-100.046	0.000153263
107.862	-100.046	0.00015496
108.242	-100.046	0.000157894
108.632	-100.046	0.000162893
109.021	-100.046	0.000169547
109.389	-100.046	0.000168643
109.718	-100.046	0.000172546
109.996	-100.046	0.000176384
110.236	-100.046	0.000179787
110.469	-100.046	0.000181703
110.722	-100.046	0.000185534
110.998	-100.046	0.000188693
111.293	-100.046	0.000189473
111.602	-100.046	0.000192328
111.915	-100.046	0.000194802
112.231	-100.046	0.000198587
112.549	-100.046	0.000197605
112.867	-100.046	0.000203258
113.18	-100.046	0.000205395
113.487	-100.046	0.000206903
113.783	-100.046	0.000206663
114.07	-100.046	0.000208079
114.35	-100.046	0.000211106
114.63	-100.046	0.000213118
114.912	-100.046	0.00021241
115.197	-100.046	0.000217926
115.48	-100.046	0.000217557
115.764	-100.046	0.000218909
116.055	-100.046	0.000222336
116.355	-100.046	0.000219263
116.66	-100.046	0.000223341
116.971	-100.046	0.00022308
117.288	-100.046	0.000225512
117.61	-100.046	0.000226498
117.932	-100.046	0.00022924
118.246	-100.046	0.000228604
118.548	-100.046	0.000230539
118.84	-100.046	0.000230512
119.121	-100.046	0.000231041
119.396	-100.046	0.000233016
119.666	-100.046	0.000231518
119.938	-100.046	0.000236834
120.218	-100.046	0.000236622
120.509	-100.046	0.000240446
120.811	-100.046	0.000237936
121.12	-100.046	0.000241361
121.43	-100.046	0.000241643
121.735	-100.046	0.000241615
122.038	-100.046	0.000241109
122.342	-100.046	0.000245102
122.645	-100.046	0.000246114
122.946	-100.046	0.000250599
123.243	-100.046	0.000249442
123.535	-100.046	0.000247324
123.824	-100.046	0.00025263
124.112	-100.046	0.000253913
124.4	-100.046	0.000251892
124.689	-100.046	0.000251775
124.981	-100.046	0.000253379
125.275	-100.046	0.000257874
125.572	-100.046	0.000255646
125.869	-100.046	0.000258107
126.167	-100.046	0.000259428
126.467	-100.046	0.000262209
126.77	-100.046	0.000262055
127.078	-100.046	0.000262333
127.386	-100.046	0.000260659
127.692	-100.046	0.000267903
127.991	-100.046	0.000263452
128.284	-100.046	0.000267314
128.572	-100.046	0.000270691
128.862	-100.046	0.00027178
129.153	-100.046	0.00027009
129.444	-100.046	0.000268824
129.737	-100.046	0.000272875
130.031	-100.046	0.000274429
130.327	-100.046	0.000275074
130.625	-100.046	0.000276108
130.924	-100.046	0.000277725
131.223	-100.046	0.000278146
131.52	-100.046	0.000277403
131.815	-100.046	0.000279388
132.109	-100.046	0.000279197
132.405	-100.046	0.000281083
132.7	-100.046	0.00028188
132.994	-100.046	0.00028471
133.29	-100.046	0.000284918
133.587	-100.046	0.000288942
133.883	-100.046	0.000286458
134.181	-100.046	0.000291118
134.478	-100.046	0.000282481
134.774	-100.046	0.000294658
135.067	-100.046	0.000291781
135.362	-100.046	0.000293031
135.657	-100.046	0.00029394
135.954	-100.046	0.000292181
136.254	-100.046	0.00029646
136.554	-100.046	0.000300904
136.853	-100.046	0.000297532
137.151	-100.046	0.000298286
137.446	-100.046	0.000304117
137.739	-100.046	0.000301895
138.031	-100.046	0.000304418
138.325	-100.046	0.000305455
138.62	-100.046	0.000306301
138.917	-100.046	0.000306206
139.215	-100.046	0.000309887
139.513	-100.046	0.000310435
139.812	-100.046	0.00031725
140.112	-100.046	0.00031306
140.411	-100.046	0.000317806
140.708	-100.046	0.000321305
141.002	-100.046	0.000315872
141.294	-100.046	0.000320914
141.586	-100.046	0.000322156
141.879	-100.046	0.000324749
142.174	-100.046	0.000324539
142.471	-100.046	0.000328418
142.77	-100.046	0.000329441
143.069	-100.046	0.000333113
143.366	-100.046	0.000331797
143.661	-100.046	0.000336422
143.956	-100.046	0.000335038
144.25	-100.046	0.000336142
144.546	-100.046	0.000339768
144.842	-100.046	0.000343786
145.139	-100.046	0.000345173
145.436	-100.046	0.000346116
145.733	-100.046	0.000343301
146.03	-100.046	0.000350332
146.327	-100.046	0.00034555
146.622	-100.046	0.000353378
146.917	-100.046	0.000355696
147.214	-100.046	0.000351644
147.509	-100.046	0.000359992
147.805	-100.046	0.000362323
148.102	-100.046	0.000362488
148.398	-100.046	0.000363103
148.695	-100.046	0.000368056
148.992	-100.046	0.000364587
149.288	-100.046	0.000368635
149.585	-100.046	0.000366737
149.881	-100.046	0.000370191
150.177	-100.046	0.000379458
150.472	-100.046	0.000380449
150.768	-100.046	0.000379202
151.065	-100.046	0.000374807
151.361	-100.046	0.000380656
151.657	-100.046	0.000378847
151.953	-100.046	0.000386997
152.25	-100.046	0.000384617
152.547	-100.046	0.000389309
152.843	-100.046	0.000386524
153.139	-100.046	0.000391513
153.435	-100.046	0.000393383
153.73	-100.046	0.000392578
154.025	-100.046	0.000396479
154.322	-100.046	0.00040485
154.619	-100.046	0.000397484
154.916	-100.046	0.000400156
155.212	-100.046	0.000399186
155.508	-100.046	0.00040418
155.804	-100.046	0.00040792
156.099	-100.046	0.00040821
156.396	-100.046	0.000410396
156.693	-100.046	0.000412583
156.99	-100.046	0.000412977
157.286	-100.046	0.000414569
157.582	-100.046	0.000414575
157.877	-100.046	0.000415756
158.173	-100.046	0.000420714
158.469	-100.046	0.000422185
158.765	-100.046	0.000423406
159.061	-100.046	0.000424079
159.358	-100.046	0.000422399
159.654	-100.046	0.000428737
159.949	-100.046	0.000429672
160.244	-100.046	0.000432273
160.541	-100.046	0.000432747
160.838	-100.046	0.000432504
161.133	-100.046	0.000434174
161.43	-100.046	0.00043786
161.727	-100.046	0.000436008
162.023	-100.046	0.000437469
162.317	-100.046	0.000440496
162.613	-100.046	0.000443283
162.909	-100.046	0.00044191
163.205	-100.046	0.000444189
163.502	-100.046	0.000447673
163.799	-100.046	0.000449027
164.095	-100.046	0.000449068
164.392	-100.046	0.00045518
164.689	-100.046	0.000452311
164.986	-100.046	0.000456262
165.283	-100.046	0.000452287
165.58	-100.046	0.00045792
165.876	-100.046	0.000456489
166.173	-100.046	0.000458897
166.47	-100.046	0.000462871
166.765	-100.046	0.00046246
167.06	-100.046	0.000464605
167.352	-100.046	0.000464776
167.646	-100.046	0.000460674
167.941	-100.046	0.000468835
168.238	-100.046	0.000473923
168.535	-100.046	0.000470466
168.832	-100.046	0.000470941
169.129	-100.046	0.00047299
169.425	-100.046	0.000478801
169.721	-100.046	0.000478475
170.018	-100.046	0.000478016
170.312	-100.046	0.000480213
170.607	-100.046	0.000484368
170.901	-100.046	0.000476388
171.198	-100.046	0.000479061
171.495	-100.046	0.000485886
171.794	-100.046	0.000488589
172.093	-100.046	0.000496337
172.39	-100.046	0.000493042
172.686	-100.046	0.000494462
172.981	-100.046	0.000494372
173.274	-100.046	0.000496274
173.568	-100.046	0.000500015
173.864	-100.046	0.000504146
174.161	-100.046	0.000501473
174.458	-100.046	0.000501706
174.755	-100.046	0.000505288
175.05	-100.046	0.000509067
175.346	-100.046	0.000510177
175.642	-100.046	0.000512156
175.937	-100.046	0.000513709
176.233	-100.046	0.000515768
176.531	-100.046	0.000518019
176.828	-100.046	0.000525809
177.126	-100.046	0.000524154
177.424	-100.046	0.000527713
177.72	-100.046	0.000526378
178.014	-100.046	0.000529769
178.309	-100.046	0.000531889
178.602	-100.046	0.000535199
178.899	-100.046	0.000532444
179.197	-100.046	0.000537209
179.496	-100.046	0.00054214
179.793	-100.046	0.000540683
180.089	-100.046	0.000547008
180.387	-100.046	0.000548139
180.683	-100.046	0.00055376
180.976	-100.046	0.000555601
181.269	-100.046	0.000552807
181.564	-100.046	0.000556076
181.86	-100.046	0.000562145
182.157	-100.046	0.0005655
182.453	-100.046	0.000563566
182.75	-100.046	0.000565473
183.046	-100.046	0.00056544
183.341	-100.046	0.000569389
183.637	-100.046	0.000569657
183.932	-100.046	0.000579787
184.228	-100.046	0.000575415
184.525	-100.046	0.0005784
184.821	-100.046	0.000580432
185.118	-100.046	0.000582187
185.415	-100.046	0.000574867
185.711	-100.046	0.000590921
186.006	-100.046	0.000589114
186.302	-100.046	0.000593302
186.599	-100.046	0.000593489
186.895	-100.046	0.000594336
187.191	-100.046	0.000596472
187.488	-100.046	0.000596392
187.784	-100.046	0.000599175
188.079	-100.046	0.000601258
188.375	-100.046	0.000603901
188.671	-100.046	0.000605212
188.967	-100.046	0.00061198
189.263	-100.046	0.000607268
189.559	-100.046	0.00061045
189.854	-100.046	0.000610583
190.151	-100.046	0.000618738
190.45	-100.046	0.000620957
190.748	-100.046	0.000614205
191.044	-100.046	0.000619914
191.34	-100.046	0.000619548
191.636	-100.046	0.000625824
191.931	-100.046	0.000628502
192.227	-100.046	0.000628161
192.523	-100.046	0.00062841
192.819	-100.046	0.000633152
193.114	-100.046	0.000637976
193.411	-100.046	0.000635392
193.706	-100.046	0.00063812
194.001	-100.046	0.00064183
194.298	-100.046	0.00064359
194.596	-100.046	0.000644136
194.893	-100.046	0.000646988
195.19	-100.046	0.000646147
195.485	-100.046	0.000645132
195.78	-100.046	0.000651671
196.077	-100.046	0.000651144
196.373	-100.046	0.000657865
196.669	-100.046	0.000657007
196.967	-100.046	0.000658834
197.263	-100.046	0.000662412
197.558	-100.046	0.00066598
197.851	-100.046	0.000667906
198.145	-100.046	0.000670196
198.44	-100.046	0.000670227
198.736	-100.046	0.0006766
199.032	-100.046	0.000672346
199.33	-100.046	0.000675443
199.629	-100.046	0.000682128
199.927	-100.046	0.000679852
200.224	-100.046	0.000684654
200.518	-100.046	0.000679419
200.812	-100.046	0.000684485
201.106	-100.046	0.000689228
201.401	-100.046	0.000690655
201.698	-100.046	0.000692103
201.995	-100.046	0.000696048
202.292	-100.046	0.00070063
202.588	-100.046	0.000697868
202.885	-100.046	0.000696663
203.183	-100.046	0.000695014
203.478	-100.046	0.00070226
203.774	-100.046	0.000704651
204.07	-100.046	0.000705178
204.367	-100.046	0.000708411
204.663	-100.046	0.000709092
204.96	-100.046	0.000707453
205.257	-100.046	0.000711651
205.553	-100.046	0.000715607
205.85	-100.046	0.000715648
206.145	-100.046	0.000717432
206.439	-100.046	0.000717706
206.736	-100.046	0.000722683
207.035	-100.046	0.000721773
207.332	-100.046	0.000724307
207.628	-100.046	0.000731825
207.924	-100.046	0.000726923
208.22	-100.046	0.000728981
208.517	-100.046	0.000730355
208.811	-100.046	0.000731919
209.107	-100.046	0.000733421
209.401	-100.046	0.000740169
209.696	-100.046	0.000737945
209.995	-100.046	0.000741464
210.296	-100.046	0.000742906
210.593	-100.046	0.000743394
210.887	-100.046	0.000742594
211.182	-100.046	0.000747863
211.477	-100.046	0.0007527
211.772	-100.046	0.000751295
212.069	-100.046	0.000754537
212.367	-100.046	0.000753873
212.662	-100.046	0.00075663
212.958	-100.046	0.000756329
213.254	-100.046	0.000762509
213.549	-100.046	0.000765181
213.845	-100.046	0.00076943
214.139	-100.046	0.000773202
214.435	-100.046	0.000772001
214.732	-100.046	0.000772062
215.03	-100.046	0.000776431
215.327	-100.046	0.000778453
215.621	-100.046	0.000782553
215.917	-100.046	0.000784611
216.214	-100.046	0.000784977
216.511	-100.046	0.000786324
216.806	-100.046	0.00078902
217.102	-100.046	0.000791023
217.399	-100.046	0.00079348
217.696	-100.046	0.000796603
217.992	-100.046	0.000800266
218.288	-100.046	0.000800856
218.585	-100.046	0.000803297
218.88	-100.046	0.000799561
219.174	-100.046	0.000806238
219.469	-100.046	0.000808479
219.766	-100.046	0.000812143
220.064	-100.046	0.000810075
220.362	-100.046	0.000817033
220.659	-100.046	0.000815192
220.955	-100.046	0.00082019
221.251	-100.046	0.00081718
221.55	-100.046	0.000827604
221.847	-100.046	0.000829383
222.141	-100.046	0.000825692
222.434	-100.046	0.000825632
222.728	-100.046	0.000828361
223.024	-100.046	0.000831977
223.32	-100.046	0.000835296
223.617	-100.046	0.000834264
223.913	-100.046	0.000836352
224.209	-100.046	0.000832022
224.505	-100.046	0.000838922
224.801	-100.046	0.00084136
225.096	-100.046	0.000838437
225.391	-100.046	0.000842595
225.683	-100.046	0.000842612
225.977	-100.046	0.000845658
226.275	-100.046	0.000847862
226.571	-100.046	0.000849417
226.868	-100.046	0.000849269
227.164	-100.046	0.000855043
227.46	-100.046	0.00085421
227.755	-100.046	0.000853682
228.049	-100.046	0.000854924
228.346	-100.046	0.000856468
228.643	-100.046	0.00085306
228.936	-100.046	0.000858612
229.231	-100.046	0.000857993
229.53	-100.046	0.000863195
229.827	-100.046	0.000857985
230.122	-100.046	0.000865044
230.417	-100.046	0.000862192
230.712	-100.046	0.000861712
231.006	-100.046	0.000865153
231.302	-100.046	0.000866593
231.594	-100.046	0.000870758
231.892	-100.046	0.000869184
232.192	-100.046	0.000874706
232.487	-100.046	0.000870889
232.786	-100.046	0.000872317
233.083	-100.046	0.000870166
233.378	-100.046	0.000874028
233.673	-100.046	0.000875181
233.972	-100.046	0.000874921
234.272	-100.046	0.000879502
234.568	-100.046	0.000880497
234.863	-100.046	0.000879053
235.155	-100.046	0.000878853
235.447	-100.046	0.000884651
235.741	-100.046	0.000879715
236.037	-100.046	0.000885207
236.336	-100.046	0.000884899
236.633	-100.046	0.00088537
236.929	-100.046	0.000888285
237.223	-100.046	0.000882958
237.519	-100.046	0.000888871
237.817	-100.046	0.000882112
238.113	-100.046	0.000889822
238.407	-100.046	0.00089179
238.705	-100.046	0.000882242
239	-100.046	0.000887768
239.296	-100.046	0.000889804
239.592	-100.046	0.00089281
239.887	-100.046	0.000893015
240.185	-100.046	0.000890025
240.487	-100.046	0.000891392
240.785	-100.046	0.0008905
241.077	-100.046	0.000890871
241.38	-100.046	0.000892447
241.679	-100.046	0.000891623
241.962	-100.046	0.000893916
242.251	-100.046	0.000887834
242.551	-100.046	0.000889066
242.852	-100.046	0.000890732
243.149	-100.046	0.000888718
243.443	-100.046	0.000890843
243.738	-100.046	0.000888169
244.033	-100.046	0.00088806
244.332	-100.046	0.000886281
244.629	-100.046	0.000886217
244.924	-100.046	0.000884744
245.22	-100.046	0.000880488
245.517	-100.046	0.000883408
245.814	-100.046	0.000883871
246.109	-100.046	0.000880524
246.405	-100.046	0.000879199
246.702	-100.046	0.000875222
246.999	-100.046	0.000874939
247.294	-100.046	0.000874512
247.589	-100.046	0.000878679
247.885	-100.046	0.000869315
248.181	-100.046	0.000871091
248.477	-100.046	0.000864855
248.773	-100.046	0.000866307
249.07	-100.046	0.00086284
249.367	-100.046	0.000863153
249.663	-100.046	0.000858372
249.959	-100.046	0.00086221
250.251	-100.046	0.000863693
250.547	-100.046	0.000854511
250.845	-100.046	0.000850841
251.142	-100.046	0.000850615
251.439	-100.046	0.000849424
251.736	-100.046	0.000849975
252.033	-100.046	0.000839376
252.328	-100.046	0.000841135
252.624	-100.046	0.000833103
252.92	-100.046	0.000830563
253.216	-100.046	0.00083306
253.513	-100.046	0.000833066
253.81	-100.046	0.000829196
254.106	-100.046	0.000821415
254.402	-100.046	0.000821253
254.696	-100.046	0.000817627
254.993	-100.046	0.000818809
255.289	-100.046	0.000817288
255.584	-100.046	0.00081085
255.881	-100.046	0.000807568
256.178	-100.046	0.000803781
256.474	-100.046	0.000804269
256.769	-100.046	0.0008011
257.065	-100.046	0.000796891
257.363	-100.046	0.000798686
257.658	-100.046	0.000795209
257.952	-100.046	0.000790026
258.25	-100.046	0.000779764
258.547	-100.046	0.000784402
258.842	-100.046	0.000778167
259.137	-100.046	0.000776592
259.435	-100.046	0.000772206
259.731	-100.046	0.000770509
260.027	-100.046	0.000765637
260.324	-100.046	0.000762759
260.619	-100.046	0.000760735
260.914	-100.046	0.000760874
261.211	-100.046	0.000753537
261.508	-100.046	0.000750983
261.803	-100.046	0.000749689
262.096	-100.046	0.000746059
262.394	-100.046	0.000737683
262.694	-100.046	0.000738343
262.99	-100.046	0.000738091
263.284	-100.046	0.000727975
263.58	-100.046	0.00073036
263.877	-100.046	0.000727837
264.173	-100.046	0.000725273
264.47	-100.046	0.000720551
264.767	-100.046	0.000713664
265.062	-100.046	0.000718946
265.357	-100.046	0.000710957
265.652	-100.046	0.00070231
265.948	-100.046	0.000704112
266.243	-100.046	0.000700271
266.538	-100.046	0.000691753
266.836	-100.046	0.000694988
267.132	-100.046	0.000685108
267.426	-100.046	0.000684298
267.726	-100.046	0.000682176
268.023	-100.046	0.000677089
268.318	-100.046	0.000678793
268.615	-100.046	0.000671602
268.911	-100.046	0.000669185
269.207	-100.046	0.00066352
269.502	-100.046	0.000661139
269.796	-100.046	0.000654811
270.094	-100.046	0.000652504
270.392	-100.046	0.000648542
270.687	-100.046	0.000642558
270.981	-100.046	0.000634476
271.277	-100.046	0.000642331
271.574	-100.046	0.000631441
271.87	-100.046	0.000628962
272.166	-100.046	0.000625254
272.462	-100.046	0.000622214
272.758	-100.046	0.000616066
273.054	-100.046	0.000614715
273.349	-100.046	0.000614491
273.646	-100.046	0.000601198
273.942	-100.046	0.000600844
274.238	-100.046	0.000596097
274.533	-100.046	0.000591108
274.829	-100.046	0.000585489
275.124	-100.046	0.000582474
275.42	-100.046	0.000578742
275.717	-100.046	0.000574785
276.012	-100.046	0.000566621
276.308	-100.046	0.000565229
276.604	-100.046	0.000563884
276.901	-100.046	0.000553303
277.197	-100.046	0.000548428
277.494	-100.046	0.000548565
277.791	-100.046	0.000542964
278.086	-100.046	0.000539344
278.382	-100.046	0.000533792
278.677	-100.046	0.000525648
278.972	-100.046	0.000526035
279.267	-100.046	0.000519987
279.563	-100.046	0.000518209
279.861	-100.046	0.000510921
280.159	-100.046	0.000507841
280.454	-100.046	0.000500653
280.748	-100.046	0.000499346
281.046	-100.046	0.000492521
281.341	-100.046	0.0004812
281.637	-100.046	0.000483479
281.932	-100.046	0.000479902
282.229	-100.046	0.000472438
282.534	-100.046	0.000468845
282.834	-100.046	0.000465756
283.134	-100.046	0.000464276
283.438	-100.046	0.000460298
283.737	-100.046	0.00045154
284.036	-100.046	0.000451984
284.336	-100.046	0.000444997
284.637	-100.046	0.000442197
284.94	-100.046	0.000438255
285.236	-100.046	0.000435932
285.531	-100.046	0.000428145
285.83	-100.046	0.000427855
286.13	-100.046	0.000420345
286.43	-100.046	0.000416876
286.735	-100.046	0.000413619
287.039	-100.046	0.000408817
287.343	-100.046	0.000409787
287.643	-100.046	0.000400192
287.938	-100.046	0.000397865
288.233	-100.046	0.000393257
288.533	-100.046	0.000385863
288.837	-100.046	0.00038023
289.137	-100.046	0.000379888
289.438	-100.046	0.000379828
289.743	-100.046	0.000369178
290.049	-100.046	0.000369904
290.352	-100.046	0.000364448
290.65	-100.046	0.000359306
290.95	-100.046	0.000355149
291.252	-100.046	0.000350508
291.549	-100.046	0.000347415
291.848	-100.046	0.00034023
292.147	-100.046	0.000335243
292.449	-100.046	0.000331912
292.749	-100.046	0.000327333
293.046	-100.046	0.000320459
293.342	-100.046	0.000316526
293.637	-100.046	0.000314773
293.937	-100.046	0.000305889
294.24	-100.046	0.000297917
294.545	-100.046	0.000294831
294.849	-100.046	0.00028791
295.148	-100.046	0.000280324
295.445	-100.046	0.000277425
295.747	-100.046	0.000268542
296.05	-100.046	0.000266119
296.354	-100.046	0.000251789
296.655	-100.046	0.000250064
296.951	-100.046	0.000244436
297.248	-100.046	0.000236059
297.543	-100.046	0.000231907
297.842	-100.046	0.000225031
298.147	-100.046	0.000215987
298.447	-100.046	0.000212186
298.748	-100.046	0.000203663
299.051	-100.046	0.000196495
299.356	-100.046	0.000189051
299.659	-100.046	0.000180427
299.957	-100.046	0.000174568
300.13	-100.046	0.000169024
300.14	-100.046	0.000159862
101.025	-99.6439	8.14891e-05
101.554	-99.6439	9.43568e-05
101.973	-99.6439	9.04456e-05
102.394	-99.6439	9.81387e-05
102.773	-99.6439	0.00010141
103.152	-99.6439	0.000105624
103.565	-99.6439	0.000112061
103.959	-99.6439	0.000113965
104.352	-99.6439	0.00011959
104.77	-99.6439	0.000124839
105.141	-99.6439	0.000127887
105.492	-99.6439	0.000129322
105.889	-99.6439	0.000139169
106.288	-99.6439	0.000139963
106.688	-99.6439	0.000143642
107.082	-99.6439	0.000148954
107.473	-99.6439	0.000153383
107.862	-99.6439	0.000155077
108.242	-99.6439	0.000158012
108.632	-99.6439	0.000163011
109.021	-99.6439	0.000169673
109.389	-99.6439	0.000168768
109.718	-99.6439	0.00017268
109.996	-99.6439	0.00017652
110.236	-99.6439	0.000179915
110.469	-99.6439	0.000181833
110.722	-99.6439	0.000185667
110.998	-99.6439	0.000188827
111.293	-99.6439	0.000189614
111.602	-99.6439	0.000192472
111.915	-99.6439	0.000194952
112.231	-99.6439	0.000198737
112.549	-99.6439	0.000197756
112.867	-99.6439	0.000203403
113.18	-99.6439	0.000205553
113.487	-99.6439	0.000207062
113.783	-99.6439	0.000206821
114.07	-99.6439	0.000208229
114.35	-99.6439	0.000211273
114.63	-99.6439	0.000213287
114.912	-99.6439	0.000212572
115.197	-99.6439	0.000218087
115.48	-99.6439	0.000217724
115.764	-99.6439	0.00021908
116.055	-99.6439	0.000222511
116.355	-99.6439	0.000219442
116.66	-99.6439	0.000223516
116.971	-99.6439	0.000223247
117.288	-99.6439	0.000225693
117.61	-99.6439	0.000226683
117.932	-99.6439	0.000229419
118.246	-99.6439	0.00022878
118.548	-99.6439	0.00023072
118.84	-99.6439	0.000230708
119.121	-99.6439	0.00023123
119.396	-99.6439	0.000233202
119.666	-99.6439	0.000231701
119.938	-99.6439	0.00023703
120.218	-99.6439	0.000236816
120.509	-99.6439	0.000240639
120.811	-99.6439	0.000238135
121.12	-99.6439	0.000241554
121.43	-99.6439	0.000241852
121.735	-99.6439	0.000241815
122.038	-99.6439	0.000241323
122.342	-99.6439	0.000245303
122.645	-99.6439	0.000246325
122.946	-99.6439	0.000250804
123.243	-99.6439	0.000249652
123.535	-99.6439	0.000247524
123.824	-99.6439	0.000252844
124.112	-99.6439	0.000254125
124.4	-99.6439	0.00025211
124.689	-99.6439	0.000251983
124.981	-99.6439	0.000253604
125.275	-99.6439	0.000258082
125.572	-99.6439	0.000255856
125.869	-99.6439	0.000258321
126.167	-99.6439	0.000259651
126.467	-99.6439	0.000262429
126.77	-99.6439	0.000262277
127.078	-99.6439	0.000262553
127.386	-99.6439	0.000260866
127.692	-99.6439	0.00026813
127.991	-99.6439	0.000263669
128.284	-99.6439	0.00026754
128.572	-99.6439	0.000270907
128.862	-99.6439	0.000272008
129.153	-99.6439	0.000270322
129.444	-99.6439	0.000269049
129.737	-99.6439	0.000273099
130.031	-99.6439	0.000274662
130.327	-99.6439	0.000275303
130.625	-99.6439	0.000276336
130.924	-99.6439	0.000277954
131.223	-99.6439	0.000278369
131.52	-99.6439	0.000277625
131.815	-99.6439	0.000279619
132.109	-99.6439	0.000279431
132.405	-99.6439	0.000281318
132.7	-99.6439	0.000282103
132.994	-99.6439	0.000284947
133.29	-99.6439	0.000285158
133.587	-99.6439	0.000289183
133.883	-99.6439	0.000286704
134.181	-99.6439	0.000291354
134.478	-99.6439	0.000282719
134.774	-99.6439	0.000294899
135.067	-99.6439	0.000292033
135.362	-99.6439	0.000293272
135.657	-99.6439	0.000294185
135.954	-99.6439	0.000292424
136.254	-99.6439	0.000296701
136.554	-99.6439	0.000301162
136.853	-99.6439	0.000297779
137.151	-99.6439	0.000298546
137.446	-99.6439	0.000304373
137.739	-99.6439	0.00030215
138.031	-99.6439	0.000304679
138.325	-99.6439	0.00030572
138.62	-99.6439	0.000306573
138.917	-99.6439	0.000306467
139.215	-99.6439	0.000310152
139.513	-99.6439	0.000310698
139.812	-99.6439	0.000317522
140.112	-99.6439	0.00031333
140.411	-99.6439	0.000318081
140.708	-99.6439	0.000321577
141.002	-99.6439	0.000316156
141.294	-99.6439	0.000321209
141.586	-99.6439	0.000322449
141.879	-99.6439	0.000325042
142.174	-99.6439	0.000324835
142.471	-99.6439	0.000328715
142.77	-99.6439	0.000329737
143.069	-99.6439	0.000333406
143.366	-99.6439	0.000332098
143.661	-99.6439	0.00033673
143.956	-99.6439	0.000335357
144.25	-99.6439	0.000336445
144.546	-99.6439	0.00034008
144.842	-99.6439	0.000344097
145.139	-99.6439	0.000345502
145.436	-99.6439	0.000346431
145.733	-99.6439	0.000343616
146.03	-99.6439	0.000350657
146.327	-99.6439	0.000345879
146.622	-99.6439	0.000353705
146.917	-99.6439	0.000356021
147.214	-99.6439	0.000351968
147.509	-99.6439	0.000360319
147.805	-99.6439	0.000362663
148.102	-99.6439	0.000362832
148.398	-99.6439	0.000363445
148.695	-99.6439	0.000368388
148.992	-99.6439	0.00036493
149.288	-99.6439	0.000368978
149.585	-99.6439	0.000367074
149.881	-99.6439	0.000370517
150.177	-99.6439	0.0003798
150.472	-99.6439	0.000380808
150.768	-99.6439	0.00037954
151.065	-99.6439	0.00037515
151.361	-99.6439	0.000381001
151.657	-99.6439	0.000379187
151.953	-99.6439	0.000387327
152.25	-99.6439	0.00038496
152.547	-99.6439	0.000389641
152.843	-99.6439	0.000386862
153.139	-99.6439	0.000391861
153.435	-99.6439	0.00039373
153.73	-99.6439	0.000392913
154.025	-99.6439	0.000396817
154.322	-99.6439	0.000405182
154.619	-99.6439	0.000397816
154.916	-99.6439	0.000400478
155.212	-99.6439	0.000399516
155.508	-99.6439	0.000404508
155.804	-99.6439	0.000408259
156.099	-99.6439	0.000408528
156.396	-99.6439	0.000410729
156.693	-99.6439	0.000412902
156.99	-99.6439	0.000413304
157.286	-99.6439	0.000414893
157.582	-99.6439	0.00041489
157.877	-99.6439	0.000416071
158.173	-99.6439	0.000421047
158.469	-99.6439	0.000422511
158.765	-99.6439	0.000423739
159.061	-99.6439	0.000424402
159.358	-99.6439	0.000422711
159.654	-99.6439	0.000429074
159.949	-99.6439	0.000429985
160.244	-99.6439	0.000432598
160.541	-99.6439	0.000433074
160.838	-99.6439	0.000432837
161.133	-99.6439	0.000434501
161.43	-99.6439	0.000438202
161.727	-99.6439	0.000436351
162.023	-99.6439	0.000437805
162.317	-99.6439	0.00044084
162.613	-99.6439	0.000443634
162.909	-99.6439	0.000442254
163.205	-99.6439	0.000444544
163.502	-99.6439	0.000448026
163.799	-99.6439	0.000449387
164.095	-99.6439	0.000449426
164.392	-99.6439	0.000455543
164.689	-99.6439	0.000452689
164.986	-99.6439	0.000456642
165.283	-99.6439	0.000452674
165.58	-99.6439	0.000458303
165.876	-99.6439	0.000456887
166.173	-99.6439	0.000459281
166.47	-99.6439	0.000463281
166.765	-99.6439	0.000462867
167.06	-99.6439	0.000465025
167.352	-99.6439	0.000465191
167.646	-99.6439	0.000461086
167.941	-99.6439	0.000469264
168.238	-99.6439	0.00047435
168.535	-99.6439	0.000470909
168.832	-99.6439	0.000471386
169.129	-99.6439	0.000473438
169.425	-99.6439	0.000479249
169.721	-99.6439	0.00047893
170.018	-99.6439	0.000478473
170.312	-99.6439	0.000480679
170.607	-99.6439	0.000484844
170.901	-99.6439	0.000476853
171.198	-99.6439	0.000479537
171.495	-99.6439	0.000486371
171.794	-99.6439	0.000489074
172.093	-99.6439	0.000496806
172.39	-99.6439	0.000493529
172.686	-99.6439	0.000494959
172.981	-99.6439	0.000494877
173.274	-99.6439	0.000496768
173.568	-99.6439	0.000500518
173.864	-99.6439	0.000504659
174.161	-99.6439	0.000501978
174.458	-99.6439	0.000502212
174.755	-99.6439	0.000505795
175.05	-99.6439	0.000509577
175.346	-99.6439	0.000510689
175.642	-99.6439	0.000512664
175.937	-99.6439	0.000514227
176.233	-99.6439	0.000516289
176.531	-99.6439	0.000518539
176.828	-99.6439	0.000526328
177.126	-99.6439	0.000524677
177.424	-99.6439	0.000528233
177.72	-99.6439	0.000526908
178.014	-99.6439	0.000530292
178.309	-99.6439	0.000532408
178.602	-99.6439	0.000535716
178.899	-99.6439	0.000532965
179.197	-99.6439	0.000537734
179.496	-99.6439	0.000542672
179.793	-99.6439	0.000541213
180.089	-99.6439	0.00054754
180.387	-99.6439	0.000548677
180.683	-99.6439	0.000554308
180.976	-99.6439	0.000556143
181.269	-99.6439	0.000553341
181.564	-99.6439	0.000556601
181.86	-99.6439	0.000562693
182.157	-99.6439	0.000566044
182.453	-99.6439	0.000564118
182.75	-99.6439	0.000566023
183.046	-99.6439	0.000566011
183.341	-99.6439	0.000569937
183.637	-99.6439	0.000570221
183.932	-99.6439	0.00058034
184.228	-99.6439	0.000575965
184.525	-99.6439	0.000578956
184.821	-99.6439	0.000581004
185.118	-99.6439	0.000582756
185.415	-99.6439	0.000575446
185.711	-99.6439	0.000591505
186.006	-99.6439	0.000589703
186.302	-99.6439	0.000593885
186.599	-99.6439	0.000594085
186.895	-99.6439	0.000594923
187.191	-99.6439	0.000597068
187.488	-99.6439	0.000596992
187.784	-99.6439	0.00059978
188.079	-99.6439	0.000601868
188.375	-99.6439	0.000604508
188.671	-99.6439	0.000605838
188.967	-99.6439	0.000612609
189.263	-99.6439	0.000607886
189.559	-99.6439	0.000611086
189.854	-99.6439	0.000611213
190.151	-99.6439	0.000619379
190.45	-99.6439	0.000621621
190.748	-99.6439	0.000614849
191.044	-99.6439	0.000620583
191.34	-99.6439	0.000620204
191.636	-99.6439	0.000626495
191.931	-99.6439	0.000629178
192.227	-99.6439	0.000628837
192.523	-99.6439	0.000629081
192.819	-99.6439	0.000633829
193.114	-99.6439	0.000638676
193.411	-99.6439	0.000636086
193.706	-99.6439	0.000638825
194.001	-99.6439	0.000642538
194.298	-99.6439	0.0006443
194.596	-99.6439	0.000644859
194.893	-99.6439	0.000647706
195.19	-99.6439	0.00064687
195.485	-99.6439	0.00064586
195.78	-99.6439	0.000652399
196.077	-99.6439	0.000651874
196.373	-99.6439	0.000658603
196.669	-99.6439	0.000657741
196.967	-99.6439	0.000659568
197.263	-99.6439	0.000663163
197.558	-99.6439	0.00066673
197.851	-99.6439	0.00066866
198.145	-99.6439	0.000670942
198.44	-99.6439	0.000670989
198.736	-99.6439	0.000677363
199.032	-99.6439	0.000673113
199.33	-99.6439	0.00067622
199.629	-99.6439	0.000682884
199.927	-99.6439	0.000680619
200.224	-99.6439	0.000685433
200.518	-99.6439	0.00068018
200.812	-99.6439	0.000685256
201.106	-99.6439	0.000690005
201.401	-99.6439	0.000691421
201.698	-99.6439	0.000692885
201.995	-99.6439	0.000696831
202.292	-99.6439	0.000701415
202.588	-99.6439	0.000698645
202.885	-99.6439	0.000697436
203.183	-99.6439	0.000695795
203.478	-99.6439	0.00070304
203.774	-99.6439	0.000705427
204.07	-99.6439	0.000705945
204.367	-99.6439	0.000709192
204.663	-99.6439	0.000709867
204.96	-99.6439	0.00070822
205.257	-99.6439	0.00071243
205.553	-99.6439	0.000716378
205.85	-99.6439	0.000716427
206.145	-99.6439	0.00071821
206.439	-99.6439	0.000718482
206.736	-99.6439	0.000723462
207.035	-99.6439	0.000722555
207.332	-99.6439	0.000725077
207.628	-99.6439	0.000732603
207.924	-99.6439	0.000727709
208.22	-99.6439	0.000729759
208.517	-99.6439	0.000731135
208.811	-99.6439	0.000732694
209.107	-99.6439	0.000734206
209.401	-99.6439	0.000740958
209.696	-99.6439	0.00073874
209.995	-99.6439	0.000742251
210.296	-99.6439	0.000743695
210.593	-99.6439	0.000744172
210.887	-99.6439	0.000743382
211.182	-99.6439	0.00074864
211.477	-99.6439	0.00075349
211.772	-99.6439	0.00075208
212.069	-99.6439	0.000755337
212.367	-99.6439	0.000754678
212.662	-99.6439	0.000757428
212.958	-99.6439	0.000757131
213.254	-99.6439	0.00076331
213.549	-99.6439	0.000765981
213.845	-99.6439	0.000770242
214.139	-99.6439	0.000773993
214.435	-99.6439	0.000772811
214.732	-99.6439	0.000772866
215.03	-99.6439	0.000777242
215.327	-99.6439	0.000779263
215.621	-99.6439	0.000783368
215.917	-99.6439	0.000785416
216.214	-99.6439	0.0007858
216.511	-99.6439	0.000787142
216.806	-99.6439	0.000789844
217.102	-99.6439	0.00079184
217.399	-99.6439	0.000794309
217.696	-99.6439	0.000797427
217.992	-99.6439	0.000801101
218.288	-99.6439	0.000801688
218.585	-99.6439	0.000804126
218.88	-99.6439	0.000800381
219.174	-99.6439	0.000807062
219.469	-99.6439	0.000809319
219.766	-99.6439	0.000812978
220.064	-99.6439	0.000810908
220.362	-99.6439	0.000817877
220.659	-99.6439	0.000816022
220.955	-99.6439	0.000821025
221.251	-99.6439	0.000818022
221.55	-99.6439	0.000828437
221.847	-99.6439	0.000830213
222.141	-99.6439	0.00082653
222.434	-99.6439	0.000826474
222.728	-99.6439	0.000829205
223.024	-99.6439	0.000832813
223.32	-99.6439	0.000836143
223.617	-99.6439	0.000835105
223.913	-99.6439	0.000837188
224.209	-99.6439	0.000832848
224.505	-99.6439	0.000839763
224.801	-99.6439	0.000842194
225.096	-99.6439	0.000839279
225.391	-99.6439	0.000843432
225.683	-99.6439	0.000843446
225.977	-99.6439	0.000846496
226.275	-99.6439	0.000848701
226.571	-99.6439	0.000850256
226.868	-99.6439	0.000850098
227.164	-99.6439	0.000855888
227.46	-99.6439	0.000855042
227.755	-99.6439	0.000854524
228.049	-99.6439	0.000855755
228.346	-99.6439	0.000857301
228.643	-99.6439	0.000853879
228.936	-99.6439	0.000859438
229.231	-99.6439	0.000858828
229.53	-99.6439	0.000864018
229.827	-99.6439	0.000858802
230.122	-99.6439	0.000865872
230.417	-99.6439	0.000863008
230.712	-99.6439	0.000862543
231.006	-99.6439	0.000865975
231.302	-99.6439	0.000867402
231.594	-99.6439	0.000871589
231.892	-99.6439	0.000869992
232.192	-99.6439	0.000875518
232.487	-99.6439	0.000871701
232.786	-99.6439	0.000873115
233.083	-99.6439	0.000870967
233.378	-99.6439	0.000874831
233.673	-99.6439	0.000875964
233.972	-99.6439	0.000875719
234.272	-99.6439	0.0008803
234.568	-99.6439	0.000881273
234.863	-99.6439	0.000879839
235.155	-99.6439	0.000879636
235.447	-99.6439	0.000885425
235.741	-99.6439	0.00088049
236.037	-99.6439	0.000885973
236.336	-99.6439	0.000885666
236.633	-99.6439	0.000886135
236.929	-99.6439	0.000889041
237.223	-99.6439	0.000883698
237.519	-99.6439	0.000889608
237.817	-99.6439	0.000882848
238.113	-99.6439	0.00089055
238.407	-99.6439	0.000892508
238.705	-99.6439	0.00088295
239	-99.6439	0.000888468
239.296	-99.6439	0.000890504
239.592	-99.6439	0.000893498
239.887	-99.6439	0.000893695
240.185	-99.6439	0.000890707
240.487	-99.6439	0.000892059
240.785	-99.6439	0.00089115
241.077	-99.6439	0.000891514
241.38	-99.6439	0.000893094
241.679	-99.6439	0.000892262
241.962	-99.6439	0.000894544
242.251	-99.6439	0.000888452
242.551	-99.6439	0.00088967
242.852	-99.6439	0.000891316
243.149	-99.6439	0.000889304
243.443	-99.6439	0.000891412
243.738	-99.6439	0.000888734
244.033	-99.6439	0.000888607
244.332	-99.6439	0.000886818
244.629	-99.6439	0.000886746
244.924	-99.6439	0.000885267
245.22	-99.6439	0.000881012
245.517	-99.6439	0.000883905
245.814	-99.6439	0.000884359
246.109	-99.6439	0.000881015
246.405	-99.6439	0.000879668
246.702	-99.6439	0.000875679
246.999	-99.6439	0.0008754
247.294	-99.6439	0.00087494
247.589	-99.6439	0.000879109
247.885	-99.6439	0.000869725
248.181	-99.6439	0.000871501
248.477	-99.6439	0.00086524
248.773	-99.6439	0.000866698
249.07	-99.6439	0.00086322
249.367	-99.6439	0.000863513
249.663	-99.6439	0.000858726
249.959	-99.6439	0.000862569
250.251	-99.6439	0.000864043
250.547	-99.6439	0.000854839
250.845	-99.6439	0.000851151
251.142	-99.6439	0.000850931
251.439	-99.6439	0.000849726
251.736	-99.6439	0.000850274
252.033	-99.6439	0.000839663
252.328	-99.6439	0.000841417
252.624	-99.6439	0.00083337
252.92	-99.6439	0.000830832
253.216	-99.6439	0.000833306
253.513	-99.6439	0.000833304
253.81	-99.6439	0.000829431
254.106	-99.6439	0.000821634
254.402	-99.6439	0.000821463
254.696	-99.6439	0.00081783
254.993	-99.6439	0.000819006
255.289	-99.6439	0.000817479
255.584	-99.6439	0.00081103
255.881	-99.6439	0.000807732
256.178	-99.6439	0.00080393
256.474	-99.6439	0.000804417
256.769	-99.6439	0.000801236
257.065	-99.6439	0.000797015
257.363	-99.6439	0.000798803
257.658	-99.6439	0.000795316
257.952	-99.6439	0.000790121
258.25	-99.6439	0.000779833
258.547	-99.6439	0.000784474
258.842	-99.6439	0.000778221
259.137	-99.6439	0.000776644
259.435	-99.6439	0.000772238
259.731	-99.6439	0.000770527
260.027	-99.6439	0.00076564
260.324	-99.6439	0.000762753
260.619	-99.6439	0.00076073
260.914	-99.6439	0.000760851
261.211	-99.6439	0.000753486
261.508	-99.6439	0.000750927
261.803	-99.6439	0.000749613
262.096	-99.6439	0.000745974
262.394	-99.6439	0.000737584
262.694	-99.6439	0.000738231
262.99	-99.6439	0.00073798
263.284	-99.6439	0.000727829
263.58	-99.6439	0.000730217
263.877	-99.6439	0.000727681
264.173	-99.6439	0.000725102
264.47	-99.6439	0.000720354
264.767	-99.6439	0.000713459
265.062	-99.6439	0.000718719
265.357	-99.6439	0.000710717
265.652	-99.6439	0.000702073
265.948	-99.6439	0.000703849
266.243	-99.6439	0.000699999
266.538	-99.6439	0.000691468
266.836	-99.6439	0.000694688
267.132	-99.6439	0.000684804
267.426	-99.6439	0.000683973
267.726	-99.6439	0.00068185
268.023	-99.6439	0.000676746
268.318	-99.6439	0.000678444
268.615	-99.6439	0.00067125
268.911	-99.6439	0.00066881
269.207	-99.6439	0.00066313
269.502	-99.6439	0.000660743
269.796	-99.6439	0.000654411
270.094	-99.6439	0.000652087
270.392	-99.6439	0.000648119
270.687	-99.6439	0.000642134
270.981	-99.6439	0.000634033
271.277	-99.6439	0.000641885
271.574	-99.6439	0.000630991
271.87	-99.6439	0.0006285
272.166	-99.6439	0.000624786
272.462	-99.6439	0.000621726
272.758	-99.6439	0.000615565
273.054	-99.6439	0.000614214
273.349	-99.6439	0.000613995
273.646	-99.6439	0.000600681
273.942	-99.6439	0.000600335
274.238	-99.6439	0.000595565
274.533	-99.6439	0.000590575
274.829	-99.6439	0.00058495
275.124	-99.6439	0.000581927
275.42	-99.6439	0.000578194
275.717	-99.6439	0.000574224
276.012	-99.6439	0.000566046
276.308	-99.6439	0.00056465
276.604	-99.6439	0.000563308
276.901	-99.6439	0.000552718
277.197	-99.6439	0.000547825
277.494	-99.6439	0.000547974
277.791	-99.6439	0.00054237
278.086	-99.6439	0.000538732
278.382	-99.6439	0.000533184
278.677	-99.6439	0.000525023
278.972	-99.6439	0.000525411
279.267	-99.6439	0.000519357
279.563	-99.6439	0.000517587
279.861	-99.6439	0.000510275
280.159	-99.6439	0.000507183
280.454	-99.6439	0.000500006
280.748	-99.6439	0.000498695
281.046	-99.6439	0.000491857
281.341	-99.6439	0.000480526
281.637	-99.6439	0.000482808
281.932	-99.6439	0.000479231
282.229	-99.6439	0.000471754
282.534	-99.6439	0.000468158
282.834	-99.6439	0.000465067
283.134	-99.6439	0.000463585
283.438	-99.6439	0.0004596
283.737	-99.6439	0.000450841
284.036	-99.6439	0.000451277
284.336	-99.6439	0.000444286
284.637	-99.6439	0.000441505
284.94	-99.6439	0.000437548
285.236	-99.6439	0.000435229
285.531	-99.6439	0.000427434
285.83	-99.6439	0.00042715
286.13	-99.6439	0.000419642
286.43	-99.6439	0.000416171
286.735	-99.6439	0.000412907
287.039	-99.6439	0.00040811
287.343	-99.6439	0.000409085
287.643	-99.6439	0.000399488
287.938	-99.6439	0.000397159
288.233	-99.6439	0.000392561
288.533	-99.6439	0.000385164
288.837	-99.6439	0.000379529
289.137	-99.6439	0.000379196
289.438	-99.6439	0.000379144
289.743	-99.6439	0.000368494
290.049	-99.6439	0.000369229
290.352	-99.6439	0.000363773
290.65	-99.6439	0.000358636
290.95	-99.6439	0.000354496
291.252	-99.6439	0.00034986
291.549	-99.6439	0.000346769
291.848	-99.6439	0.000339583
292.147	-99.6439	0.000334611
292.449	-99.6439	0.000331287
292.749	-99.6439	0.000326714
293.046	-99.6439	0.000319852
293.342	-99.6439	0.000315926
293.637	-99.6439	0.000314183
293.937	-99.6439	0.000305311
294.24	-99.6439	0.00029734
294.545	-99.6439	0.000294274
294.849	-99.6439	0.000287356
295.148	-99.6439	0.000279775
295.445	-99.6439	0.000276896
295.747	-99.6439	0.000268023
296.05	-99.6439	0.000265626
296.354	-99.6439	0.000251307
296.655	-99.6439	0.000249593
296.951	-99.6439	0.000243969
297.248	-99.6439	0.000235604
297.543	-99.6439	0.000231466
297.842	-99.6439	0.000224606
298.147	-99.6439	0.000215572
298.447	-99.6439	0.000211782
298.748	-99.6439	0.000203276
299.051	-99.6439	0.000196112
299.356	-99.6439	0.000188682
299.659	-99.6439	0.000180075
299.957	-99.6439	0.000174226
300.13	-99.6439	0.000168698
300.14	-99.6439	0.000159551
101.025	-99.2338	8.1592e-05
101.554	-99.2338	9.44705e-05
101.973	-99.2338	9.05562e-05
102.394	-99.2338	9.82579e-05
102.773	-99.2338	0.00010153
103.152	-99.2338	0.000105747
103.565	-99.2338	0.000112183
103.959	-99.2338	0.000114093
104.352	-99.2338	0.000119722
104.77	-99.2338	0.000124973
105.141	-99.2338	0.000128018
105.492	-99.2338	0.000129455
105.889	-99.2338	0.000139311
106.288	-99.2338	0.000140105
106.688	-99.2338	0.000143778
107.082	-99.2338	0.000149097
107.473	-99.2338	0.000153538
107.862	-99.2338	0.00015523
108.242	-99.2338	0.000158167
108.632	-99.2338	0.000163163
109.021	-99.2338	0.000169833
109.389	-99.2338	0.000168927
109.718	-99.2338	0.000172846
109.996	-99.2338	0.000176686
110.236	-99.2338	0.00018007
110.469	-99.2338	0.000181993
110.722	-99.2338	0.000185827
110.998	-99.2338	0.000188987
111.293	-99.2338	0.00018978
111.602	-99.2338	0.000192639
111.915	-99.2338	0.000195123
112.231	-99.2338	0.000198909
112.549	-99.2338	0.000197924
112.867	-99.2338	0.00020357
113.18	-99.2338	0.00020573
113.487	-99.2338	0.00020724
113.783	-99.2338	0.000206998
114.07	-99.2338	0.000208398
114.35	-99.2338	0.000211455
114.63	-99.2338	0.000213474
114.912	-99.2338	0.000212749
115.197	-99.2338	0.000218264
115.48	-99.2338	0.000217906
115.764	-99.2338	0.000219262
116.055	-99.2338	0.0002227
116.355	-99.2338	0.000219634
116.66	-99.2338	0.000223703
116.971	-99.2338	0.000223431
117.288	-99.2338	0.00022589
117.61	-99.2338	0.000226884
117.932	-99.2338	0.000229612
118.246	-99.2338	0.00022897
118.548	-99.2338	0.000230918
118.84	-99.2338	0.000230916
119.121	-99.2338	0.000231432
119.396	-99.2338	0.000233404
119.666	-99.2338	0.000231896
119.938	-99.2338	0.000237243
120.218	-99.2338	0.000237031
120.509	-99.2338	0.000240848
120.811	-99.2338	0.00023835
121.12	-99.2338	0.000241762
121.43	-99.2338	0.000242079
121.735	-99.2338	0.000242037
122.038	-99.2338	0.000241552
122.342	-99.2338	0.000245526
122.645	-99.2338	0.000246557
122.946	-99.2338	0.000251031
123.243	-99.2338	0.000249884
123.535	-99.2338	0.000247751
123.824	-99.2338	0.00025308
124.112	-99.2338	0.000254361
124.4	-99.2338	0.000252356
124.689	-99.2338	0.000252216
124.981	-99.2338	0.000253856
125.275	-99.2338	0.000258317
125.572	-99.2338	0.000256096
125.869	-99.2338	0.000258563
126.167	-99.2338	0.000259907
126.467	-99.2338	0.000262677
126.77	-99.2338	0.000262528
127.078	-99.2338	0.000262802
127.386	-99.2338	0.000261106
127.692	-99.2338	0.000268386
127.991	-99.2338	0.000263913
128.284	-99.2338	0.000267797
128.572	-99.2338	0.000271155
128.862	-99.2338	0.000272266
129.153	-99.2338	0.000270586
129.444	-99.2338	0.000269306
129.737	-99.2338	0.000273357
130.031	-99.2338	0.000274925
130.327	-99.2338	0.000275563
130.625	-99.2338	0.000276593
130.924	-99.2338	0.000278214
131.223	-99.2338	0.000278623
131.52	-99.2338	0.000277876
131.815	-99.2338	0.000279885
132.109	-99.2338	0.000279698
132.405	-99.2338	0.000281584
132.7	-99.2338	0.000282354
132.994	-99.2338	0.000285213
133.29	-99.2338	0.000285428
133.587	-99.2338	0.000289451
133.883	-99.2338	0.000286981
134.181	-99.2338	0.000291618
134.478	-99.2338	0.000282983
134.774	-99.2338	0.000295171
135.067	-99.2338	0.000292308
135.362	-99.2338	0.000293542
135.657	-99.2338	0.000294454
135.954	-99.2338	0.000292695
136.254	-99.2338	0.000296968
136.554	-99.2338	0.000301444
136.853	-99.2338	0.000298055
137.151	-99.2338	0.00029883
137.446	-99.2338	0.000304654
137.739	-99.2338	0.000302433
138.031	-99.2338	0.000304961
138.325	-99.2338	0.000306007
138.62	-99.2338	0.000306865
138.917	-99.2338	0.000306757
139.215	-99.2338	0.000310442
139.513	-99.2338	0.000310984
139.812	-99.2338	0.000317821
140.112	-99.2338	0.000313625
140.411	-99.2338	0.00031838
140.708	-99.2338	0.000321869
141.002	-99.2338	0.000316466
141.294	-99.2338	0.00032153
141.586	-99.2338	0.000322765
141.879	-99.2338	0.00032536
142.174	-99.2338	0.000325153
142.471	-99.2338	0.000329033
142.77	-99.2338	0.000330059
143.069	-99.2338	0.000333722
143.366	-99.2338	0.000332422
143.661	-99.2338	0.000337066
143.956	-99.2338	0.000335697
144.25	-99.2338	0.000336771
144.546	-99.2338	0.000340416
144.842	-99.2338	0.00034443
145.139	-99.2338	0.000345851
145.436	-99.2338	0.000346775
145.733	-99.2338	0.000343955
146.03	-99.2338	0.000351005
146.327	-99.2338	0.00034623
146.622	-99.2338	0.00035406
146.917	-99.2338	0.000356378
147.214	-99.2338	0.000352315
147.509	-99.2338	0.000360673
147.805	-99.2338	0.000363031
148.102	-99.2338	0.000363197
148.398	-99.2338	0.000363811
148.695	-99.2338	0.000368745
148.992	-99.2338	0.000365303
149.288	-99.2338	0.000369344
149.585	-99.2338	0.000367437
149.881	-99.2338	0.000370874
150.177	-99.2338	0.000380171
150.472	-99.2338	0.000381195
150.768	-99.2338	0.000379911
151.065	-99.2338	0.00037552
151.361	-99.2338	0.000381372
151.657	-99.2338	0.000379559
151.953	-99.2338	0.00038769
152.25	-99.2338	0.000385338
152.547	-99.2338	0.000390005
152.843	-99.2338	0.000387231
153.139	-99.2338	0.000392243
153.435	-99.2338	0.000394112
153.73	-99.2338	0.000393283
154.025	-99.2338	0.000397193
154.322	-99.2338	0.00040555
154.619	-99.2338	0.000398184
154.916	-99.2338	0.000400836
155.212	-99.2338	0.000399885
155.508	-99.2338	0.000404873
155.804	-99.2338	0.000408636
156.099	-99.2338	0.000408886
156.396	-99.2338	0.000411101
156.693	-99.2338	0.000413266
156.99	-99.2338	0.000413673
157.286	-99.2338	0.000415256
157.582	-99.2338	0.000415247
157.877	-99.2338	0.000416431
158.173	-99.2338	0.000421423
158.469	-99.2338	0.000422883
158.765	-99.2338	0.00042412
159.061	-99.2338	0.000424769
159.358	-99.2338	0.000423068
159.654	-99.2338	0.000429453
159.949	-99.2338	0.000430347
160.244	-99.2338	0.000432969
160.541	-99.2338	0.000433447
160.838	-99.2338	0.000433218
161.133	-99.2338	0.000434875
161.43	-99.2338	0.000438587
161.727	-99.2338	0.000436743
162.023	-99.2338	0.000438187
162.317	-99.2338	0.000441234
162.613	-99.2338	0.000444033
162.909	-99.2338	0.000442648
163.205	-99.2338	0.000444948
163.502	-99.2338	0.000448425
163.799	-99.2338	0.000449795
164.095	-99.2338	0.00044983
164.392	-99.2338	0.000455953
164.689	-99.2338	0.000453114
164.986	-99.2338	0.000457064
165.283	-99.2338	0.000453109
165.58	-99.2338	0.000458731
165.876	-99.2338	0.000457325
166.173	-99.2338	0.000459712
166.47	-99.2338	0.000463733
166.765	-99.2338	0.000463318
167.06	-99.2338	0.000465489
167.352	-99.2338	0.00046565
167.646	-99.2338	0.000461538
167.941	-99.2338	0.000469733
168.238	-99.2338	0.000474817
168.535	-99.2338	0.000471395
168.832	-99.2338	0.000471868
169.129	-99.2338	0.000473928
169.425	-99.2338	0.000479741
169.721	-99.2338	0.000479425
170.018	-99.2338	0.000478965
170.312	-99.2338	0.000481182
170.607	-99.2338	0.000485358
170.901	-99.2338	0.00047735
171.198	-99.2338	0.000480046
171.495	-99.2338	0.000486892
171.794	-99.2338	0.000489596
172.093	-99.2338	0.000497305
172.39	-99.2338	0.000494051
172.686	-99.2338	0.000495487
172.981	-99.2338	0.000495413
173.274	-99.2338	0.000497298
173.568	-99.2338	0.000501055
173.864	-99.2338	0.000505205
174.161	-99.2338	0.00050252
174.458	-99.2338	0.000502752
174.755	-99.2338	0.000506334
175.05	-99.2338	0.000510122
175.346	-99.2338	0.000511234
175.642	-99.2338	0.000513206
175.937	-99.2338	0.000514778
176.233	-99.2338	0.000516843
176.531	-99.2338	0.000519091
176.828	-99.2338	0.000526878
177.126	-99.2338	0.000525237
177.424	-99.2338	0.000528792
177.72	-99.2338	0.000527473
178.014	-99.2338	0.000530844
178.309	-99.2338	0.000532967
178.602	-99.2338	0.00053627
178.899	-99.2338	0.000533522
179.197	-99.2338	0.0005383
179.496	-99.2338	0.000543244
179.793	-99.2338	0.000541786
180.089	-99.2338	0.000548112
180.387	-99.2338	0.000549259
180.683	-99.2338	0.000554897
180.976	-99.2338	0.000556728
181.269	-99.2338	0.000553919
181.564	-99.2338	0.000557171
181.86	-99.2338	0.000563289
182.157	-99.2338	0.000566634
182.453	-99.2338	0.000564719
182.75	-99.2338	0.000566623
183.046	-99.2338	0.000566629
183.341	-99.2338	0.000570535
183.637	-99.2338	0.000570837
183.932	-99.2338	0.000580948
184.228	-99.2338	0.000576571
184.525	-99.2338	0.000579566
184.821	-99.2338	0.00058163
185.118	-99.2338	0.000583378
185.415	-99.2338	0.00057608
185.711	-99.2338	0.000592146
186.006	-99.2338	0.000590352
186.302	-99.2338	0.000594525
186.599	-99.2338	0.000594741
186.895	-99.2338	0.000595572
187.191	-99.2338	0.000597722
187.488	-99.2338	0.000597654
187.784	-99.2338	0.000600445
188.079	-99.2338	0.00060254
188.375	-99.2338	0.000605177
188.671	-99.2338	0.000606528
188.967	-99.2338	0.000613299
189.263	-99.2338	0.00060857
189.559	-99.2338	0.000611781
189.854	-99.2338	0.0006119
190.151	-99.2338	0.000620087
190.45	-99.2338	0.00062235
190.748	-99.2338	0.000615557
191.044	-99.2338	0.000621311
191.34	-99.2338	0.000620924
191.636	-99.2338	0.00062723
191.931	-99.2338	0.000629915
192.227	-99.2338	0.000629579
192.523	-99.2338	0.000629817
192.819	-99.2338	0.000634566
193.114	-99.2338	0.000639437
193.411	-99.2338	0.000636842
193.706	-99.2338	0.000639596
194.001	-99.2338	0.000643307
194.298	-99.2338	0.000645069
194.596	-99.2338	0.000645642
194.893	-99.2338	0.000648485
195.19	-99.2338	0.000647651
195.485	-99.2338	0.000646647
195.78	-99.2338	0.000653187
196.077	-99.2338	0.000652663
196.373	-99.2338	0.000659398
196.669	-99.2338	0.000658538
196.967	-99.2338	0.000660364
197.263	-99.2338	0.000663972
197.558	-99.2338	0.000667536
197.851	-99.2338	0.000669471
198.145	-99.2338	0.000671747
198.44	-99.2338	0.000671813
198.736	-99.2338	0.000678186
199.032	-99.2338	0.000673936
199.33	-99.2338	0.000677052
199.629	-99.2338	0.000683694
199.927	-99.2338	0.000681439
200.224	-99.2338	0.000686266
200.518	-99.2338	0.000680997
200.812	-99.2338	0.000686083
201.106	-99.2338	0.000690838
201.401	-99.2338	0.000692244
201.698	-99.2338	0.000693723
201.995	-99.2338	0.000697674
202.292	-99.2338	0.000702256
202.588	-99.2338	0.000699474
202.885	-99.2338	0.000698265
203.183	-99.2338	0.000696636
203.478	-99.2338	0.000703879
203.774	-99.2338	0.00070626
204.07	-99.2338	0.000706772
204.367	-99.2338	0.000710032
204.663	-99.2338	0.000710699
204.96	-99.2338	0.000709044
205.257	-99.2338	0.000713266
205.553	-99.2338	0.000717207
205.85	-99.2338	0.000717266
206.145	-99.2338	0.000719045
206.439	-99.2338	0.000719321
206.736	-99.2338	0.000724303
207.035	-99.2338	0.000723398
207.332	-99.2338	0.000725909
207.628	-99.2338	0.000733441
207.924	-99.2338	0.000728559
208.22	-99.2338	0.000730598
208.517	-99.2338	0.000731974
208.811	-99.2338	0.000733532
209.107	-99.2338	0.000735057
209.401	-99.2338	0.000741808
209.696	-99.2338	0.000739595
209.995	-99.2338	0.000743102
210.296	-99.2338	0.000744546
210.593	-99.2338	0.000745012
210.887	-99.2338	0.00074423
211.182	-99.2338	0.000749478
211.477	-99.2338	0.000754345
211.772	-99.2338	0.000752931
212.069	-99.2338	0.000756199
212.367	-99.2338	0.000755549
212.662	-99.2338	0.000758286
212.958	-99.2338	0.000757994
213.254	-99.2338	0.000764181
213.549	-99.2338	0.000766841
213.845	-99.2338	0.000771119
214.139	-99.2338	0.000774851
214.435	-99.2338	0.000773685
214.732	-99.2338	0.000773736
215.03	-99.2338	0.000778116
215.327	-99.2338	0.00078014
215.621	-99.2338	0.000784248
215.917	-99.2338	0.000786287
216.214	-99.2338	0.000786689
216.511	-99.2338	0.000788024
216.806	-99.2338	0.000790734
217.102	-99.2338	0.000792726
217.399	-99.2338	0.000795204
217.696	-99.2338	0.000798313
217.992	-99.2338	0.000802006
218.288	-99.2338	0.00080259
218.585	-99.2338	0.000805023
218.88	-99.2338	0.000801268
219.174	-99.2338	0.000807954
219.469	-99.2338	0.000810228
219.766	-99.2338	0.000813883
220.064	-99.2338	0.000811813
220.362	-99.2338	0.000818785
220.659	-99.2338	0.000816922
220.955	-99.2338	0.000821933
221.251	-99.2338	0.000818933
221.55	-99.2338	0.00082934
221.847	-99.2338	0.000831118
222.141	-99.2338	0.000827444
222.434	-99.2338	0.000827394
222.728	-99.2338	0.000830119
223.024	-99.2338	0.000833723
223.32	-99.2338	0.000837061
223.617	-99.2338	0.000836021
223.913	-99.2338	0.000838102
224.209	-99.2338	0.000833749
224.505	-99.2338	0.000840681
224.801	-99.2338	0.000843101
225.096	-99.2338	0.000840199
225.391	-99.2338	0.000844348
225.683	-99.2338	0.000844354
225.977	-99.2338	0.000847409
226.275	-99.2338	0.00084962
226.571	-99.2338	0.000851173
226.868	-99.2338	0.000851004
227.164	-99.2338	0.000856812
227.46	-99.2338	0.000855955
227.755	-99.2338	0.000855439
228.049	-99.2338	0.000856663
228.346	-99.2338	0.000858209
228.643	-99.2338	0.000854777
228.936	-99.2338	0.000860342
229.231	-99.2338	0.000859738
229.53	-99.2338	0.000864915
229.827	-99.2338	0.00085969
230.122	-99.2338	0.000866775
230.417	-99.2338	0.000863898
230.712	-99.2338	0.000863445
231.006	-99.2338	0.000866871
231.302	-99.2338	0.000868284
231.594	-99.2338	0.000872487
231.892	-99.2338	0.000870872
232.192	-99.2338	0.0008764
232.487	-99.2338	0.000872582
232.786	-99.2338	0.000873981
233.083	-99.2338	0.000871835
233.378	-99.2338	0.000875699
233.673	-99.2338	0.000876819
233.972	-99.2338	0.000876582
234.272	-99.2338	0.000881161
234.568	-99.2338	0.000882109
234.863	-99.2338	0.000880694
235.155	-99.2338	0.000880482
235.447	-99.2338	0.000886262
235.741	-99.2338	0.000881331
236.037	-99.2338	0.000886807
236.336	-99.2338	0.000886496
236.633	-99.2338	0.000886962
236.929	-99.2338	0.000889857
237.223	-99.2338	0.0008845
237.519	-99.2338	0.000890406
237.817	-99.2338	0.000883643
238.113	-99.2338	0.000891341
238.407	-99.2338	0.000893291
238.705	-99.2338	0.000883718
239	-99.2338	0.000889231
239.296	-99.2338	0.000891264
239.592	-99.2338	0.000894249
239.887	-99.2338	0.000894437
240.185	-99.2338	0.000891454
240.487	-99.2338	0.000892786
240.785	-99.2338	0.000891867
241.077	-99.2338	0.00089222
241.38	-99.2338	0.000893802
241.679	-99.2338	0.000892965
241.962	-99.2338	0.000895236
242.251	-99.2338	0.000889136
242.551	-99.2338	0.000890342
242.852	-99.2338	0.000891969
243.149	-99.2338	0.000889959
243.443	-99.2338	0.000892044
243.738	-99.2338	0.00088937
244.033	-99.2338	0.000889225
244.332	-99.2338	0.000887423
244.629	-99.2338	0.000887346
244.924	-99.2338	0.000885857
245.22	-99.2338	0.000881603
245.517	-99.2338	0.000884476
245.814	-99.2338	0.000884919
246.109	-99.2338	0.000881578
246.405	-99.2338	0.000880204
246.702	-99.2338	0.000876208
246.999	-99.2338	0.000875932
247.294	-99.2338	0.000875441
247.589	-99.2338	0.000879615
247.885	-99.2338	0.00087021
248.181	-99.2338	0.000871985
248.477	-99.2338	0.000865699
248.773	-99.2338	0.000867166
249.07	-99.2338	0.000863671
249.367	-99.2338	0.000863949
249.663	-99.2338	0.000859153
249.959	-99.2338	0.000863
250.251	-99.2338	0.000864467
250.547	-99.2338	0.000855241
250.845	-99.2338	0.000851535
251.142	-99.2338	0.000851316
251.439	-99.2338	0.000850105
251.736	-99.2338	0.00085065
252.033	-99.2338	0.000840023
252.328	-99.2338	0.000841773
252.624	-99.2338	0.00083371
252.92	-99.2338	0.000831172
253.216	-99.2338	0.000833626
253.513	-99.2338	0.000833608
253.81	-99.2338	0.000829738
254.106	-99.2338	0.000821924
254.402	-99.2338	0.000821744
254.696	-99.2338	0.000818107
254.993	-99.2338	0.000819272
255.289	-99.2338	0.000817738
255.584	-99.2338	0.000811279
255.881	-99.2338	0.000807963
256.178	-99.2338	0.000804149
256.474	-99.2338	0.000804631
256.769	-99.2338	0.00080144
257.065	-99.2338	0.00079721
257.363	-99.2338	0.000798985
257.658	-99.2338	0.000795489
257.952	-99.2338	0.000790283
258.25	-99.2338	0.000779968
258.547	-99.2338	0.000784609
258.842	-99.2338	0.000778339
259.137	-99.2338	0.000776758
259.435	-99.2338	0.000772332
259.731	-99.2338	0.000770605
260.027	-99.2338	0.000765704
260.324	-99.2338	0.000762804
260.619	-99.2338	0.000760784
260.914	-99.2338	0.000760887
261.211	-99.2338	0.000753491
261.508	-99.2338	0.000750926
261.803	-99.2338	0.000749596
262.096	-99.2338	0.000745941
262.394	-99.2338	0.000737538
262.694	-99.2338	0.000738173
262.99	-99.2338	0.000737918
263.284	-99.2338	0.000727736
263.58	-99.2338	0.000730122
263.877	-99.2338	0.000727576
264.173	-99.2338	0.000724978
264.47	-99.2338	0.000720207
264.767	-99.2338	0.0007133
265.062	-99.2338	0.00071854
265.357	-99.2338	0.000710524
265.652	-99.2338	0.00070188
265.948	-99.2338	0.00070363
266.243	-99.2338	0.00069977
266.538	-99.2338	0.000691228
266.836	-99.2338	0.000694429
267.132	-99.2338	0.000684533
267.426	-99.2338	0.000683691
267.726	-99.2338	0.000681564
268.023	-99.2338	0.000676445
268.318	-99.2338	0.000678133
268.615	-99.2338	0.000670937
268.911	-99.2338	0.000668476
269.207	-99.2338	0.000662779
269.502	-99.2338	0.000660382
269.796	-99.2338	0.000654051
270.094	-99.2338	0.00065171
270.392	-99.2338	0.000647733
270.687	-99.2338	0.000641749
270.981	-99.2338	0.000633628
271.277	-99.2338	0.000641477
271.574	-99.2338	0.000630581
271.87	-99.2338	0.000628076
272.166	-99.2338	0.000624354
272.462	-99.2338	0.000621282
272.758	-99.2338	0.000615106
273.054	-99.2338	0.000613752
273.349	-99.2338	0.000613536
273.646	-99.2338	0.000600206
273.942	-99.2338	0.000599862
274.238	-99.2338	0.000595073
274.533	-99.2338	0.000590085
274.829	-99.2338	0.000584451
275.124	-99.2338	0.000581415
275.42	-99.2338	0.000577689
275.717	-99.2338	0.000573705
276.012	-99.2338	0.000565515
276.308	-99.2338	0.000564116
276.604	-99.2338	0.000562771
276.901	-99.2338	0.000552173
277.197	-99.2338	0.000547266
277.494	-99.2338	0.000547426
277.791	-99.2338	0.000541817
278.086	-99.2338	0.000538165
278.382	-99.2338	0.000532616
278.677	-99.2338	0.000524436
278.972	-99.2338	0.000524828
279.267	-99.2338	0.000518769
279.563	-99.2338	0.000517004
279.861	-99.2338	0.00050967
280.159	-99.2338	0.000506565
280.454	-99.2338	0.000499394
280.748	-99.2338	0.000498077
281.046	-99.2338	0.000491231
281.341	-99.2338	0.000479891
281.637	-99.2338	0.000482171
281.932	-99.2338	0.000478592
282.229	-99.2338	0.000471106
282.534	-99.2338	0.000467506
282.834	-99.2338	0.00046441
283.134	-99.2338	0.00046293
283.438	-99.2338	0.000458933
283.737	-99.2338	0.00045017
284.036	-99.2338	0.000450598
284.336	-99.2338	0.000443601
284.637	-99.2338	0.000440841
284.94	-99.2338	0.000436866
285.236	-99.2338	0.000434549
285.531	-99.2338	0.000426747
285.83	-99.2338	0.000426464
286.13	-99.2338	0.000418958
286.43	-99.2338	0.000415485
286.735	-99.2338	0.000412212
287.039	-99.2338	0.000407421
287.343	-99.2338	0.000408398
287.643	-99.2338	0.000398799
287.938	-99.2338	0.000396467
288.233	-99.2338	0.000391875
288.533	-99.2338	0.000384475
288.837	-99.2338	0.000378838
289.137	-99.2338	0.00037851
289.438	-99.2338	0.000378467
289.743	-99.2338	0.000367815
290.049	-99.2338	0.000368559
290.352	-99.2338	0.000363101
290.65	-99.2338	0.000357968
290.95	-99.2338	0.000353843
291.252	-99.2338	0.00034921
291.549	-99.2338	0.000346118
291.848	-99.2338	0.000338931
292.147	-99.2338	0.000333972
292.449	-99.2338	0.000330656
292.749	-99.2338	0.000326089
293.046	-99.2338	0.000319237
293.342	-99.2338	0.000315318
293.637	-99.2338	0.000313581
293.937	-99.2338	0.000304719
294.24	-99.2338	0.000296749
294.545	-99.2338	0.0002937
294.849	-99.2338	0.000286787
295.148	-99.2338	0.000279209
295.445	-99.2338	0.00027635
295.747	-99.2338	0.000267484
296.05	-99.2338	0.000265112
296.354	-99.2338	0.000250804
296.655	-99.2338	0.000249098
296.951	-99.2338	0.00024348
297.248	-99.2338	0.000235125
297.543	-99.2338	0.000231001
297.842	-99.2338	0.000224155
298.147	-99.2338	0.000215132
298.447	-99.2338	0.000211353
298.748	-99.2338	0.00020286
299.051	-99.2338	0.000195704
299.356	-99.2338	0.000188285
299.659	-99.2338	0.000179696
299.957	-99.2338	0.000173857
[truncated: 332,835+ more rows]

## Sheet: Fig.6e
Temperature (K)	Voltage (V)	Ratio of isothermal entropy change on film over bulk
100	-100	0.16783
101	-100	0.31266
102	-100	0.36454
103	-100	0.43269
104	-100	0.49484
105	-100	0.5638
106	-100	0.63729
107	-100	0.68978
108	-100	0.74928
109	-100	0.8392
110	-100	0.90047
111	-100	0.9914
112	-100	1.05463
113	-100	1.12241
114	-100	1.15855
115	-100	1.21031
116	-100	1.27158
117	-100	1.29179
118	-100	1.34161
119	-100	1.36596
120	-100	1.42511
121	-100	1.46486
122	-100	1.50028
123	-100	1.5952
124	-100	1.65561
125	-100	1.69828
126	-100	1.7821
127	-100	1.86383
128	-100	1.93229
129	-100	2.05251
130	-100	2.14308
131	-100	2.24302
132	-100	2.32599
133	-100	2.44388
134	-100	2.55416
135	-100	2.66933
136	-100	2.74224
137	-100	2.86413
138	-100	3.01302
139	-100	3.12605
140	-100	3.28545
141	-100	3.3822
142	-100	3.55852
143	-100	3.733
144	-100	3.84402
145	-100	4.04689
146	-100	4.19993
147	-100	4.34931
148	-100	4.55295
149	-100	4.68426
150	-100	4.90854
151	-100	5.0296
152	-100	5.29954
153	-100	5.43975
154	-100	5.66352
155	-100	5.84739
156	-100	6.09605
157	-100	6.30207
158	-100	6.50955
159	-100	6.74941
160	-100	6.9851
161	-100	7.18277
162	-100	7.40752
163	-100	7.6419
164	-100	7.90649
165	-100	8.19454
166	-100	8.37537
167	-100	8.67413
168	-100	8.96836
169	-100	9.16203
170	-100	9.46473
171	-100	9.59664
172	-100	10.1605
173	-100	10.3459
174	-100	10.7192
175	-100	11.0305
176	-100	11.3581
177	-100	11.7981
178	-100	12.1172
179	-100	12.4109
180	-100	12.8975
181	-100	13.367
182	-100	13.8054
183	-100	14.0516
184	-100	14.633
185	-100	14.9422
186	-100	15.349
187	-100	15.7404
188	-100	16.1256
189	-100	16.6532
190	-100	16.9635
191	-100	17.3435
192	-100	17.86
193	-100	18.3498
194	-100	18.7509
195	-100	19.1624
196	-100	19.5475
197	-100	20.0461
198	-100	20.627
199	-100	21.0097
200	-100	21.5472
201	-100	22.0574
202	-100	22.6156
203	-100	22.9041
204	-100	23.5212
205	-100	23.927
206	-100	24.5632
207	-100	25.0962
208	-100	25.5985
209	-100	26.1377
210	-100	26.8428
211	-100	27.3115
212	-100	28.0577
213	-100	28.5676
214	-100	29.5352
215	-100	30.1148
216	-100	30.8707
217	-100	31.5268
218	-100	32.3502
219	-100	32.8766
220	-100	33.6386
221	-100	34.5156
222	-100	35.3014
223	-100	35.9851
224	-100	36.6337
225	-100	37.3308
226	-100	38.1321
227	-100	38.8926
228	-100	39.544
229	-100	40.2697
230	-100	40.9521
231	-100	41.6402
232	-100	42.5025
233	-100	42.9944
234	-100	43.7812
235	-100	44.4959
236	-100	45.3565
237	-100	46.0677
238	-100	46.5943
239	-100	47.2748
240	-100	48.0534
241	-100	48.5735
242	-100	49.3016
243	-100	49.6483
244	-100	50.182
245	-100	50.5289
246	-100	50.9856
247	-100	51.2135
248	-100	51.4626
249	-100	51.692
250	-100	52.2249
251	-100	52.0728
252	-100	51.9705
253	-100	52.0194
254	-100	52.0602
255	-100	52.3932
256	-100	52.0926
257	-100	52.1501
258	-100	52.0788
259	-100	51.9249
260	-100	51.7741
261	-100	51.8974
262	-100	51.6243
263	-100	51.5116
264	-100	51.3683
265	-100	51.3129
266	-100	50.935
267	-100	50.468
268	-100	50.15
269	-100	50.02
270	-100	49.5305
271	-100	48.7367
272	-100	48.7876
273	-100	48.3531
274	-100	47.8784
275	-100	47.095
276	-100	46.0994
277	-100	45.0049
278	-100	44.5814
279	-100	43.5618
280	-100	42.4661
281	-100	41.407
282	-100	40.3256
283	-100	39.4785
284	-100	38.6191
285	-100	37.7356
286	-100	37.0205
287	-100	36.2345
288	-100	35.7368
289	-100	34.7633
290	-100	34.4822
291	-100	33.7129
292	-100	32.8482
293	-100	32.0393
294	-100	31.073
295	-100	29.7774
296	-100	28.9126
297	-100	27.1305
298	-100	25.3843
299	-100	23.6163
300	-100	23.193
100	-99	0.16911
101	-99	0.31483
102	-99	0.36636
103	-99	0.43553
104	-99	0.49795
105	-99	0.56726
106	-99	0.64117
107	-99	0.6942
108	-99	0.75419
109	-99	0.84549
110	-99	0.90627
111	-99	0.9979
112	-99	1.06196
113	-99	1.13027
114	-99	1.16582
115	-99	1.21822
116	-99	1.27969
117	-99	1.29949
118	-99	1.34971
119	-99	1.37449
120	-99	1.4335
121	-99	1.47266
122	-99	1.50959
123	-99	1.60563
124	-99	1.66685
125	-99	1.70956
126	-99	1.79488
127	-99	1.87643
128	-99	1.94491
129	-99	2.06785
130	-99	2.15888
131	-99	2.25984
132	-99	2.34446
133	-99	2.46328
134	-99	2.57113
135	-99	2.69238
136	-99	2.76348
137	-99	2.88675
138	-99	3.03749
139	-99	3.1518
140	-99	3.3156
141	-99	3.40809
142	-99	3.58907
143	-99	3.76265
144	-99	3.87521
145	-99	4.08116
146	-99	4.23727
147	-99	4.38361
148	-99	4.59068
149	-99	4.72168
150	-99	4.94681
151	-99	5.07199
152	-99	5.34314
153	-99	5.48131
154	-99	5.70927
155	-99	5.8946
156	-99	6.14729
157	-99	6.35401
158	-99	6.56186
159	-99	6.80576
160	-99	7.04245
161	-99	7.2429
162	-99	7.47039
163	-99	7.70665
164	-99	7.9761
165	-99	8.26819
166	-99	8.44692
167	-99	8.75143
168	-99	9.05096
169	-99	9.24672
170	-99	9.55125
171	-99	9.68314
172	-99	10.25
173	-99	10.4424
174	-99	10.824
175	-99	11.1342
176	-99	11.4666
177	-99	11.9178
178	-99	12.2328
179	-99	12.5267
180	-99	13.0152
181	-99	13.4955
182	-99	13.9363
183	-99	14.1871
184	-99	14.7701
185	-99	15.0801
186	-99	15.4937
187	-99	15.8939
188	-99	16.285
189	-99	16.8194
190	-99	17.123
191	-99	17.517
192	-99	18.0391
193	-99	18.5319
194	-99	18.9408
195	-99	19.3569
196	-99	19.7511
197	-99	20.2491
198	-99	20.8345
199	-99	21.2204
200	-99	21.7735
201	-99	22.2841
202	-99	22.8452
203	-99	23.1412
204	-99	23.7607
205	-99	24.1676
206	-99	24.8096
207	-99	25.3515
208	-99	25.8612
209	-99	26.4069
210	-99	27.1161
211	-99	27.5865
212	-99	28.3405
213	-99	28.8589
214	-99	29.8338
215	-99	30.4239
216	-99	31.1856
217	-99	31.8511
218	-99	32.6831
219	-99	33.2036
220	-99	33.9853
221	-99	34.8691
222	-99	35.6648
223	-99	36.3571
224	-99	37.0052
225	-99	37.7235
226	-99	38.5273
227	-99	39.2826
228	-99	39.953
229	-99	40.6797
230	-99	41.3517
231	-99	42.0721
232	-99	42.936
233	-99	43.4441
234	-99	44.227
235	-99	44.9625
236	-99	45.8216
237	-99	46.5272
238	-99	47.0461
239	-99	47.7617
240	-99	48.5322
241	-99	49.0603
242	-99	49.7925
243	-99	50.1437
244	-99	50.6739
245	-99	51.0169
246	-99	51.4742
247	-99	51.7117
248	-99	51.9264
249	-99	52.1829
250	-99	52.7147
251	-99	52.5487
252	-99	52.425
253	-99	52.502
254	-99	52.529
255	-99	52.8659
256	-99	52.5517
257	-99	52.6103
258	-99	52.5085
259	-99	52.3503
260	-99	52.1973
261	-99	52.3238
262	-99	52.0328
263	-99	51.9252
264	-99	51.7694
265	-99	51.6835
266	-99	51.3188
267	-99	50.8685
268	-99	50.4927
269	-99	50.3584
270	-99	49.8642
271	-99	49.0372
272	-99	49.121
273	-99	48.653
274	-99	48.1818
275	-99	47.3887
276	-99	46.3619
277	-99	45.2512
278	-99	44.8387
279	-99	43.8017
280	-99	42.667
281	-99	41.6228
282	-99	40.5147
283	-99	39.6593
284	-99	38.7959
285	-99	37.8993
286	-99	37.1986
287	-99	36.3662
288	-99	35.8757
289	-99	34.8865
290	-99	34.604
291	-99	33.8292
292	-99	32.955
293	-99	32.144
294	-99	31.1746
295	-99	29.8741
296	-99	29.0128
297	-99	27.2076
298	-99	25.4731
299	-99	23.6791
300	-99	23.1757
100	-98	0.17047
101	-98	0.31709
102	-98	0.36817
103	-98	0.43824
104	-98	0.50097
105	-98	0.57132
106	-98	0.64618
107	-98	0.69878
108	-98	0.75915
109	-98	0.85136
110	-98	0.91235
111	-98	1.00459
112	-98	1.06869
113	-98	1.13738
114	-98	1.17355
115	-98	1.22594
116	-98	1.28925
117	-98	1.30783
118	-98	1.35927
119	-98	1.38343
120	-98	1.44445
121	-98	1.48416
122	-98	1.51972
123	-98	1.61709
124	-98	1.67834
125	-98	1.72161
126	-98	1.80719
127	-98	1.89131
128	-98	1.95869
129	-98	2.08356
130	-98	2.17576
131	-98	2.2777
132	-98	2.3623
133	-98	2.48361
134	-98	2.59579
135	-98	2.71106
136	-98	2.78581
137	-98	2.91015
138	-98	3.06319
139	-98	3.1774
140	-98	3.3382
141	-98	3.43572
142	-98	3.61815
143	-98	3.79689
144	-98	3.90799
145	-98	4.11476
146	-98	4.27415
147	-98	4.42284
148	-98	4.63082
149	-98	4.76122
150	-98	4.99173
151	-98	5.11149
152	-98	5.39264
153	-98	5.5334
154	-98	5.75826
155	-98	5.94754
156	-98	6.19921
157	-98	6.40987
158	-98	6.62162
159	-98	6.86748
160	-98	7.10375
161	-98	7.30682
162	-98	7.53735
163	-98	7.77587
164	-98	8.04438
165	-98	8.34634
166	-98	8.52611
167	-98	8.83436
168	-98	9.13678
169	-98	9.33189
170	-98	9.64216
171	-98	9.77488
172	-98	10.3581
173	-98	10.5441
174	-98	10.9265
175	-98	11.2446
176	-98	11.5794
177	-98	12.0252
178	-98	12.3545
179	-98	12.6505
180	-98	13.1532
181	-98	13.6322
182	-98	14.0795
183	-98	14.3291
184	-98	14.9282
185	-98	15.246
186	-98	15.6504
187	-98	16.0568
188	-98	16.4506
189	-98	16.998
190	-98	17.3075
191	-98	17.7027
192	-98	18.2277
193	-98	18.7318
194	-98	19.14
195	-98	19.5609
196	-98	19.948
197	-98	20.4623
198	-98	21.0578
199	-98	21.4444
200	-98	21.9954
201	-98	22.521
202	-98	23.087
203	-98	23.3815
204	-98	24.0095
205	-98	24.421
206	-98	25.0776
207	-98	25.6203
208	-98	26.1283
209	-98	26.6782
210	-98	27.4059
211	-98	27.8791
212	-98	28.6489
213	-98	29.1601
214	-98	30.1552
215	-98	30.7491
216	-98	31.5176
217	-98	32.1894
218	-98	33.0346
219	-98	33.5679
220	-98	34.3367
221	-98	35.2537
222	-98	36.0443
223	-98	36.7476
224	-98	37.4113
225	-98	38.1188
226	-98	38.9451
227	-98	39.7196
228	-98	40.3837
229	-98	41.1326
230	-98	41.8302
231	-98	42.53
232	-98	43.4033
233	-98	43.8972
234	-98	44.7014
235	-98	45.4327
236	-98	46.3135
237	-98	47.0373
238	-98	47.5684
239	-98	48.2669
240	-98	49.0404
241	-98	49.569
242	-98	50.3171
243	-98	50.6478
244	-98	51.193
245	-98	51.5399
246	-98	51.9883
247	-98	52.2307
248	-98	52.4589
249	-98	52.683
250	-98	53.2324
251	-98	53.0656
252	-98	52.9282
253	-98	53.0006
254	-98	53.0067
255	-98	53.363
256	-98	53.0322
257	-98	53.0814
258	-98	53.0034
259	-98	52.839
260	-98	52.6554
261	-98	52.7835
262	-98	52.4844
263	-98	52.3683
264	-98	52.1929
265	-98	52.1244
266	-98	51.724
267	-98	51.21
268	-98	50.8692
269	-98	50.7368
270	-98	50.2334
271	-98	49.3687
272	-98	49.4548
273	-98	48.9873
274	-98	48.5196
275	-98	47.7051
276	-98	46.6594
277	-98	45.5298
278	-98	45.1202
279	-98	44.0741
280	-98	42.9315
281	-98	41.8544
282	-98	40.7349
283	-98	39.867
284	-98	38.9908
285	-98	38.0689
286	-98	37.3406
287	-98	36.5214
288	-98	36.0307
289	-98	35.0262
290	-98	34.7553
291	-98	33.9628
292	-98	33.0764
293	-98	32.2544
294	-98	31.2779
295	-98	29.9481
296	-98	29.1318
297	-98	27.2903
298	-98	25.5169
299	-98	23.7413
300	-98	23.2509
100	-97	0.17189
101	-97	0.31921
102	-97	0.37101
103	-97	0.44127
104	-97	0.50457
105	-97	0.57484
106	-97	0.65083
107	-97	0.70343
108	-97	0.7643
109	-97	0.85716
110	-97	0.91848
111	-97	1.01106
112	-97	1.07549
113	-97	1.14533
114	-97	1.18124
115	-97	1.23309
116	-97	1.29702
117	-97	1.31638
118	-97	1.36773
119	-97	1.39254
120	-97	1.45354
121	-97	1.49251
122	-97	1.52968
123	-97	1.62729
124	-97	1.68959
125	-97	1.73388
126	-97	1.82028
127	-97	1.90392
128	-97	1.97308
129	-97	2.09921
130	-97	2.19215
131	-97	2.29506
132	-97	2.38155
133	-97	2.5031
134	-97	2.61218
135	-97	2.73572
136	-97	2.80909
137	-97	2.93486
138	-97	3.08878
139	-97	3.20307
140	-97	3.36955
141	-97	3.46538
142	-97	3.65038
143	-97	3.82694
144	-97	3.9415
145	-97	4.14998
146	-97	4.31015
147	-97	4.46202
148	-97	4.66963
149	-97	4.80252
150	-97	5.0304
151	-97	5.1576
152	-97	5.43546
153	-97	5.57812
154	-97	5.80783
155	-97	5.99969
156	-97	6.25304
157	-97	6.46543
158	-97	6.67709
159	-97	6.92638
160	-97	7.16562
161	-97	7.37137
162	-97	7.6044
163	-97	7.84479
164	-97	8.11985
165	-97	8.42076
166	-97	8.60356
167	-97	8.91649
168	-97	9.22178
169	-97	9.42225
170	-97	9.73364
171	-97	9.86677
172	-97	10.4509
173	-97	10.6468
174	-97	11.0361
175	-97	11.3528
176	-97	11.6928
177	-97	12.1494
178	-97	12.475
179	-97	12.7726
180	-97	13.2766
181	-97	13.7662
182	-97	14.2173
183	-97	14.4741
184	-97	15.0761
185	-97	15.3908
186	-97	15.8101
187	-97	16.2178
188	-97	16.6201
189	-97	17.1677
190	-97	17.4796
191	-97	17.8846
192	-97	18.4176
193	-97	18.9229
194	-97	19.3404
195	-97	19.7668
196	-97	20.1668
197	-97	20.6776
198	-97	21.277
199	-97	21.6707
200	-97	22.2258
201	-97	22.7599
202	-97	23.3309
203	-97	23.6361
204	-97	24.2642
205	-97	24.6793
206	-97	25.3392
207	-97	25.8897
208	-97	26.4033
209	-97	26.9654
210	-97	27.6928
211	-97	28.1704
212	-97	28.9444
213	-97	29.4716
214	-97	30.4693
215	-97	31.0735
216	-97	31.8508
217	-97	32.531
218	-97	33.3852
219	-97	33.9121
220	-97	34.7111
221	-97	35.6207
222	-97	36.431
223	-97	37.1414
224	-97	37.8218
225	-97	38.5373
226	-97	39.3637
227	-97	40.1358
228	-97	40.8193
229	-97	41.5736
230	-97	42.2597
231	-97	42.9856
232	-97	43.8542
233	-97	44.3784
234	-97	45.1799
235	-97	45.9269
236	-97	46.8045
237	-97	47.5364
238	-97	48.0543
239	-97	48.7726
240	-97	49.5533
241	-97	50.0806
242	-97	50.8243
243	-97	51.1704
244	-97	51.7104
245	-97	52.0597
246	-97	52.5076
247	-97	52.7455
248	-97	52.9435
249	-97	53.2024
250	-97	53.7447
251	-97	53.5652
252	-97	53.4224
253	-97	53.4937
254	-97	53.5078
255	-97	53.8513
256	-97	53.5172
257	-97	53.5641
258	-97	53.4522
259	-97	53.2835
260	-97	53.1018
261	-97	53.2356
262	-97	52.9052
263	-97	52.7825
264	-97	52.602
265	-97	52.5012
266	-97	52.1087
267	-97	51.6148
268	-97	51.2344
269	-97	51.0982
270	-97	50.574
271	-97	49.711
272	-97	49.7922
273	-97	49.3047
274	-97	48.8265
275	-97	48.0001
276	-97	46.9406
277	-97	45.7954
278	-97	45.3711
279	-97	44.3063
280	-97	43.1373
281	-97	42.0619
282	-97	40.9276
283	-97	40.046
284	-97	39.1589
285	-97	38.2272
286	-97	37.505
287	-97	36.6566
288	-97	36.1576
289	-97	35.1453
290	-97	34.8606
291	-97	34.0685
292	-97	33.1731
293	-97	32.3483
294	-97	31.3671
295	-97	30.0346
296	-97	29.1906
297	-97	27.349
298	-97	25.5853
299	-97	23.7799
300	-97	22.8303
100	-96	0.17424
101	-96	0.32243
102	-96	0.37443
103	-96	0.44536
104	-96	0.50908
105	-96	0.5801
106	-96	0.65599
107	-96	0.70938
108	-96	0.77078
109	-96	0.86406
110	-96	0.92602
111	-96	1.019
112	-96	1.08424
113	-96	1.15375
114	-96	1.19021
115	-96	1.24319
116	-96	1.30718
117	-96	1.32596
118	-96	1.37784
119	-96	1.40283
120	-96	1.46449
121	-96	1.50425
122	-96	1.54107
123	-96	1.63959
124	-96	1.70237
125	-96	1.74748
126	-96	1.83416
127	-96	1.91962
128	-96	1.98904
129	-96	2.11645
130	-96	2.2105
131	-96	2.31462
132	-96	2.40163
133	-96	2.52483
134	-96	2.63895
135	-96	2.75811
136	-96	2.83382
137	-96	2.96097
138	-96	3.11689
139	-96	3.23279
140	-96	3.39769
141	-96	3.49699
142	-96	3.68248
143	-96	3.86255
144	-96	3.9779
145	-96	4.18763
146	-96	4.35068
147	-96	4.50134
148	-96	4.71326
149	-96	4.84724
150	-96	5.07949
151	-96	5.2042
152	-96	5.48828
153	-96	5.63284
154	-96	5.86238
155	-96	6.05413
156	-96	6.31096
157	-96	6.52673
158	-96	6.7421
159	-96	6.9928
160	-96	7.23307
161	-96	7.4414
162	-96	7.67794
163	-96	7.92175
164	-96	8.19758
165	-96	8.5042
166	-96	8.68992
167	-96	9.00645
168	-96	9.31438
169	-96	9.5172
170	-96	9.83304
171	-96	9.97063
172	-96	10.562
173	-96	10.758
174	-96	11.1491
175	-96	11.4714
176	-96	11.8154
177	-96	12.2724
178	-96	12.6064
179	-96	12.9095
180	-96	13.4209
181	-96	13.9131
182	-96	14.37
183	-96	14.6285
184	-96	15.2367
185	-96	15.5616
186	-96	15.9816
187	-96	16.3948
188	-96	16.8012
189	-96	17.36
190	-96	17.6771
191	-96	18.087
192	-96	18.6225
193	-96	19.1363
194	-96	19.5573
195	-96	19.9887
196	-96	20.3895
197	-96	20.9107
198	-96	21.5189
199	-96	21.9152
200	-96	22.4795
201	-96	23.0176
202	-96	23.5944
203	-96	23.8975
204	-96	24.5357
205	-96	24.9556
206	-96	25.6269
207	-96	26.1791
208	-96	26.6998
209	-96	27.266
210	-96	28.0044
211	-96	28.4879
212	-96	29.272
213	-96	29.799
214	-96	30.8132
215	-96	31.4236
216	-96	32.2084
217	-96	32.8972
218	-96	33.7639
219	-96	34.3058
220	-96	35.1002
221	-96	36.0345
222	-96	36.8445
223	-96	37.5641
224	-96	38.2459
225	-96	38.9738
226	-96	39.8155
227	-96	40.6053
228	-96	41.2866
229	-96	42.0539
230	-96	42.7596
231	-96	43.48
232	-96	44.368
233	-96	44.8821
234	-96	45.6973
235	-96	46.444
236	-96	47.3417
237	-96	48.0706
238	-96	48.6086
239	-96	49.3218
240	-96	50.1068
241	-96	50.635
242	-96	51.393
243	-96	51.7269
244	-96	52.2752
245	-96	52.6216
246	-96	53.074
247	-96	53.3085
248	-96	53.5271
249	-96	53.7548
250	-96	54.3057
251	-96	54.1231
252	-96	53.9694
253	-96	54.0386
254	-96	54.0402
255	-96	54.3883
256	-96	54.0408
257	-96	54.084
258	-96	53.9875
259	-96	53.8022
260	-96	53.6013
261	-96	53.7195
262	-96	53.3944
263	-96	53.259
264	-96	53.0659
265	-96	52.9713
266	-96	52.5521
267	-96	52.0252
268	-96	51.6606
269	-96	51.5061
270	-96	50.9818
271	-96	50.0999
272	-96	50.1738
273	-96	49.6873
274	-96	49.2007
275	-96	48.3596
276	-96	47.2885
277	-96	46.125
278	-96	45.6894
279	-96	44.6173
280	-96	43.4347
281	-96	42.331
282	-96	41.1816
283	-96	40.2899
284	-96	39.3942
285	-96	38.4422
286	-96	37.6981
287	-96	36.8481
288	-96	36.3452
289	-96	35.3224
290	-96	35.0455
291	-96	34.2385
292	-96	33.3306
293	-96	32.4962
294	-96	31.5069
295	-96	30.1578
296	-96	29.3375
297	-96	27.4688
298	-96	25.6786
299	-96	23.8766
300	-96	23.3761
100	-95	0.17642
101	-95	0.3255
102	-95	0.37849
103	-95	0.4497
104	-95	0.51408
105	-95	0.58503
106	-95	0.66074
107	-95	0.71557
108	-95	0.77769
109	-95	0.87137
110	-95	0.93396
111	-95	1.02731
112	-95	1.09386
113	-95	1.16321
114	-95	1.19979
115	-95	1.25412
116	-95	1.31666
117	-95	1.33632
118	-95	1.38782
119	-95	1.41383
120	-95	1.47452
121	-95	1.51407
122	-95	1.55338
123	-95	1.65188
124	-95	1.71602
125	-95	1.76182
126	-95	1.84932
127	-95	1.93457
128	-95	2.00605
129	-95	2.13468
130	-95	2.22979
131	-95	2.33489
132	-95	2.42408
133	-95	2.54733
134	-95	2.66374
135	-95	2.78689
136	-95	2.86036
137	-95	2.98924
138	-95	3.14574
139	-95	3.26486
140	-95	3.43573
141	-95	3.53137
142	-95	3.71823
143	-95	3.89798
144	-95	4.01698
145	-95	4.22926
146	-95	4.39123
147	-95	4.5423
148	-95	4.75921
149	-95	4.8959
150	-95	5.12875
151	-95	5.25895
152	-95	5.53919
153	-95	5.68485
154	-95	5.92089
155	-95	6.11046
156	-95	6.375
157	-95	6.5916
158	-95	6.80867
159	-95	7.06163
160	-95	7.30578
161	-95	7.5174
162	-95	7.75612
163	-95	8.004
164	-95	8.28642
165	-95	8.59131
166	-95	8.78175
167	-95	9.10137
168	-95	9.4135
169	-95	9.62261
170	-95	9.93979
171	-95	10.0825
172	-95	10.6684
173	-95	10.8767
174	-95	11.2745
175	-95	11.5971
176	-95	11.9472
177	-95	12.4179
178	-95	12.7457
179	-95	13.0553
180	-95	13.5626
181	-95	14.0682
182	-95	14.5297
183	-95	14.7975
184	-95	15.3994
185	-95	15.7266
186	-95	16.1674
187	-95	16.5842
188	-95	16.9977
189	-95	17.5578
190	-95	17.8768
191	-95	18.2931
192	-95	18.8424
193	-95	19.3559
194	-95	19.7891
195	-95	20.2254
196	-95	20.6429
197	-95	21.1592
198	-95	21.7722
199	-95	22.1803
200	-95	22.7585
201	-95	23.2925
202	-95	23.8747
203	-95	24.1812
204	-95	24.8288
205	-95	25.2529
206	-95	25.9273
207	-95	26.4915
208	-95	27.0236
209	-95	27.5961
210	-95	28.3346
211	-95	28.8271
212	-95	29.6114
213	-95	30.1572
214	-95	31.1751
215	-95	31.7965
216	-95	32.5915
217	-95	33.2925
218	-95	34.1675
219	-95	34.7179
220	-95	35.5332
221	-95	36.4601
222	-95	37.2917
223	-95	38.0187
224	-95	38.6955
225	-95	39.459
226	-95	40.2993
227	-95	41.0914
228	-95	41.7892
229	-95	42.5535
230	-95	43.2472
231	-95	44.0063
232	-95	44.9172
233	-95	45.4366
234	-95	46.2494
235	-95	47.0131
236	-95	47.9007
237	-95	48.6275
238	-95	49.1641
239	-95	49.9063
240	-95	50.6921
241	-95	51.2298
242	-95	51.9868
243	-95	52.3334
244	-95	52.8734
245	-95	53.2159
246	-95	53.6793
247	-95	53.9109
248	-95	54.1279
249	-95	54.3629
250	-95	54.9011
251	-95	54.706
252	-95	54.5586
253	-95	54.6231
254	-95	54.6285
255	-95	54.9617
256	-95	54.602
257	-95	54.6504
258	-95	54.5177
259	-95	54.3255
260	-95	54.1308
261	-95	54.2334
262	-95	53.8927
263	-95	53.7571
264	-95	53.561
265	-95	53.4207
266	-95	53.0175
267	-95	52.5231
268	-95	52.1057
269	-95	51.9269
270	-95	51.3969
271	-95	50.5138
272	-95	50.5836
273	-95	50.0776
274	-95	49.5794
275	-95	48.7274
276	-95	47.6419
277	-95	46.4614
278	-95	46.012
279	-95	44.9194
280	-95	43.7132
281	-95	42.6033
282	-95	41.4323
283	-95	40.531
284	-95	39.6102
285	-95	38.6676
286	-95	37.9316
287	-95	37.0492
288	-95	36.5284
289	-95	35.4977
290	-95	35.1952
291	-95	34.4005
292	-95	33.4835
293	-95	32.6523
294	-95	31.6519
295	-95	30.3036
296	-95	29.4416
297	-95	27.5861
298	-95	25.808
299	-95	23.9681
300	-95	23.5737
100	-94	0.17924
101	-94	0.32918
102	-94	0.3815
103	-94	0.45388
104	-94	0.51855
105	-94	0.59067
106	-94	0.66767
107	-94	0.72159
108	-94	0.78401
109	-94	0.87875
110	-94	0.94135
111	-94	1.03516
112	-94	1.10147
113	-94	1.17167
114	-94	1.20824
115	-94	1.26182
116	-94	1.32707
117	-94	1.34504
118	-94	1.39779
119	-94	1.42296
120	-94	1.48588
121	-94	1.52601
122	-94	1.56369
123	-94	1.66369
124	-94	1.72792
125	-94	1.77442
126	-94	1.8625
127	-94	1.95023
128	-94	2.02013
129	-94	2.15125
130	-94	2.24762
131	-94	2.35368
132	-94	2.4427
133	-94	2.56889
134	-94	2.68615
135	-94	2.80599
136	-94	2.88398
137	-94	3.0141
138	-94	3.17338
139	-94	3.29157
140	-94	3.459
141	-94	3.56085
142	-94	3.75081
143	-94	3.93509
144	-94	4.05231
145	-94	4.26593
146	-94	4.43218
147	-94	4.58563
148	-94	4.80238
149	-94	4.93834
150	-94	5.17482
151	-94	5.30072
152	-94	5.59212
153	-94	5.74012
154	-94	5.97315
155	-94	6.16775
156	-94	6.42972
157	-94	6.65085
158	-94	6.87057
159	-94	7.12719
160	-94	7.37099
161	-94	7.58478
162	-94	7.82764
163	-94	8.0773
164	-94	8.35886
165	-94	8.67522
166	-94	8.86553
167	-94	9.19109
168	-94	9.50642
169	-94	9.71448
170	-94	10.0379
171	-94	10.1796
172	-94	10.7865
173	-94	10.9864
174	-94	11.3872
175	-94	11.7164
176	-94	12.0688
177	-94	12.5337
178	-94	12.8772
179	-94	13.187
180	-94	13.713
181	-94	14.2164
182	-94	14.6843
183	-94	14.9508
184	-94	15.5723
185	-94	15.9081
186	-94	16.3372
187	-94	16.7603
188	-94	17.1788
189	-94	17.7537
190	-94	18.0775
191	-94	18.4995
192	-94	19.0499
193	-94	19.5766
194	-94	20.0078
195	-94	20.4494
196	-94	20.8568
197	-94	21.3925
198	-94	22.0164
199	-94	22.4232
200	-94	22.9995
201	-94	23.5509
202	-94	24.1382
203	-94	24.4476
204	-94	25.0986
205	-94	25.528
206	-94	26.2175
207	-94	26.7817
208	-94	27.3119
209	-94	27.8911
210	-94	28.6504
211	-94	29.143
212	-94	29.948
213	-94	30.4864
214	-94	31.526
215	-94	32.1529
216	-94	32.9551
217	-94	33.6624
218	-94	34.5533
219	-94	35.1063
220	-94	35.9169
221	-94	36.8806
222	-94	37.7082
223	-94	38.4456
224	-94	39.1444
225	-94	39.8891
226	-94	40.7567
227	-94	41.5641
228	-94	42.259
229	-94	43.0469
230	-94	43.7715
231	-94	44.5052
232	-94	45.4104
233	-94	45.9283
234	-94	46.7645
235	-94	47.527
236	-94	48.4381
237	-94	49.1835
238	-94	49.7354
239	-94	50.4564
240	-94	51.2493
241	-94	51.7816
242	-94	52.5548
243	-94	52.8824
244	-94	53.4337
245	-94	53.7811
246	-94	54.2314
247	-94	54.4696
248	-94	54.6745
249	-94	54.8947
250	-94	55.4546
251	-94	55.2557
252	-94	55.0867
253	-94	55.1495
254	-94	55.1295
255	-94	55.4872
256	-94	55.1153
257	-94	55.1452
258	-94	55.0368
259	-94	54.8401
260	-94	54.6107
261	-94	54.7217
262	-94	54.3708
263	-94	54.2246
264	-94	54.0033
265	-94	53.8907
266	-94	53.4401
267	-94	52.8781
268	-94	52.4972
269	-94	52.326
270	-94	51.7816
271	-94	50.8509
272	-94	50.9331
273	-94	50.4226
274	-94	49.9253
275	-94	49.0507
276	-94	47.9411
277	-94	46.7408
278	-94	46.2952
279	-94	45.1945
280	-94	43.9695
281	-94	42.8332
282	-94	41.6483
283	-94	40.7349
284	-94	39.8041
285	-94	38.8302
286	-94	38.0613
287	-94	37.1912
288	-94	36.6757
289	-94	35.6272
290	-94	35.3459
291	-94	34.5264
292	-94	33.5961
293	-94	32.7535
294	-94	31.7485
295	-94	30.3741
296	-94	29.5718
297	-94	27.668
298	-94	25.8508
299	-94	24.0328
300	-94	23.5421
100	-93	0.18125
101	-93	0.33197
102	-93	0.38491
103	-93	0.45773
104	-93	0.52294
105	-93	0.595
106	-93	0.6721
107	-93	0.72717
108	-93	0.79009
109	-93	0.88549
110	-93	0.94839
111	-93	1.04251
112	-93	1.10993
113	-93	1.18046
114	-93	1.21677
115	-93	1.27118
116	-93	1.33531
117	-93	1.35414
118	-93	1.40653
119	-93	1.43268
120	-93	1.49469
121	-93	1.5343
122	-93	1.57425
123	-93	1.67459
124	-93	1.74023
125	-93	1.78725
126	-93	1.87645
127	-93	1.96363
128	-93	2.03509
129	-93	2.16797
130	-93	2.2652
131	-93	2.37234
132	-93	2.46375
133	-93	2.59
134	-93	2.70585
135	-93	2.83342
136	-93	2.90877
137	-93	3.04047
138	-93	3.20068
139	-93	3.3211
140	-93	3.49509
141	-93	3.59223
142	-93	3.78512
143	-93	3.96739
144	-93	4.0882
145	-93	4.30437
146	-93	4.4712
147	-93	4.62369
148	-93	4.84454
149	-93	4.98278
150	-93	5.21817
151	-93	5.35153
152	-93	5.63982
153	-93	5.78683
154	-93	6.02685
155	-93	6.22065
156	-93	6.48911
157	-93	6.71101
158	-93	6.93044
159	-93	7.19083
160	-93	7.43773
161	-93	7.65446
162	-93	7.89997
163	-93	8.15237
164	-93	8.44097
165	-93	8.75581
166	-93	8.94851
167	-93	9.27899
168	-93	9.59876
169	-93	9.8127
170	-93	10.1365
171	-93	10.2816
172	-93	10.8847
173	-93	11.097
174	-93	11.5065
175	-93	11.8339
176	-93	12.192
177	-93	12.6721
178	-93	13.0083
179	-93	13.3223
180	-93	13.8451
181	-93	14.3625
182	-93	14.8347
183	-93	15.109
184	-93	15.7265
185	-93	16.0622
186	-93	16.5105
187	-93	16.9374
188	-93	17.3639
189	-93	17.9407
190	-93	18.2621
191	-93	18.6955
192	-93	19.2565
193	-93	19.7816
194	-93	20.2251
195	-93	20.6715
196	-93	21.0951
197	-93	21.6252
198	-93	22.2514
199	-93	22.6669
200	-93	23.2585
201	-93	23.808
202	-93	24.3998
203	-93	24.7175
204	-93	25.3732
205	-93	25.8056
206	-93	26.4973
207	-93	27.0728
208	-93	27.6152
209	-93	28.2026
210	-93	28.9612
211	-93	29.4596
212	-93	30.2671
213	-93	30.8231
214	-93	31.8677
215	-93	32.5063
216	-93	33.3177
217	-93	34.0359
218	-93	34.9355
219	-93	35.4843
220	-93	36.3262
221	-93	37.2825
222	-93	38.1316
223	-93	38.8734
224	-93	39.5715
225	-93	40.347
226	-93	41.2116
227	-93	42.0138
228	-93	42.7315
229	-93	43.5162
230	-93	44.2226
231	-93	44.9992
232	-93	45.9138
233	-93	46.4501
234	-93	47.2816
235	-93	48.0628
236	-93	48.9671
237	-93	49.7041
238	-93	50.2491
239	-93	51.0054
240	-93	51.8015
241	-93	52.3362
242	-93	53.1081
243	-93	53.4519
244	-93	53.9943
245	-93	54.3349
246	-93	54.7954
247	-93	55.029
248	-93	55.211
249	-93	55.4625
250	-93	56.0089
251	-93	55.7941
252	-93	55.621
253	-93	55.6872
254	-93	55.676
255	-93	56.0154
256	-93	55.6349
257	-93	55.6666
258	-93	55.5208
259	-93	55.3081
260	-93	55.0902
261	-93	55.1914
262	-93	54.8205
263	-93	54.6753
264	-93	54.4441
265	-93	54.2913
266	-93	53.8561
267	-93	53.334
268	-93	52.8882
269	-93	52.7001
270	-93	52.1444
271	-93	51.2098
272	-93	51.2963
273	-93	50.7615
274	-93	50.2524
275	-93	49.3656
276	-93	48.241
277	-93	47.0247
278	-93	46.5645
279	-93	45.4492
280	-93	44.1867
281	-93	43.058
282	-93	41.8523
283	-93	40.9284
284	-93	39.9858
285	-93	39.0113
286	-93	38.2555
287	-93	37.3417
288	-93	36.8169
289	-93	35.7578
290	-93	35.4594
291	-93	34.6446
292	-93	33.702
293	-93	32.861
294	-93	31.8457
295	-93	30.4775
296	-93	29.6344
297	-93	27.7369
298	-93	25.9368
299	-93	24.0779
300	-93	23.5747
100	-92	0.18369
101	-92	0.33504
102	-92	0.38806
103	-92	0.46157
104	-92	0.5271
105	-92	0.60021
106	-92	0.67779
107	-92	0.73269
108	-92	0.79607
109	-92	0.89196
110	-92	0.95532
111	-92	1.04982
112	-92	1.11738
113	-92	1.18783
114	-92	1.22498
115	-92	1.27947
116	-92	1.3442
117	-92	1.36273
118	-92	1.41587
119	-92	1.44128
120	-92	1.50525
121	-92	1.54641
122	-92	1.58451
123	-92	1.68559
124	-92	1.75117
125	-92	1.79949
126	-92	1.88849
127	-92	1.97816
128	-92	2.04946
129	-92	2.18361
130	-92	2.28231
131	-92	2.39028
132	-92	2.48122
133	-92	2.61039
134	-92	2.73223
135	-92	2.85446
136	-92	2.932
137	-92	3.0647
138	-92	3.22696
139	-92	3.34778
140	-92	3.51558
141	-92	3.62199
142	-92	3.81501
143	-92	4.00173
144	-92	4.12293
145	-92	4.33924
146	-92	4.5093
147	-92	4.66435
148	-92	4.88682
149	-92	5.02551
150	-92	5.26646
151	-92	5.39633
152	-92	5.69053
153	-92	5.84427
154	-92	6.07896
155	-92	6.27534
156	-92	6.54267
157	-92	6.76971
158	-92	6.99383
159	-92	7.25404
160	-92	7.50183
161	-92	7.72005
162	-92	7.97036
163	-92	8.22529
164	-92	8.51209
165	-92	8.83613
166	-92	9.03201
167	-92	9.36616
168	-92	9.68966
169	-92	9.90261
170	-92	10.2337
171	-92	10.3817
172	-92	11.0009
173	-92	11.2062
174	-92	11.6139
175	-92	11.9504
176	-92	12.3128
177	-92	12.7819
178	-92	13.138
179	-92	13.4557
180	-92	13.9931
181	-92	14.5078
182	-92	14.987
183	-92	15.2628
184	-92	15.892
185	-92	16.2441
186	-92	16.6794
187	-92	17.1123
188	-92	17.5431
189	-92	18.1307
190	-92	18.4668
191	-92	18.8917
192	-92	19.4614
193	-92	20.0011
194	-92	20.4413
195	-92	20.8927
196	-92	21.3129
197	-92	21.8574
198	-92	22.4956
199	-92	22.9123
200	-92	23.5029
201	-92	24.0642
202	-92	24.6625
203	-92	24.9771
204	-92	25.6441
205	-92	26.0815
206	-92	26.7894
207	-92	27.3636
208	-92	27.9064
209	-92	28.4967
210	-92	29.2745
211	-92	29.7787
212	-92	30.5958
213	-92	31.1528
214	-92	32.2163
215	-92	32.859
216	-92	33.679
217	-92	34.4038
218	-92	35.3173
219	-92	35.8877
220	-92	36.7204
221	-92	37.697
222	-92	38.5418
223	-92	39.2973
224	-92	40.008
225	-92	40.7735
226	-92	41.6632
227	-92	42.4929
228	-92	43.1972
229	-92	44.0008
230	-92	44.7548
231	-92	45.4894
232	-92	46.4193
233	-92	46.9402
234	-92	47.792
235	-92	48.565
236	-92	49.4893
237	-92	50.2441
238	-92	50.8248
239	-92	51.5465
240	-92	52.3436
241	-92	52.8796
242	-92	53.6632
243	-92	53.9851
244	-92	54.5435
245	-92	54.8872
246	-92	55.3354
247	-92	55.5752
248	-92	55.7799
249	-92	55.9939
250	-92	56.5489
251	-92	56.3361
252	-92	56.149
253	-92	56.2037
254	-92	56.1598
255	-92	56.5261
256	-92	56.1253
257	-92	56.1565
258	-92	56.0198
259	-92	55.8169
260	-92	55.5523
261	-92	55.6508
262	-92	55.2758
263	-92	55.1107
264	-92	54.8665
265	-92	54.7056
266	-92	54.2513
267	-92	53.6402
268	-92	53.2617
269	-92	53.0639
270	-92	52.5057
271	-92	51.5374
272	-92	51.611
273	-92	51.0833
274	-92	50.569
275	-92	49.672
276	-92	48.5248
277	-92	47.2847
278	-92	46.8244
279	-92	45.6939
280	-92	44.4345
281	-92	43.2576
282	-92	42.0402
283	-92	41.1074
284	-92	40.1389
285	-92	39.1462
286	-92	38.3379
287	-92	37.4608
288	-92	36.9276
289	-92	35.8597
290	-92	35.5512
291	-92	34.7354
292	-92	33.7875
293	-92	32.9346
294	-92	31.9123
295	-92	30.5096
296	-92	29.6917
297	-92	27.7886
298	-92	25.9434
299	-92	24.1074
300	-92	23.7128
100	-91	0.18652
101	-91	0.33869
102	-91	0.39299
103	-91	0.46656
104	-91	0.53279
105	-91	0.60558
106	-91	0.68352
107	-91	0.73958
108	-91	0.80356
109	-91	0.89971
110	-91	0.96389
111	-91	1.0587
112	-91	1.1272
113	-91	1.19836
114	-91	1.23522
115	-91	1.29022
116	-91	1.35452
117	-91	1.37382
118	-91	1.42644
119	-91	1.45309
120	-91	1.51581
121	-91	1.55593
122	-91	1.5971
123	-91	1.69824
124	-91	1.76553
125	-91	1.81453
126	-91	1.90476
127	-91	1.99392
128	-91	2.06765
129	-91	2.20268
130	-91	2.30243
131	-91	2.41145
132	-91	2.50546
133	-91	2.63392
134	-91	2.75296
135	-91	2.88308
136	-91	2.96036
137	-91	3.095
138	-91	3.25794
139	-91	3.38079
140	-91	3.55864
141	-91	3.65893
142	-91	3.85455
143	-91	4.0398
144	-91	4.16417
145	-91	4.38345
146	-91	4.55232
147	-91	4.70943
148	-91	4.93496
149	-91	5.07736
150	-91	5.31511
151	-91	5.45282
152	-91	5.74465
153	-91	5.89633
154	-91	6.14123
155	-91	6.3367
156	-91	6.61146
157	-91	6.83861
158	-91	7.06147
159	-91	7.32701
160	-91	7.57865
161	-91	7.80052
162	-91	8.05291
163	-91	8.31101
164	-91	8.60705
165	-91	8.92651
166	-91	9.1275
167	-91	9.46666
168	-91	9.79324
169	-91	10.0151
170	-91	10.3463
171	-91	10.4981
172	-91	11.1105
173	-91	11.3318
174	-91	11.7506
175	-91	12.0839
176	-91	12.4518
177	-91	12.9415
178	-91	13.2857
179	-91	13.6085
180	-91	14.1416
181	-91	14.6715
182	-91	15.1548
183	-91	15.439
184	-91	16.0658
185	-91	16.4115
186	-91	16.8773
187	-91	17.3103
188	-91	17.7505
189	-91	18.3385
190	-91	18.6724
191	-91	19.1162
192	-91	19.6937
193	-91	20.2299
194	-91	20.6868
195	-91	21.1442
196	-91	21.5811
197	-91	22.1214
198	-91	22.7614
199	-91	23.1908
200	-91	23.7943
201	-91	24.3546
202	-91	24.9599
203	-91	25.2856
204	-91	25.9541
205	-91	26.3966
206	-91	27.1045
207	-91	27.6922
208	-91	28.2472
209	-91	28.8504
210	-91	29.6238
211	-91	30.1357
212	-91	30.9591
213	-91	31.5329
214	-91	32.6002
215	-91	33.2567
216	-91	34.0869
217	-91	34.8245
218	-91	35.7461
219	-91	36.3097
220	-91	37.1746
221	-91	38.1476
222	-91	39.0201
223	-91	39.7796
224	-91	40.4929
225	-91	41.2914
226	-91	42.1739
227	-91	42.9947
228	-91	43.7279
229	-91	44.5311
230	-91	45.2518
231	-91	46.045
232	-91	46.9815
233	-91	47.5279
234	-91	48.3775
235	-91	49.1755
236	-91	50.0892
237	-91	50.8387
238	-91	51.4
239	-91	52.1628
240	-91	52.9718
241	-91	53.5097
242	-91	54.2895
243	-91	54.635
244	-91	55.1792
245	-91	55.518
246	-91	55.9783
247	-91	56.2087
248	-91	56.3817
249	-91	56.6312
250	-91	57.1739
251	-91	56.9448
252	-91	56.7629
253	-91	56.8139
254	-91	56.7913
255	-91	57.1245
256	-91	56.7228
257	-91	56.7464
258	-91	56.5748
259	-91	56.3458
260	-91	56.1056
261	-91	56.1922
262	-91	55.7906
263	-91	55.6248
264	-91	55.377
265	-91	55.1901
266	-91	54.7323
267	-91	54.1882
268	-91	53.7285
269	-91	53.5107
270	-91	52.9362
271	-91	51.9794
272	-91	52.049
273	-91	51.4967
274	-91	50.9636
275	-91	50.0529
276	-91	48.8988
277	-91	47.6422
278	-91	47.1582
279	-91	46.0088
280	-91	44.7065
281	-91	43.5425
282	-91	42.3044
283	-91	41.355
284	-91	40.3727
285	-91	39.38
286	-91	38.5972
287	-91	37.6625
288	-91	37.1139
289	-91	36.0372
[truncated: 38,402 more rows]

## Sheet: Fig.6f
Temperature (K)	Ratio of isothermal entropy change on film over bulk at 1 V	Ratio of isothermal entropy change on film over bulk at 25 V	Ratio of isothermal entropy change on film over bulk at 50 V	Ratio of isothermal entropy change on film over bulk at 75 V	Ratio of isothermal entropy change on film over bulk at 100 V
100	1.53595	1.00515	0.67831	0.51875	0.42899
101	1.54639	0.99266	0.68702	0.52737	0.43166
102	1.70025	1.1022	0.76686	0.58984	0.48313
103	1.86065	1.21767	0.84646	0.64643	0.52801
104	2.0733	1.3523	0.9443	0.72499	0.59285
105	2.22	1.47126	1.04259	0.80207	0.65425
106	2.33322	1.57883	1.12679	0.86793	0.7053
107	2.49279	1.69681	1.21879	0.9417	0.76667
108	2.64415	1.80318	1.29587	0.99762	0.81205
109	2.81636	1.932	1.39962	1.08092	0.87753
110	2.96024	2.04419	1.48213	1.14556	0.93145
111	3.204	2.22643	1.62856	1.26428	1.02501
112	3.32664	2.32888	1.70176	1.31644	1.0657
113	3.48358	2.43509	1.77679	1.3821	1.12103
114	3.57582	2.50932	1.83631	1.43	1.15924
115	3.70472	2.58179	1.88739	1.47436	1.19744
116	3.8463	2.70335	1.97659	1.54342	1.25559
117	3.91364	2.7382	1.99975	1.5641	1.27134
118	4.08256	2.8382	2.07035	1.6298	1.32613
119	4.19616	2.92977	2.13708	1.666	1.35131
120	4.40218	3.08551	2.2223	1.73346	1.41529
121	4.61015	3.19643	2.32434	1.82475	1.48695
122	4.84628	3.35844	2.41061	1.87849	1.52894
123	5.22696	3.56744	2.55861	1.99937	1.62338
124	5.49006	3.70725	2.65195	2.06345	1.67241
125	5.90092	3.95419	2.80952	2.16783	1.75092
126	6.31575	4.21611	3.00456	2.32015	1.86895
127	6.76621	4.47329	3.18011	2.43642	1.94914
128	7.1889	4.68977	3.33423	2.5431	2.02696
129	7.70832	4.98764	3.52164	2.67177	2.11965
130	8.34663	5.38917	3.79711	2.86097	2.26018
131	8.75674	5.55549	3.93031	2.95744	2.32048
132	9.29648	5.89469	4.14037	3.09461	2.4201
133	9.868	6.17219	4.30641	3.21941	2.51554
134	10.5389	6.56777	4.59291	3.41791	2.65824
135	10.7469	6.69578	4.68077	3.47192	2.69117
136	11.468	7.0518	4.87062	3.60592	2.80671
137	11.9932	7.39424	5.09863	3.76943	2.92474
138	12.6525	7.74993	5.3448	3.94816	3.0622
139	13.2426	8.1297	5.59147	4.12276	3.19901
140	13.7938	8.44686	5.74477	4.2197	3.28555
141	14.5344	8.86789	5.97913	4.38999	3.42142
142	15.3514	9.31429	6.26988	4.5982	3.57733
143	15.8438	9.50052	6.3757	4.69569	3.66312
144	16.6431	10.0469	6.72369	4.9214	3.84068
145	17.3868	10.4397	6.94568	5.08631	3.96571
146	18.3005	10.9189	7.25121	5.30117	4.12916
147	19.054	11.2691	7.46519	5.46167	4.25284
148	20.0649	11.845	7.8363	5.72135	4.4548
149	20.922	12.2905	8.11965	5.89445	4.57779
150	22.0285	12.7304	8.41952	6.14951	4.77954
151	22.9368	13.1124	8.6666	6.31724	4.89042
152	24.1006	13.6924	9.01634	6.57319	5.09188
153	25.3492	14.183	9.36465	6.80925	5.25048
154	26.618	14.8332	9.7923	7.10086	5.4732
155	27.954	15.3048	10.0546	7.32571	5.62934
156	29.4791	16.0259	10.5552	7.67334	5.88546
157	31.2889	16.7751	10.9752	7.93077	6.07899
158	32.7518	17.3464	11.3315	8.20147	6.27973
159	34.628	18.2082	11.8465	8.56655	6.55038
160	36.5765	18.8364	12.2397	8.847	6.75858
161	38.586	19.7113	12.7463	9.17423	6.99179
162	41.2075	20.9082	13.4141	9.62364	7.34325
163	43.4936	21.7784	13.8973	9.95856	7.60446
164	45.8711	22.7508	14.4757	10.3421	7.88406
165	48.2124	23.531	14.8766	10.6275	8.08354
166	51.2399	24.8303	15.616	11.1001	8.45762
167	54.0128	25.9067	16.2343	11.5111	8.74362
168	57.1111	26.8893	16.8074	11.8947	9.03666
169	60.1204	28.0024	17.3377	12.2579	9.30576
170	63.3598	28.9899	17.8374	12.5837	9.54944
171	66.7632	30.151	18.5417	13.0546	9.87667
172	70.3474	31.3611	19.2307	13.5371	10.2491
173	73.7562	32.3488	19.7207	13.8117	10.4211
174	78.67	33.9977	20.6453	14.4277	10.8677
175	82.6492	35.1416	21.2574	14.8056	11.1298
176	86.6279	36.3232	21.9579	15.2571	11.4358
177	91.6958	37.7652	22.6823	15.726	11.7595
178	96.003	39.0527	23.3396	16.1412	12.0707
179	100.894	40.3628	24.059	16.5867	12.36
180	106.313	41.7984	24.7286	17.05	12.715
181	111.283	43.3807	25.6453	17.5916	13.0804
182	117.558	45.1318	26.5791	18.2092	13.5341
183	123.019	46.7518	27.3816	18.6725	13.8431
184	128.694	48.3225	28.1659	19.2644	14.2966
185	135.44	50.0555	29.0691	19.8004	14.656
186	141.357	52.1216	29.9847	20.3732	15.1225
187	147.933	53.6717	30.7882	20.9113	15.5109
188	154.081	55.7154	31.8144	21.5853	16.0103
189	160.157	57.6389	32.6758	22.124	16.4153
190	166.06	59.3674	33.5744	22.6885	16.8186
191	172.099	61.3893	34.5854	23.3729	17.3233
192	177.476	63.3894	35.5333	24.0024	17.8111
193	182.716	64.9217	36.4133	24.6092	18.2297
194	187.558	66.938	37.4153	25.2196	18.6649
195	191.928	68.662	38.3654	25.8256	19.0926
196	196.388	70.5319	39.3597	26.4883	19.592
197	201.494	72.6571	40.5595	27.2626	20.1381
198	205.271	74.3354	41.4288	27.864	20.5882
199	208.842	76.2753	42.4544	28.5094	21.0407
200	212.421	78.2343	43.6324	29.243	21.568
201	216.268	80.079	44.6739	30.0047	22.1367
202	221.183	82.0733	45.7757	30.7216	22.6641
203	224.046	83.6673	46.715	31.359	23.0869
204	228.363	85.7438	47.9293	32.1976	23.7184
205	231.077	87.3698	48.886	32.8204	24.1782
206	236.529	89.3517	49.9769	33.6232	24.7733
207	240.001	91.3876	51.2081	34.4044	25.3314
208	244.998	93.421	52.3628	35.161	25.8887
209	250.413	95.4471	53.5616	36.0171	26.5063
210	255.171	97.4704	54.7048	36.767	27.0633
211	261.492	99.6166	55.9618	37.5692	27.6412
212	267.333	101.638	57.1682	38.4515	28.2362
213	274.868	104.139	58.5677	39.2742	28.8255
214	281.05	106.585	59.8843	40.1773	29.5122
215	286.525	108.501	61.0128	40.9275	30.0572
216	292.745	110.641	62.2906	41.7677	30.6551
217	299.819	113.389	63.885	42.7903	31.3705
218	305.166	115.636	65.0684	43.5577	31.934
219	311.996	117.422	66.2456	44.3975	32.536
220	318.111	120.566	68.091	45.6046	33.3981
221	324.318	123.249	69.6229	46.6248	34.1782
222	330.033	125.759	71.0448	47.5957	34.8852
223	334.106	127.681	72.3048	48.4645	35.5052
224	337.481	130.206	73.6946	49.475	36.2898
225	337.532	132.355	75.3187	50.5289	37.08
226	339.261	135.096	76.7873	51.5951	37.9233
227	338.923	136.733	78.0235	52.5038	38.5806
228	336.101	138.553	79.2981	53.4818	39.3263
229	334.751	140.57	80.5104	54.3789	40.0776
230	330.008	142.047	81.7535	55.2679	40.7298
231	323.549	143.472	82.8831	56.1628	41.4193
232	315.862	144.869	84.067	57.0473	42.124
233	308.018	146.068	85.1468	57.867	42.7578
234	299.502	147.728	86.4333	58.7111	43.4218
235	287.397	147.9	87.105	59.3828	43.9694
236	277.717	149.45	88.4852	60.4406	44.833
237	265.364	149.791	89.1832	61.0401	45.3311
238	252.876	150.453	90.1006	61.8106	45.9789
239	240.416	150.858	90.9915	62.5749	46.5706
240	231.371	151.904	92.2073	63.5633	47.3593
241	218.244	151.901	92.7725	64.151	47.9152
242	207.275	152.583	93.8813	65.0432	48.6018
243	198.278	152.781	94.5965	65.7531	49.2264
244	184.917	152.264	95.1013	66.2678	49.7322
245	175.055	151.596	95.507	66.6972	50.0576
246	164.341	151.097	95.9329	67.2586	50.6213
247	157.104	150.977	96.5304	67.8648	51.1443
248	148.024	149.849	96.7373	68.3053	51.593
249	140.451	149.017	97.1522	68.8376	52.0791
250	130.266	146.763	96.7378	68.7804	52.1736
251	122.388	145.291	96.5061	68.911	52.4064
252	113.403	142.43	95.7559	68.6929	52.3425
253	106.764	140.988	95.8446	69.0108	52.6868
254	101.726	139.759	95.9088	69.2644	53.0282
255	95.9197	137.505	95.3124	69.1162	53.0933
256	88.3159	134.569	94.5377	68.9993	53.1052
257	81.3521	131.147	93.4484	68.6331	52.9965
258	77.1996	129.763	93.2274	68.6814	53.1694
259	70.7337	125.856	91.6532	67.9998	52.8401
260	62.7678	122.38	90.4861	67.5493	52.628
261	59.5375	119.564	89.4941	67.3039	52.6367
262	54.5657	116.269	87.9775	66.5524	52.2259
263	51.1484	113.125	86.7692	66.1757	52.1104
264	45.3274	109.262	84.7428	65.1096	51.5089
265	43.1426	106.017	83.3242	64.5691	51.27
266	40.2335	103.554	82.1817	64.1042	51.1472
267	35.3002	98.7489	79.5916	62.5961	50.1202
268	38.4631	97.4402	78.6999	62.3041	50.0993
269	34.9967	94.0284	76.9199	61.3606	49.6112
270	30.6634	90.5469	75.0099	60.2727	48.9736
271	25.6047	86.475	73.0528	59.1118	48.1848
272	29.9758	85.7946	72.2138	58.6384	48.0563
273	27.7658	83.2682	71.1643	58.1511	47.7892
274	26.8156	81.2376	69.4552	56.9636	47.0982
275	26.473	77.8042	67.5691	55.9712	46.444
276	24.8735	73.5544	65.0923	54.5708	45.598
277	24.6132	70.4691	63.3757	53.4653	44.8762
278	22.462	67.1021	61.2811	52.2767	44.1284
279	18.2232	62.5138	58.6731	50.4794	43.0073
280	17.8241	59.5605	57.0928	49.5428	42.2405
281	16.6102	56.8056	55.053	48.1779	41.3733
282	17.2034	54.0839	53.0707	46.8124	40.466
283	18.2026	51.908	51.5313	45.9009	39.8347
284	13.6229	48.6374	49.5816	44.4548	38.7779
285	14.5127	46.7287	47.7942	43.2664	37.9706
286	11.4788	44.5846	46.4335	42.2579	37.2236
287	11.9323	42.7505	44.6987	41.0844	36.4006
288	13.4188	42.1541	44.1489	40.554	35.972
289	7.96673	39.8869	42.4435	39.2249	34.9855
290	5.07545	38.3704	40.9587	38.0895	34.1582
291	4.74295	37.2233	39.8035	37.155	33.4204
292	4.54276	35.4587	38.2403	35.9078	32.4464
293	4.31902	34.6646	37.0339	34.746	31.5001
294	3.5169	32.6129	35.1852	33.415	30.3372
295	2.10994	30.8665	33.524	31.8798	29.0863
296	1.37449	28.5263	31.1024	29.7843	27.3719
297	1.4529	26.1805	28.8934	27.993	25.8147
298	0.80084	23.832	26.4097	25.7948	23.981
299	1.14377	22.0908	24.3817	23.9522	22.3252
300	0.43611	16.8	19.4156	19.5455	17.8337
